# Supplementary material for: Functional genomics screen with pooled shRNA library and gene expression profiling with extracts of Azadirachta indica identify potential pathways for therapeutic targets in head and neck squamous cell carcinoma
Source: PeerJ. 2019 Mar 1;7:e6464. doi: 10.7717/peerj.6464 (PMC6398373; doi:10.7717/peerj.6464)
Supplement: Table S2 [file peerj-07-6464-s004.xlsx]

## Sheet: Supplementary_Table_2
Table S2. Short listing based on serial up- and down-regulation across atleast four time points
Fold change (ratios)	Treatment									Rescue
Test	5	10	15	30	60	180	360	600	3600	Leaf 5 min	10 min	15 min	30 min	1 hr	3 hr	6 hr	10 hr	24 hr
Ctrl	DMSO (0.125%) 10 hr	DMSO (0.125%) 10 hr	DMSO (0.125%) 10 hr	DMSO (0.125%) 10 hr	DMSO (0.125%) 10 hr	DMSO (0.125%) 10 hr	DMSO (0.125%) 10 hr	DMSO (0.125%) 10 hr	DMSO (0.125%) 10 hr	DMSO (0.125%) 10 hr	DMSO (0.125%) 10 hr	DMSO (0.125%) 10 hr	DMSO (0.125%) 10 hr	DMSO (0.125%) 10 hr	DMSO (0.125%) 10 hr	DMSO (0.125%) 10 hr	DMSO (0.125%) 10 hr	DMSO (0.125%) 10 hr
Expt	1	2	3	4	5	6	7	8	9	10	11	12	13	14	15	16	17	18	Serial up-regulation	Serial down-regulation	at least one treatment timepoint <0.8 or >=1.2	Chosen_for_further_analyses	standard deviation across last treatment timepoint and all rescue time points
PSRC1	0.838073	0.844681	0.857346	0.850523	0.854041	0.789529	0.741705	0.73091	0.685155	1.04295	1.03168	1.03775	1.03319	0.994829	0.988703	0.963272	0.929979	1.04166		6d,7d,8d,9d	X	X	0.108705
PIF1	0.827666	0.840311	0.802817	0.807472	0.805646	0.762672	0.720908	0.771962	0.701321	0.938661	0.923498	0.951383	0.903383	0.907636	0.902713	0.936569	0.969832	1.20425		6d,7d,8d,9d	X	X	0.120881
LTB	0.729495	0.75166	0.758956	0.738577	0.774214	0.802664	0.768111	0.702786	0.74776	0.782121	0.776199	0.769902	0.747794	0.761952	0.766809	0.812028	1.21526	1.07137		1d,2d,3d,4d,5d,7d,8d,9d	X	X	0.161818
S1PR5	0.951964	0.900559	0.90142	0.893219	0.887144	0.769424	0.778345	0.768021	0.719383	1.00682	0.999906	1.00628	0.945382	0.96531	0.953559	0.959524	1.04657	1.15453		6d,7d,8d,9d	X	X	0.10902
C3orf54	0.989594	0.994375	1.01943	0.984971	0.960791	0.783501	0.768688	0.759192	0.777376	0.839465	0.855459	0.84592	0.819965	0.89549	0.896394	0.949865	0.94862	0.959836		6d,7d,8d,9d	X	X	0.0614649
PIM1	1.04439	1.04785	1.02961	1.06004	1.08576	1.20435	1.20275	1.20076	1.20247	1.01855	1.01319	1.08423	1.03832	1.11104	1.10076	1.07199	0.994965	0.973993	6u,7u,8u,9u		X	X	0.0677343
DHRS3	1.16682	1.21397	1.18995	1.19529	1.20346	1.20491	1.22816	1.21185	1.11649	1.25755	1.28691	1.24471	1.21193	1.29819	1.20547	1.20919	1.18607	1.4411	2u,5u,6u,7u,8u		X	X	0.0863569
CGNL1	1.23331	1.20618	1.22453	1.2122	1.18957	1.07383	1.04631	0.992788	0.971661	0.938555	0.964183	0.979037	0.983323	0.982717	0.938086	0.929494	0.927924	0.956519	1u,2u,3u,4u		X	X	0.0221269
OSBP2	1.19685	1.2383	1.22281	1.22162	1.21151	1.20105	1.21412	1.1788	1.24357	0.951712	0.960366	0.995425	0.986057	0.952645	0.953685	0.946397	0.887521	0.823495	2u,3u,4u,5u,6u,7u,9u		X	X	0.108303
FAM107B	0.977055	0.970129	0.976641	0.977887	0.997959	1.20256	1.22288	1.24514	1.24712	1.09661	1.1415	1.1779	1.21129	1.16275	1.15425	1.11538	1.09478	0.868193	6u,7u,8u,9u		X	X	0.102974
TAGLN	1.21996	1.219	1.2525	1.21996	1.17246	1.07665	1.00352	1.04381	0.996001	0.844161	0.827623	0.837148	0.849406	0.816732	0.834489	0.827812	0.836018	0.810878	1u,2u,3u,4u		X	X	0.0532745
TBX3	1.01891	1.01004	1.02604	1.0284	1.06125	1.23697	1.24465	1.26065	1.24214	1.02508	1.0602	1.04561	1.03054	1.08398	1.0514	1.02836	1.07201	1.02086	6u,7u,8u,9u		X	X	0.0653477
PRDM1	1.03974	1.05403	1.03257	1.0387	1.07471	1.27732	1.22421	1.22989	1.23657	0.987256	0.993491	0.985761	1.02472	1.01979	1.00375	1.01289	1.00852	0.995207	6u,7u,8u,9u		X	X	0.0748849
HSPA1A	0.97079	0.932375	0.94204	0.940522	1.05071	1.23493	1.27894	1.26864	1.24379	1.03259	1.01895	1.03035	1.02079	0.948872	0.923436	0.857222	0.845446	0.901145	6u,7u,8u,9u		X	X	0.116228
BAG3	0.982631	0.976479	0.975746	0.988442	0.964433	1.21644	1.28906	1.29171	1.27418	0.997401	0.994629	0.967423	0.98717	0.976479	0.959026	0.983219	0.935455	0.924547	6u,7u,8u,9u		X	X	0.0993358
LINCR	1.00802	1.01411	1.02837	1.01273	1.02357	1.25524	1.24159	1.29332	1.26278	1.05533	1.03952	1.04089	1.05832	1.02644	1.08272	1.08698	1.20469	1.11292	6u,7u,8u,9u		X	X	0.0776759
NAV3	1.05357	0.997644	0.96113	0.984213	0.997724	1.20016	1.30553	1.25711	1.22615	1.01065	1.04738	0.978561	1.06507	1.01809	0.995728	1.01494	0.969022	0.868242	6u,7u,8u,9u		X	X	0.0902644
PMAIP1	0.927825	0.922057	0.918182	0.935158	1.02239	1.22419	1.20584	1.29136	1.30984	0.963494	0.990955	0.951114	1.07554	1	1.04141	1.0271	0.954407	0.951424	6u,7u,8u,9u		X	X	0.108197
DEDD2	0.956056	0.948811	0.962654	0.954978	0.978082	1.22209	1.29416	1.29877	1.31237	1.03098	1.01075	1.0277	1.02686	1.02001	1.00902	1.00256	0.901999	0.936646	6u,7u,8u,9u		X	X	0.108764
TXNRD1	1.02741	1.00713	0.995213	1.01058	1.06551	1.27052	1.31552	1.29112	1.23296	1.16931	1.16835	1.17797	1.19454	1.16181	1.14101	1.11471	0.978001	0.902571	6u,7u,8u,9u		X	X	0.103244
CLCF1	1.00156	1.0011	0.985142	1.03289	1.09007	1.26094	1.30019	1.33169	1.29765	1.01305	1.02543	1.06269	1.06988	1.0429	1.01607	0.983351	1.04936	0.951366	6u,7u,8u,9u		X	X	0.0938166
RP9P	0.990215	0.971707	0.982225	0.986414	1.01266	1.23467	1.33536	1.23034	1.23423	1.0369	1.06462	1.01686	1.09209	1.06686	1.05877	1.02446	1.02473	1.04858	6u,7u,8u,9u		X	X	0.0632682
PTGS2	0.967128	0.959994	0.943964	0.979912	1.07912	1.33498	1.33635	1.24569	1.33317	0.901488	0.913122	0.885308	1.08675	1.02297	0.97611	0.994139	0.954688	0.908403	6u,7u,8u,9u		X	X	0.133523
IL6	0.951192	0.905068	0.958769	1.0687	1.33022	1.33961	1.31767	1.2433	1.16156	1.03726	1.06647	1.04008	1.3714	1.14424	1.17378	1.23851	1.22027	1.09233	5u,6u,7u,8u		X	X	0.104035
CLK1	0.928712	0.895338	0.887794	0.909302	0.997894	1.29136	1.34443	1.32754	1.31774	0.975082	0.959305	0.885782	1.02261	1.04361	1.04094	1.06375	1.06322	1.07052	6u,7u,8u,9u		X	X	0.112457
MAFF	1.00627	0.992604	1.00668	1.02269	1.11423	1.22567	1.25344	1.27426	1.34501	1.04623	1.06555	1.09977	1.14318	1.03915	1.04291	1.01559	1.10131	1.04284	6u,7u,8u,9u		X	X	0.0960255
SAMD4A	1.04941	1.05586	1.10682	1.05435	1.04323	1.24252	1.33613	1.32879	1.35267	1.0458	1.01134	1.0462	1.0536	1.01362	1.03939	1.02156	1.01419	0.971944	6u,7u,8u,9u		X	X	0.106601
DDIT4	1.01658	1.0026	0.988043	0.970896	1.01434	1.29669	1.36126	1.29228	1.30465	1.20911	1.20247	1.23723	1.27574	1.17691	1.20324	1.16513	1.10713	1.27393	6u,7u,8u,9u		X	X	0.059249
GCLC	0.999619	0.970573	0.989595	0.97356	1.04217	1.32117	1.3394	1.36339	1.25493	1.12705	1.16346	1.15298	1.17603	1.19941	1.12802	1.12302	1.00668	0.977564	6u,7u,8u,9u		X	X	0.083459
HBEGF	1.07424	1.06936	1.05633	1.07081	1.20399	1.31785	1.36418	1.30762	1.34259	1.06469	1.06794	1.05936	1.1549	1.09431	1.08231	1.07312	1.03563	0.806209	5u,6u,7u,8u,9u		X	X	0.13018
PPP1R15A	1.01174	1.00072	1.02003	1.09205	1.24527	1.27607	1.36419	1.35209	1.36555	1.12948	1.12983	1.12948	1.22066	1.15487	1.15883	1.16192	1.09205	0.929389	5u,6u,7u,8u,9u		X	X	0.10796
ZFAND2A	0.979616	0.973523	0.971063	0.998775	1.00822	1.25917	1.35991	1.36676	1.324	1.13145	1.1194	1.12672	1.12073	1.10382	1.1049	1.07424	1.00926	0.969398	6u,7u,8u,9u		X	X	0.0930801
AXUD1	1.06874	1.07523	1.05269	1.10817	1.27079	1.21851	1.31293	1.34583	1.36744	0.971537	0.979734	1.05017	1.19055	1.03174	1.07014	1.06866	1.06778	0.979523	5u,6u,7u,8u,9u		X	X	0.120322
SPHK1	1.07737	1.07098	1.05643	1.06351	1.08161	1.23531	1.29532	1.33345	1.37097	1.07888	1.10883	1.15784	1.15942	1.13065	1.15274	1.15331	1.12194	0.937332	6u,7u,8u,9u		X	X	0.105671
SNORA28	0.972997	0.953225	0.931206	1.0299	1.16728	1.24035	1.28156	1.37921	1.34918	1.02445	1.02926	1.0927	1.20915	1.09953	1.11081	1.08985	1.14466	1.09133	6u,7u,8u,9u		X	X	0.0950174
RGS2	1.12872	1.08805	1.09349	1.10022	1.08911	1.27151	1.25348	1.23097	1.37976	0.890483	0.884873	0.914928	0.9311	0.886335	0.875598	0.873761	0.882781	0.850305	6u,7u,8u,9u		X	X	0.157139
DNAJA4	0.968879	0.964714	0.965798	0.97366	1.00962	1.31506	1.38579	1.38044	1.27248	1.04605	1.0464	1.03642	1.02331	0.985876	0.944605	0.910206	0.920256	1.00565	6u,7u,8u,9u		X	X	0.102445
ESM1	1.00704	1.00295	0.996239	0.987212	1.02949	1.39349	1.37944	1.26429	1.24583	0.913837	0.935867	0.934638	0.926268	0.922604	0.933777	0.919188	0.930373	0.871155	6u,7u,8u,9u		X	X	0.104495
PTPRH	1.09143	1.09874	1.07091	1.05356	1.092	1.21278	1.36034	1.39635	1.33358	1.09592	1.10166	1.12528	1.12279	1.08545	1.11993	1.0577	1.03762	1.02823	6u,7u,8u,9u		X	X	0.0856396
KLF2	1.02178	1.03747	1.02286	1.06869	1.20313	1.25934	1.25745	1.25639	1.39857	1.03224	1.02196	1.07951	1.08292	1.03046	1.04732	0.993028	0.919751	0.908227	5u,6u,7u,8u,9u		X	X	0.135496
ARL14	1.12133	1.09846	1.12697	1.15851	1.21275	1.40188	1.27293	1.34658	1.27184	1.05851	1.09006	1.05582	1.24727	1.10201	1.08794	1.07889	1.08546	0.98354	5u,6u,7u,8u,9u		X	X	0.0875497
ADM2	0.972689	0.977375	1.00375	1.01366	0.999379	1.20637	1.40519	1.34287	1.26216	1.33206	1.31005	1.2889	1.29591	1.32915	1.28652	1.23339	1.05479	1.08355	6u,7u,8u,9u		X	X	0.0987359
CYP4F11	0.997262	0.998146	1.04693	0.982847	1.00964	1.20399	1.32924	1.4105	1.36271	1.28362	1.28011	1.25457	1.25996	1.27266	1.24427	1.23017	1.00435	1.04847	6u,7u,8u,9u		X	X	0.110576
OKL38	0.991229	0.978029	0.995677	0.986624	1.02847	1.2591	1.3949	1.4131	1.40366	1.29564	1.27226	1.27226	1.29666	1.24288	1.1805	1.14617	0.975588	0.924576	6u,7u,8u,9u		X	X	0.149716
ZC3H12A	0.988507	0.997973	0.970061	0.989918	1.16782	1.26789	1.24851	1.27595	1.41319	0.97707	1.016	1.08249	1.14582	1.1038	1.12939	1.14582	1.16858	1.10534	6u,7u,8u,9u		X	X	0.116479
ABTB2	1.00879	1.01235	0.93724	0.983134	1.01856	1.30116	1.36036	1.3901	1.41436	0.984967	0.928481	1.03526	1.01978	1.00801	1.01965	1.02714	0.990915	0.964984	6u,7u,8u,9u		X	X	0.135679
FBXO30	0.995626	0.995229	0.988421	0.99068	1.01926	1.21764	1.2323	1.34941	1.41693	1.08236	1.10557	1.03819	1.12218	1.09422	1.05174	1.06729	0.997944	0.942799	6u,7u,8u,9u		X	X	0.126053
MIR21	0.970316	1.02903	0.985407	1.06871	1.04466	1.4273	1.22421	1.41773	1.21959	1.06573	1.05323	1.12009	1.16795	1.12247	1.04483	1.0409	1.14631	1.09213	6u,7u,8u,9u		X	X	0.0590638
CD55	0.978404	0.947931	1.03676	0.963962	0.962723	1.25626	1.3054	1.42885	1.38881	1.02614	1.08123	1.06798	1.01838	1.04544	1.05018	1.05906	0.903956	0.910283	6u,7u,8u,9u		X	X	0.132642
DNAJB1	1.00975	1.00964	1.01914	1.01449	1.08037	1.39622	1.43444	1.4262	1.43668	1.02163	1.03602	1.04694	1.05023	0.954715	0.938896	0.886746	0.866127	0.948767	6u,7u,8u,9u		X	X	0.16085
SGMS2	1.03124	1.02129	1.01305	1.03744	1.06468	1.30548	1.43813	1.32004	1.42528	1.02713	1.04387	1.02261	0.990745	1.10832	1.01142	1.0308	1.0261	1.04949	6u,7u,8u,9u		X	X	0.127336
HERPUD1	0.992777	0.992726	0.986903	0.972771	0.994599	1.33771	1.43309	1.44375	1.40123	1.17443	1.17097	1.15749	1.20935	1.27091	1.29061	1.29435	1.10442	1.1188	6u,7u,8u,9u		X	X	0.0931226
ALDH2	1.07199	1.05969	1.07168	1.04249	1.04453	1.23017	1.3911	1.44671	1.42063	1.23927	1.24162	1.25024	1.23666	1.26397	1.25525	1.24397	1.12364	1.0691	6u,7u,8u,9u		X	X	0.0918983
PELI1	1.02879	0.999398	0.977701	0.999489	1.05108	1.22472	1.26871	1.35099	1.44836	0.969092	0.95292	0.969744	1.03973	0.990229	1.02146	1.02451	0.960363	0.989982	6u,7u,8u,9u		X	X	0.147609
ULK1	0.978178	0.995176	0.979926	0.996855	1.01995	1.31459	1.42844	1.45122	1.38038	1.20685	1.22058	1.23791	1.25382	1.29377	1.28029	1.25259	1.13681	1.196	6u,7u,8u,9u		X	X	0.0652255
MXD1	1.00832	1.00113	0.973212	0.975435	1.11186	1.31918	1.38938	1.45195	1.32469	1.04486	1.04684	1.04232	1.24965	1.12972	1.07727	1.08265	0.970421	0.900826	6u,7u,8u,9u		X	X	0.124062
CBS	1.01936	1.03898	1.01279	1.08523	1.03568	1.28942	1.45854	1.3136	1.22057	1.43175	1.44229	1.49697	1.46476	1.45085	1.42379	1.39278	1.15899	1.31941	6u,7u,8u,9u		X	X	0.111782
ABCC2	0.975655	0.955896	0.925091	0.933828	1.01257	1.23591	1.31694	1.47184	1.43888	1.10732	1.12936	1.07901	1.11917	1.10344	1.06481	1.11647	0.99702	0.964739	6u,7u,8u,9u		X	X	0.127167
GDF15	0.996803	1.02591	1.0375	1.05374	1.0628	1.23307	1.47613	1.48166	1.45868	1.49044	1.45419	1.43727	1.45187	1.53034	1.53318	1.49677	1.35045	1.18815	6u,7u,8u,9u		X	X	0.102605
CTGF	1.08305	1.04667	1.09647	1.09933	1.16603	1.33665	1.28876	1.3472	1.49413	0.922247	0.917022	0.888231	1.00945	0.973269	0.895936	0.922408	0.910813	0.866113	6u,7u,8u,9u		X	X	0.185325
GABARAPL1	0.944454	0.933523	0.963135	0.962887	1.07443	1.28551	1.36809	1.45268	1.4943	1.27904	1.25647	1.29501	1.28767	1.27486	1.26275	1.21858	1.09484	1.06197	6u,7u,8u,9u		X	X	0.117918
STX11	0.997174	0.963791	1.00141	0.944303	1.03717	1.2948	1.33654	1.37797	1.49442	0.984903	0.990446	0.95955	0.965996	0.995007	0.967474	0.962166	0.925026	0.922296	6u,7u,8u,9u		X	X	0.169621
RHOB	1.10796	1.10265	1.06608	1.08301	1.09508	1.28417	1.24181	1.30559	1.49588	0.912117	0.93496	0.964932	1.03367	0.975187	0.968332	1.01771	0.979487	0.877155	6u,7u,8u,9u		X	X	0.17484
ABL2	1.06349	1.07358	1.03393	1.11687	1.21774	1.37664	1.37587	1.38823	1.51178	0.967004	0.979295	0.977601	1.16804	0.987864	0.970794	0.978673	1.02652	0.924046	5u,6u,7u,8u,9u		X	X	0.175097
CHAC1	0.995212	1.03081	0.985775	1.03909	1.07129	1.51895	1.51324	1.36623	1.26041	1.13975	1.16155	1.23936	1.20219	1.13471	1.18565	1.21055	1.05529	1.17746	6u,7u,8u,9u		X	X	0.0586021
IL11	1.01109	0.979926	0.993451	0.96881	1.22558	1.24063	1.4008	1.45242	1.52861	1.04522	0.992078	0.955639	1.16569	1.10787	1.06693	1.0465	1.02188	0.966677	5u,6u,7u,8u,9u		X	X	0.166784
C3orf32	1.05398	1.055	1.01704	1.03213	1.10159	1.22863	1.45104	1.53086	1.48011	1.08323	1.0985	1.11339	1.07743	1.10549	1.07795	1.0817	1.08596	1.00114	6u,7u,8u,9u		X	X	0.12999
DHRS9	1.14668	1.12023	1.13434	1.11509	1.12475	1.25144	1.48738	1.53242	1.47579	0.921355	0.944409	0.916222	0.934397	0.94503	0.931953	0.920431	0.938432	0.964575	6u,7u,8u,9u		X	X	0.171545
DNAJB9	0.958145	0.944514	0.989828	0.944457	0.93206	1.33574	1.48001	1.5352	1.50403	1.05323	1.05741	1.0049	1.05035	1.18085	1.24956	1.21555	0.994496	0.906688	6u,7u,8u,9u		X	X	0.171527	Overlap
ANKRD37	1.04326	1.01919	1.04698	1.09657	1.1313	1.27102	1.35904	1.38338	1.53909	1.07319	1.03818	1.04107	1.12032	0.985595	0.967088	0.972796	0.909015	0.987915	6u,7u,8u,9u		X	X	0.177585
C5orf41	0.961439	0.96277	0.94902	0.99761	0.996678	1.20759	1.42929	1.52997	1.55196	1.13212	1.15219	1.10449	1.17533	1.17433	1.20658	1.22518	1.12313	1.02735	6u,7u,8u,9u		X	X	0.139814
CITED2	1.10179	1.07752	1.09859	1.13754	1.18771	1.33647	1.33924	1.35794	1.5579	1.01948	1.0146	1.06106	1.17984	1.00481	1.04129	1.06366	1.0469	1.01424	6u,7u,8u,9u		X	X	0.168438
SLC7A11	0.945551	0.910548	0.92183	0.904546	0.954711	1.2459	1.49568	1.54683	1.57354	1.36992	1.32559	1.25538	1.24735	1.3861	1.29806	1.31109	1.09024	1.07567	6u,7u,8u,9u		X	X	0.14397
SOCS1	0.952793	0.925216	0.956596	0.920722	1.03399	1.27049	1.36754	1.48344	1.57435	0.958829	0.905146	0.918614	0.933746	0.952261	0.928263	0.983859	0.930206	0.924651	6u,7u,8u,9u		X	X	0.202707
C13orf15	1.03972	1.02495	1.04531	1.05465	1.10477	1.27687	1.35435	1.40655	1.58839	1.14847	1.08999	1.09666	1.16634	1.14698	1.06186	1.02362	0.942277	0.911435	6u,7u,8u,9u		X	X	0.186254
SPSB1	1.02507	0.991013	1.05237	1.01738	1.05001	1.31685	1.46963	1.53	1.59165	1.08475	1.08044	1.14634	1.12491	1.08755	1.10923	1.06524	1.01999	1.02139	6u,7u,8u,9u		X	X	0.166047
HSPA1L	0.946395	0.95189	0.981353	0.962731	0.968432	1.33031	1.45398	1.52671	1.59297	0.951289	0.953245	0.986095	0.960088	0.929578	0.913875	0.901872	0.892292	0.955859	6u,7u,8u,9u		X	X	0.209065	Overlap
EID3	1.0343	1.00001	0.983122	1.04383	1.12289	1.59747	1.54344	1.42324	1.38281	1.16883	1.19413	1.39035	1.45413	1.16167	1.14276	1.09556	1.09988	1.02488	6u,7u,8u,9u		X	X	0.145398
IL1RL1	1.01872	0.981518	1.0156	0.995915	0.994286	1.5188	1.60418	1.55793	1.59385	1.04174	1.03218	1.01096	1.01066	1.0006	0.987503	0.983859	0.989465	0.991457	6u,7u,8u,9u		X	X	0.187089
OSGIN1	1.02409	1.07104	1.02461	1.08026	1.05161	1.31104	1.49337	1.59497	1.63248	1.27262	1.26942	1.30751	1.36283	1.25162	1.2098	1.14071	1.03771	0.987305	6u,7u,8u,9u		X	X	0.179746
DDIT3	0.985321	0.97391	0.99123	1.0151	1.15648	1.5128	1.63288	1.60797	1.55175	1.27782	1.29862	1.31689	1.433	1.34106	1.36091	1.32362	1.16662	1.07732	6u,7u,8u,9u		X	X	0.130383
GADD45B	1.01068	1.01509	0.995437	1.01778	1.04408	1.22033	1.26601	1.38364	1.64938	1.11357	1.0886	1.10054	1.15208	1.11089	1.08687	1.12366	1.116	1.0188	6u,7u,8u,9u		X	X	0.176742
HSPB8	1.01622	0.998068	0.989856	1.01361	1.04845	1.33934	1.53291	1.64419	1.66508	1.15213	1.10277	1.10592	1.15524	1.1388	1.13108	1.09995	1.06113	1.03322	6u,7u,8u,9u		X	X	0.180099
DNAJB4	0.973282	0.975325	0.967061	0.990976	0.98009	1.381	1.52806	1.67622	1.65259	1.02359	0.996659	1.00474	0.988805	1.01066	1.00007	0.978474	0.990729	0.984645	6u,7u,8u,9u		X	X	0.207547
DUSP1	1.07703	1.09217	1.11744	1.27763	1.41335	1.4349	1.56139	1.58632	1.68405	0.899446	0.90001	1.01118	1.3295	0.938414	0.942417	0.981975	0.957737	0.903235	4u,5u,6u,7u,8u,9u		X	X	0.255012
SESN2	0.999352	0.978031	0.981612	1.0319	1.04951	1.45784	1.71033	1.66606	1.58982	1.11196	1.15332	1.20455	1.21517	1.14294	1.26126	1.14964	1.13846	1.13555	6u,7u,8u,9u		X	X	0.140861
SNORD46	1.01212	0.989023	0.996983	0.984009	1.07876	1.28598	1.21421	1.32218	1.7516	1.20477	1.25153	1.1953	1.23178	1.31356	1.43045	1.39623	1.10176	1.04184	6u,7u,8u,9u		X	X	0.200756
PGF	1.02676	0.95854	0.973227	0.994406	0.994537	1.32574	1.56387	1.68327	1.75503	1.06617	1.10238	1.10167	1.12083	1.07231	1.07429	1.00418	1.03291	0.935715	6u,7u,8u,9u		X	X	0.227475
FOSB	1.04968	1.04292	1.08712	1.50864	1.64808	1.48471	1.40666	1.46421	1.77387	0.980011	1.00203	1.27862	1.71834	1.16844	1.16319	1.18161	1.06135	0.991255	4u,5u,6u,7u,8u,9u		X	X	0.288117
RN5S9	0.989198	0.961477	0.964234	0.984038	1.0547	1.30246	1.37261	1.51434	1.77825	1.04112	1.02617	1.07657	1.06955	1.07459	1.21371	1.2239	1.21711	1.03915	6u,7u,8u,9u		X	X	0.225829
ALOXE3	1.0234	1.00254	1.04739	1.03062	1.0208	1.565	1.80656	1.72909	1.6298	1.13712	1.15294	1.23571	1.20551	1.15486	1.17405	1.1503	1.0664	0.975236	6u,7u,8u,9u		X	X	0.171384
GEM	1.03274	0.987018	1.00111	1.00916	1.07408	1.26582	1.38965	1.56656	1.85169	0.99126	1.0236	1.0192	1.07084	1.0304	1.05396	1.0344	1.02183	1.00294	6u,7u,8u,9u		X	X	0.261592
GFPT2	0.987972	1.00504	1.05682	1.04169	1.03641	1.21115	1.3441	1.58867	1.88882	1.02283	1.06901	1.061	1.04006	1.07799	1.07664	1.05992	1.11394	1.0623	6u,7u,8u,9u		X	X	0.261659
ATF3	1.02494	1.00869	0.983025	1.18064	1.46431	1.51056	1.57521	1.57427	1.92835	1.05418	1.04765	1.05902	1.65293	1.19712	1.22623	1.19403	1.09062	0.985849	5u,6u,7u,8u,9u		X	X	0.30542
CCL26	0.946622	0.985437	0.953954	0.990346	0.970883	1.2403	1.75724	2.09502	2.15746	1.24623	1.22688	1.21417	1.23209	1.21692	1.24512	1.18566	1.01421	0.991549	6u,7u,8u,9u		X	X	0.324548
FOS	1.11348	1.1919	1.27277	1.6499	1.7873	1.44743	1.35787	1.65618	2.16876	1.0112	1.0216	1.28357	1.6867	1.0249	0.997868	0.991667	1.08394	1.0167	3u,4u,5u,6u,7u,8u,9u		X	X	0.394912
HMOX1	1.07288	1.01394	1.03434	1.07866	1.15033	2.2127	2.40008	2.38864	2.28187	1.85315	1.8493	1.87935	1.86892	1.77742	1.68167	1.57346	1.29915	1.00928	6u,7u,8u,9u		X	X	0.350333
HSPA7	0.984438	0.987191	1.0221	1.02054	1.04013	2.2351	2.38116	2.44472	2.3471	1.04962	1.0998	1.06895	1.02416	1.01585	0.990527	1.00347	1.02458	0.957243	6u,7u,8u,9u		X	X	0.419678
TRIM25	1.02145	1.00561	0.973827	0.887654	0.790806	0.858287	0.955792	0.934371	0.772323	0.910802	0.900816	0.952276	0.932865	0.950963	0.952624	0.98751	1.03734	1.05461		5d,9d	X		0.0785863
GTSE1	0.860342	0.8627	0.875987	0.857019	0.841928	0.781637	0.796138	0.783842	0.812969	0.948751	0.960865	0.966278	0.955043	0.949259	0.9375	0.942918	0.867086	0.986224		6d,7d,8d,	X		0.0522651
PRR11	0.861012	0.821915	0.873092	0.876861	0.878766	0.793531	0.795227	0.762087	0.814042	1.02893	1.02138	0.996396	1.02949	0.996166	1.00754	0.968855	0.8687	0.928992		6d,7d,8d,	X		0.0734501
HYLS1	0.880826	0.882322	0.907376	0.858917	0.902744	0.790611	0.819679	0.857197	0.78026	0.980657	0.958812	0.946099	0.955776	0.948668	0.945254	0.922018	0.898799	0.942604		6d,9d	X		0.0562484
LOC729402	0.855424	0.862642	1.05146	0.904519	0.847174	0.823854	0.76066	0.814135	0.88223	0.902956	0.826485	0.826062	0.773451	0.853277	0.805229	0.804683	0.910916	0.869297		7d,	X		0.0456734
SNORA73A	0.920467	0.964896	0.925554	0.930925	0.965645	0.84161	0.78866	0.943836	1.10671	0.862336	0.903834	0.873006	0.865953	0.867668	0.830877	0.891038	0.952366	1.01022		7d,	X		0.0844288
AURKA	0.88036	0.878974	0.889751	0.888447	0.883254	0.830236	0.79448	0.786008	0.805471	1.03517	1.03348	1.02599	1.03689	1.02195	1.01974	1.00567	0.945531	0.973122		7d,8d,	X		0.0714044
CD3EAP	0.975623	1.0142	1.042	1.0243	0.976927	0.858128	0.788847	0.769164	0.863434	0.860961	0.852835	0.887189	0.851498	0.863434	0.853621	0.860465	0.886149	0.8343		7d,8d,	X		0.0158227
ID1	1.04309	1.03921	1.0513	1.04072	0.987213	0.800961	0.797772	0.792467	0.991243	0.951806	0.943192	0.934485	0.909677	0.859674	0.85875	0.884657	1.02046	1.21299		7d,8d,	X		0.104377
ACCS	0.969953	0.955949	0.945873	0.979394	0.939218	0.870242	0.790805	0.769541	0.758041	1.10014	1.15909	1.14673	1.04355	1.10729	1.11395	1.13815	1.19524	1.31011		7d,8d,9d	X		0.141498
B3GNT1	0.976204	0.97949	0.972695	0.97609	0.960068	0.911664	0.798514	0.780876	0.729176	1.03204	1.11295	1.04347	1.01978	1.05776	1.06285	1.03893	1.10938	1.19285		7d,8d,9d	X		0.120845
C13orf3	0.934631	0.931533	0.966849	0.93446	0.943064	0.865862	0.777147	0.761298	0.777419	1.02198	0.984718	1.00642	0.998476	1.01557	0.986029	0.963935	0.971208	0.955467		7d,8d,9d	X		0.0704668
CCNA2	0.900625	0.891127	0.904589	0.905947	0.879443	0.866251	0.796709	0.752927	0.742022	0.969161	0.945144	0.964096	0.972523	0.964969	0.947272	0.914667	0.882332	0.933502		7d,8d,9d	X		0.0696791
CCNB1	0.851091	0.831327	0.848748	0.858627	0.849828	0.892014	0.768208	0.694117	0.669373	1.01438	1.00982	1.02858	1.03787	1.02391	1.0026	0.962632	0.943251	0.992039		7d,8d,9d	X		0.109122
CCNF	0.910568	0.912488	0.903771	0.899631	0.906774	0.830099	0.76339	0.733599	0.708728	0.948643	0.952915	0.992445	0.959821	0.928472	0.926229	0.934166	0.906919	0.980585		7d,8d,9d	X		0.0798436
CDCA3	0.869278	0.857007	0.888618	0.861035	0.859616	0.816085	0.771715	0.702991	0.71969	1.01907	1.00564	1.01952	0.989118	0.979654	0.968343	0.954526	0.928212	0.992582		7d,8d,9d	X		0.0883257
DLEU1	0.999717	0.98761	1.00329	0.973824	0.954084	0.871127	0.785426	0.744411	0.774089	0.803145	0.806622	0.784338	0.808244	0.786	0.817287	0.839299	0.923381	0.91937		7d,8d,9d	X		0.0534346
FAT2	0.970793	0.957434	0.927264	0.918835	0.984677	0.847082	0.754459	0.662138	0.622529	0.963844	0.99934	1.03648	1.01405	0.990782	0.981407	1.01209	1.16752	1.24809		7d,8d,9d	X		0.16172
FLJ39827	1.03196	1.01807	1.03372	1.02214	1.01768	0.824894	0.767489	0.720856	0.659738	0.931696	0.905439	0.925925	0.929863	0.921805	0.913044	0.946323	1.02853	1.02304		7d,8d,9d	X		0.10074
HJURP	0.910779	0.906096	0.890672	0.932076	0.90795	0.831416	0.764587	0.752069	0.721067	1.00302	0.993346	1.0208	0.982678	0.976499	0.979843	0.990516	0.958235	0.990516		7d,8d,9d	X		0.0861312
IFI44L	0.894006	0.916015	0.921631	0.875693	0.907897	0.842336	0.788315	0.764175	0.741705	0.788721	0.789877	0.784979	0.784714	0.785965	0.756359	0.810297	0.958131	1.36515		7d,8d,9d	X		0.188171
JUB	0.998393	0.984867	1.00276	0.987734	0.971001	0.809263	0.774097	0.794423	0.796066	0.914103	0.911152	0.898279	0.923117	0.951043	0.96411	0.978573	0.984983	0.933291		7d,8d,9d	X		0.0541546
KIF20A	0.852229	0.860847	0.884487	0.845912	0.841496	0.800246	0.774722	0.728781	0.673303	1.02822	1.04313	1.02135	1.00948	0.994522	0.990185	0.968401	0.947997	1.05826		7d,8d,9d	X		0.110618
MFNG	0.924059	0.919265	0.913654	0.963531	1.00591	0.883155	0.796931	0.757065	0.659643	1.00458	1.00225	1.00983	1.02421	0.993492	0.986618	0.986344	1.00217	1.04757		7d,8d,9d	X		0.111156
RIN2	1.00096	0.994453	1.01112	1.02887	0.973678	0.909447	0.76788	0.716719	0.726769	0.976557	0.959807	0.971544	0.967159	1.00414	1.00832	1.04044	1.01201	0.978132		7d,8d,9d	X		0.0872041
RRS1	1.00039	1.02202	1.0138	1.00964	1.00009	0.896414	0.789191	0.689179	0.673084	0.895861	0.897085	0.909665	0.87943	0.903561	0.913389	0.922904	0.93551	0.862072		7d,8d,9d	X		0.075385
TROAP	0.831321	0.86906	0.848456	0.861907	0.877059	0.803654	0.774892	0.748993	0.682742	1.00845	1.0103	1.01071	1.02469	0.983521	0.974234	0.966678	0.959004	1.08671		7d,8d,9d	X		0.107609
ZFP161	0.999718	1.02666	1.01225	1.0165	0.989582	0.845042	0.774209	0.783922	0.772812	0.911857	0.941632	0.90716	0.940406	0.952799	0.917597	0.943386	0.980016	0.960885		7d,8d,9d	X		0.0573492
SNORD4A	1.02158	1.01789	0.990555	0.963322	0.908178	0.892768	0.791459	0.879157	0.77092	0.893037	0.929838	0.910798	0.875566	0.870287	0.86869	0.919845	1.00641	1.05676		7d,9d	X		0.0784751
ASB9	0.904526	0.918198	0.942203	0.926207	0.907939	0.899967	0.849634	0.796398	0.828828	0.926852	0.911664	0.9058	0.897187	0.916394	0.910314	0.929736	0.995428	1.11082		8d,	X		0.0742997
BIRC5	0.845755	0.841438	0.891173	0.887073	0.859292	0.835404	0.820207	0.797976	0.802903	1.04091	1.01502	1.0511	1.02907	0.999245	0.996495	0.979188	0.926254	0.923843		8d,	X		0.0747721
BUB1B	0.884376	0.894073	0.91609	0.903179	0.919435	0.887423	0.820157	0.784441	0.859621	1.01166	0.962148	0.97389	0.976514	0.950843	0.96239	0.94734	0.937902	0.985758		8d,	X		0.0401582
C14orf104	0.983601	0.969644	1.00478	1.0229	0.964282	0.867042	0.892491	0.792126	0.837187	0.969157	0.984295	0.916585	0.95314	0.952355	0.959273	0.990693	0.951736	0.953419		8d,	X		0.0435316
CENPA	0.847505	0.847367	0.871262	0.870809	0.871735	0.83018	0.806268	0.785348	0.807045	1.04372	1.03051	1.01116	1.02828	1.02437	1.00625	0.993086	0.872243	0.939947		8d,	X		0.0786572
CRTAP	0.945042	0.96802	0.986934	0.940782	0.938061	0.857737	0.817257	0.787842	0.838896	0.881727	0.853109	0.804539	0.822924	0.872433	0.863596	0.880365	0.922706	0.993112		8d,	X		0.0536129
FADD	0.987483	0.999651	1.00262	0.995941	0.978948	0.873844	0.819183	0.798439	0.802111	0.96848	0.970254	0.969971	0.955967	0.982706	0.971136	0.984288	0.941751	0.931169		8d,	X		0.0538753
FAM72D	0.916683	0.875885	0.858291	0.922958	0.895104	0.902645	0.83615	0.776184	0.917415	1.06198	1.13505	1.1283	1.114	1.08738	1.1015	1.03501	1.04086	1.09795		8d,	X		0.0641403
IMP3	1.01224	1.01178	1.03003	1.00133	0.993586	0.885928	0.805809	0.791876	0.816067	0.954886	0.953894	0.964611	0.959077	0.960855	0.965865	0.966794	0.972272	0.946438		8d,	X		0.0462833
KIAA1147	1.02628	1.01253	1.02607	0.975185	0.921603	0.86026	0.827376	0.771157	0.805954	1.039	1.0348	1.04494	1.04952	1.04002	1.01353	1.03731	1.08151	1.03775		8d,	X		0.0765261
KPNA2	0.869497	0.911627	0.919485	0.89221	0.906415	0.870755	0.803774	0.777789	0.888609	0.841035	0.811082	0.81725	0.795604	0.816761	0.816702	0.87135	0.862342	0.928545		8d,	X		0.0419667
MGC35361	0.986368	0.983173	1.01286	0.987624	0.982686	0.928078	0.935856	0.776508	0.832872	0.931699	0.943882	0.942066	0.941273	0.915799	0.900217	0.946921	0.956128	0.926579		8d,	X		0.0358704
NEK2	0.862734	0.879416	0.848699	0.868921	0.855806	0.899994	0.833356	0.783557	0.884936	1.11722	1.08425	1.06283	1.05929	1.07117	1.06514	1.0278	0.984085	0.98632		8d,	X		0.0669118
NMRAL1	1.03001	1.02616	1.05342	1.04138	1.02626	0.950964	0.87483	0.799724	0.845769	0.999871	0.99873	1.00812	0.977819	1.00749	1.0039	1.01032	1.00714	1.01647		8d,	X		0.0508812
OVOL2	0.983337	0.991044	0.997861	0.982534	0.978473	0.889616	0.834921	0.744815	0.805976	0.955208	0.964576	0.950569	0.967714	0.942646	0.926505	0.915431	0.933894	0.952316		8d,	X		0.0470624
PPIA	1.01728	1.06152	1.06186	1.0576	1.03228	0.947204	0.884387	0.794784	0.831985	0.865963	0.857215	0.847655	0.885139	0.817018	0.880703	0.843947	0.880213	0.865656		8d,	X		0.0224272
RCC1	0.998801	0.992221	0.991822	0.991182	0.907525	0.880903	0.850098	0.790261	0.86652	0.928969	0.923527	0.923648	0.876105	0.901056	0.920925	0.921739	0.984902	0.989126		8d,	X		0.0395996
SERTAD4	1.00825	0.98844	1.01213	1.03993	1.00176	0.872738	0.8064	0.778406	0.807287	0.971764	1.00684	1.0169	0.994292	1.05688	1.08119	1.02174	1.00854	0.930555		8d,	X		0.0763134
SFRS7	1.08791	1.07946	1.09047	1.10825	1.06488	1.00735	0.88264	0.794332	0.82492	0.956322	0.928434	0.894714	0.928947	0.967207	0.959224	0.982747	1.04655	1.02308		8d,	X		0.0630278
SHROOM2	1.00305	1.01421	1.00085	0.989894	0.992429	0.879159	0.83012	0.79742	0.815382	0.912355	0.885084	0.886768	0.87961	0.875442	0.927427	0.950005	0.926848	0.994229		8d,	X		0.0486476
SOX18	1.04269	1.04216	1.0697	1.0802	1.02514	0.834322	0.800326	0.789355	0.950832	0.991808	0.983813	0.949228	0.958973	0.970227	0.882815	0.958323	0.93808	1.05307		8d,	X		0.0432679
TIPIN	1.02799	1.02862	1.02738	1.03192	1.01274	0.993106	0.848078	0.789411	0.835974	0.844085	0.83194	0.829905	0.82042	0.845375	0.872527	0.855571	0.884947	0.843547		8d,	X		0.0198102
TRIM47	0.995747	1.00827	0.99529	1.01478	0.991772	0.86277	0.818896	0.78883	0.839368	0.876113	0.920544	0.916105	0.903494	0.893306	0.906071	0.939824	0.91536	0.902284		8d,	X		0.0275555
UBL4A	1.01889	1.02936	1.03238	1.01819	1.00791	0.920904	0.901448	0.790487	0.824992	1.01062	0.996878	0.995556	0.980668	0.992643	0.962589	0.977733	0.953248	0.929906		8d,	X		0.0538694
USP13	1.03626	1.00896	1.00825	0.999168	0.997971	0.92064	0.88921	0.789761	0.806898	0.948391	0.971957	0.98621	0.983794	0.978691	0.979321	0.980032	0.993203	0.99846		8d,	X		0.0563758
ABCB10	0.994783	0.981532	1.00485	1.02394	0.9478	0.924473	0.879644	0.797268	0.7889	0.929895	0.937823	0.857057	0.933388	0.975252	0.919137	0.955997	0.877882	0.961524		8d,9d	X		0.0569529
ABCC4	0.98507	0.96556	0.973092	0.979565	0.956555	0.872069	0.822738	0.76379	0.729242	0.953699	0.952457	0.881784	0.909152	0.929993	0.907222	0.926885	0.963106	1.06422		8d,9d	X		0.0837274
ADAM19	0.955549	0.968891	1.01	0.975211	0.972865	0.914849	0.876324	0.798668	0.767806	0.904836	0.91187	0.889603	0.893322	0.907781	0.905304	0.910664	0.982644	0.965987		8d,9d	X		0.0567845
AGPAT5	0.993514	1.0136	0.998191	0.978408	0.956661	0.835168	0.837494	0.771187	0.703775	0.858185	0.836393	0.807828	0.830357	0.84837	0.864301	0.867514	0.875516	0.895788		8d,9d	X		0.0535473
ALDH1B1	1.0387	1.04005	1.04512	1.03884	1.02414	0.987044	0.805077	0.75091	0.714008	0.97148	0.967336	0.996481	0.940161	0.951993	0.932806	0.934228	0.98972	0.975222		8d,9d	X		0.0815625
APBB3	0.998484	1.00763	0.980168	1.00554	0.997353	0.943601	0.867688	0.776727	0.709364	1.0009	1.0135	1.01228	0.989162	1.03724	1.02246	1.02962	1.08313	1.14862		8d,9d	X		0.11376
ARV1	0.958587	0.964443	0.967264	0.958065	0.923166	0.915071	0.83833	0.788832	0.734066	0.992333	0.976788	0.957507	0.958015	0.983146	0.99184	0.965649	0.984062	1.03203		8d,9d	X		0.0814261
BARD1	1.00512	0.980198	1.00697	1.00723	0.998015	0.951717	0.889217	0.798147	0.759125	0.974304	0.977403	0.987961	1.00094	0.960349	0.970383	0.925419	1.00512	1.02036		8d,9d	X		0.0747325
C10orf6	0.970202	0.960871	0.9459	0.960407	0.957927	0.894466	0.884215	0.796793	0.645964	1.00025	1.00663	1.05113	1.02896	1.00751	1.00717	1.00063	1.06979	1.01645		8d,9d	X		0.120807
C14orf4	0.965171	0.93515	0.952489	0.930042	0.939553	0.861786	0.801883	0.743947	0.751346	1.02058	1.00801	0.993788	1.02562	1.05917	1.05682	1.05994	1.06902	0.966486		8d,9d	X		0.0938137
C16orf53	0.974606	0.978108	0.993158	0.976003	0.966561	0.90791	0.833141	0.799713	0.779548	0.927345	0.92966	0.930366	0.928677	0.924037	0.95169	0.954772	0.973757	0.929801		8d,9d	X		0.0528985
C16orf59	0.986344	0.971691	0.985484	0.995906	0.972612	0.911965	0.84087	0.751869	0.714703	0.955351	0.959885	0.953113	0.947633	0.93123	0.934538	0.922658	0.994285	1.03127		8d,9d	X		0.0836655
C3orf31	1.05692	1.03854	1.04673	1.05229	1.01127	0.974733	0.859627	0.739468	0.736591	1.01934	0.982455	0.998045	0.991427	0.982215	0.971312	0.997659	1.00733	0.973747		8d,9d	X		0.0819748
CAD	0.996586	0.982301	0.942794	0.979576	0.952849	0.912052	0.872851	0.748067	0.700771	0.926996	0.932078	0.949247	0.946922	0.926563	0.94045	0.955605	1.04343	1.02527		8d,9d	X		0.0917187
CD47	0.975655	0.9769	0.994345	0.985578	0.970514	0.937912	0.888899	0.784695	0.733386	0.913751	0.899019	0.843813	0.869586	0.937727	0.913352	0.932904	1.00172	0.980123		8d,9d	X		0.0755862
CDC2	0.885407	0.913947	0.882584	0.916085	0.88782	0.885014	0.833399	0.782634	0.76111	0.803023	0.803363	0.7565	0.771248	0.80565	0.827545	0.883233	0.853295	0.890148		8d,9d	X		0.0477623
CDCA4	0.973759	1.00041	1.00473	1.00881	1.01035	0.979436	0.8951	0.799505	0.769655	0.905959	0.899639	0.907002	0.899009	0.911807	0.916146	0.92362	0.911977	0.929383		8d,9d	X		0.0459149
CDCA7	1.05528	1.04776	1.06768	1.07192	1.03315	1.01282	0.898156	0.770328	0.697954	0.91585	0.9224	0.883611	0.900132	0.923457	0.907699	0.936153	1.08269	1.03694		8d,9d	X		0.10089
CEP78	0.983552	0.970585	0.990151	1.00076	0.985943	0.948188	0.903969	0.795314	0.795573	0.953859	0.969073	0.924533	0.969638	0.9541	0.945795	0.936372	0.964049	0.968724		8d,9d	X		0.0523127
CIDEB	1.02418	1.03967	1.05841	1.05223	1.00092	0.902924	0.82575	0.742392	0.791782	0.873648	0.884649	0.895207	0.881855	0.88645	0.868399	0.902175	0.989481	1.03507		8d,9d	X		0.0670186
CLDN11	0.944198	0.92935	0.976294	0.970023	0.942896	0.934273	0.864542	0.7796	0.797714	0.861281	0.853261	0.825343	0.837451	0.861045	0.819288	0.849183	0.953734	1.02899		8d,9d	X		0.0699166
CNTNAP1	0.911152	0.907819	0.853253	0.900433	0.913866	0.861562	0.821697	0.757854	0.717734	0.870303	0.879877	0.885765	0.851556	0.8439	0.842457	0.871733	1.11539	1.20484		8d,9d	X		0.14257
CTDSPL	1.01366	1.00543	1.00988	0.99391	0.980325	0.916342	0.868477	0.786746	0.743037	1.02382	1.01584	1.02801	1.02504	1.00895	1.00664	1.02801	1.0273	1.01059		8d,9d	X		0.0877762
CYB5D1	0.986099	0.973425	0.98943	0.960879	0.958433	0.897371	0.827419	0.777395	0.777435	0.961776	0.957797	0.964597	0.944764	0.981015	0.998288	1.01322	1.00805	0.975686		8d,9d	X		0.0673757
CYP24A1	0.923796	0.903242	0.939372	0.961951	0.944355	1.01314	0.872821	0.784264	0.780853	0.773655	0.796687	0.751923	0.788931	0.861947	0.821601	0.844323	1.05024	0.827536		8d,9d	X		0.0845197
D2HGDH	0.934435	0.997255	0.970196	0.993465	0.989864	0.927602	0.891465	0.775626	0.649178	0.957555	0.985555	0.998954	0.930963	0.914503	0.845063	0.858657	1.07371	1.20234		8d,9d	X		0.146619
DDX46	1.01158	0.99733	1.00993	0.994945	0.973995	0.907709	0.856122	0.785373	0.735416	0.897774	0.908919	0.851184	0.914043	0.928312	0.928853	0.950661	0.919978	0.896552		8d,9d	X		0.061371
DIS3L	1.00239	1.00278	1.01525	1.01609	1.0004	0.923337	0.887092	0.79678	0.757579	1.02893	1.00437	1.02759	1.03501	1.01815	1.01644	1.0305	1.05388	1.03284		8d,9d	X		0.0863583
DLGAP5	0.885843	0.865697	0.891871	0.894789	0.889727	0.884876	0.842631	0.794823	0.751319	1.0504	1.04392	1.02489	1.05663	1.03622	1.01804	0.983862	0.920247	0.996384		8d,9d	X		0.092505
E2F2	1.01228	1.0386	1.02313	1.02392	1.07496	0.964748	0.931082	0.79694	0.756646	0.942395	0.923759	0.955506	0.952725	0.931082	0.910201	0.882029	1.06691	1.12213		8d,9d	X		0.0987188
EEF2K	0.997726	1.00097	0.993416	0.993263	0.999243	0.923328	0.893169	0.799276	0.721026	0.931312	0.941845	0.923184	0.955298	0.932158	0.924963	0.941362	0.952231	0.961487		8d,9d	X		0.0705675
ELFN2	1.07454	1.05679	1.10084	1.04976	1.05684	0.844928	0.830276	0.771492	0.793534	0.898179	0.881444	0.872481	0.882544	0.915565	0.959371	0.966667	1.06511	1.09325		8d,9d	X		0.091162
ERMP1	1.00145	0.95484	0.963878	0.959942	0.954719	0.910184	0.904128	0.767835	0.729869	1.06709	1.05148	1.05628	1.04327	1.06044	1.03138	1.02541	1.08254	1.11698		8d,9d	X		0.107462
ESPL1	0.916763	0.906521	0.8492	0.921072	0.91671	0.869063	0.808294	0.786947	0.749195	0.985005	1.00797	1.01161	1.00679	0.95121	0.984574	0.997308	0.987032	1.10264		8d,9d	X		0.0894465
EXO1	0.964771	0.942294	0.96779	0.956243	0.944448	0.93726	0.889726	0.792053	0.736358	0.866052	0.86546	0.829914	0.86349	0.888202	0.869974	0.8802	0.940999	0.921769		8d,9d	X		0.0553378
FIGNL1	0.973367	0.970169	0.957053	0.954786	0.972623	0.902279	0.87918	0.788875	0.750958	0.90067	0.894649	0.850176	0.890404	0.89681	0.891941	0.898938	0.919328	0.943518		8d,9d	X		0.0521928
FJX1	0.998519	0.987415	0.970935	0.984121	0.993076	0.926315	0.84395	0.73008	0.67607	0.892246	0.885562	0.861255	0.876701	0.927956	0.884464	0.941319	0.955256	0.935033		8d,9d	X		0.079424
FST	0.990759	0.982023	0.968834	0.973429	0.986316	0.949107	0.878551	0.741199	0.702593	0.777986	0.764333	0.755565	0.754423	0.819114	0.838894	0.91011	0.899346	0.810683		8d,9d	X		0.0659743
GLCE	0.965571	0.964402	0.956502	0.940796	0.96303	0.933457	0.85198	0.785619	0.669517	0.955548	0.962166	0.933691	0.914235	0.958231	0.961311	0.938097	0.962902	1.05657		8d,9d	X		0.0992921
HMMR	0.824003	0.820278	0.852545	0.84016	0.827571	0.82238	0.804975	0.7573	0.737413	1.11136	1.10611	1.06088	1.07686	1.08083	1.05978	1.02359	0.915871	1.02292		8d,9d	X		0.113855
IFIT1	0.831982	0.842333	0.827573	0.8438	0.882216	0.867015	0.839316	0.722064	0.689368	0.821846	0.819551	0.759279	0.841736	0.793151	0.804326	0.905348	0.946424	1.20106		8d,9d	X		0.139869
KIAA0133	1.02458	0.99841	0.980409	1.00414	1.03883	0.962521	0.882277	0.760555	0.754574	0.91508	0.908989	0.975345	0.933901	0.93157	0.902221	0.93772	1.04545	0.929415		8d,9d	X		0.0724493
KIF11	0.885822	0.871457	0.873704	0.88552	0.898798	0.869187	0.818996	0.771627	0.711168	0.9713	0.960154	0.956904	0.978486	0.97057	0.946702	0.945744	0.907558	0.937092		8d,9d	X		0.0790804
KIF15	0.891722	0.905164	0.886546	0.913822	0.933023	0.895133	0.866708	0.77186	0.754877	0.961199	0.947317	0.968462	1.00533	0.959832	0.970035	0.952098	1.00493	1.03788		8d,9d	X		0.0763517
KIF23	0.889884	0.869069	0.904104	0.910505	0.936438	0.885203	0.843393	0.787924	0.748479	0.995636	0.994836	0.952159	1.00397	0.994117	0.936438	0.961946	0.927291	0.957167		8d,9d	X		0.0748204
KIFC1	0.905822	0.905247	0.904928	0.891267	0.911491	0.89596	0.844677	0.784198	0.75522	1.00063	0.998278	1.04549	0.994993	0.990609	0.981389	0.970221	0.918065	0.983883		8d,9d	X		0.0797644
KLHDC5	0.977841	0.970669	0.983414	0.989191	0.956669	0.901032	0.875258	0.79502	0.739528	1.00119	0.976511	0.962684	0.976567	1.00237	0.993023	0.980149	1.01001	0.964321		8d,9d	X		0.0793493
LAMB1	0.954016	0.95198	0.918111	0.901473	0.964997	0.912643	0.86072	0.784909	0.797555	0.873593	0.876128	0.889259	0.872002	0.870365	0.870365	0.88416	1.01861	1.07831		8d,9d	X		0.0819464
LMNB1	0.951932	0.941599	0.946534	0.939961	0.945513	0.877908	0.814331	0.743791	0.695892	0.911996	0.8951	0.919211	0.929018	0.899342	0.88856	0.900502	0.903494	0.948841		8d,9d	X		0.0702386
MAMDC2	0.8691	0.857101	0.83465	0.848254	0.851166	0.895923	0.864028	0.783661	0.710916	0.873941	0.897573	0.790796	0.83198	0.868265	0.833643	0.879391	0.956385	1.00322		8d,9d	X		0.0817409
MAP3K5	0.988788	0.97309	0.960405	1.01153	1.03217	0.938985	0.869554	0.779635	0.758863	0.929473	0.887428	0.946921	0.979662	0.890252	0.891042	0.876805	1.01954	1.03177		8d,9d	X		0.0798446
MCM10	1.0197	0.989623	1.01024	1.02929	1.0226	0.980246	0.900597	0.797838	0.757884	0.861677	0.872398	0.874174	0.903263	0.902621	0.874174	0.891481	0.968262	0.897909		8d,9d	X		0.0523533
MKI67	0.885117	0.894657	0.863503	0.842543	0.894299	0.868262	0.865375	0.753194	0.660475	0.937811	0.943595	0.953827	0.94022	0.941984	0.912062	0.928611	0.933047	0.954334		8d,9d	X		0.0887354
NDC80	0.865331	0.858143	0.860768	0.871246	0.877406	0.894734	0.825025	0.766875	0.733714	1.03044	1.01351	1.01042	1.02028	0.989724	0.975017	0.931193	0.904987	0.969376		8d,9d	X		0.0883261
NOC3L	0.988591	0.976638	0.962811	0.970417	0.971843	0.974324	0.890016	0.78906	0.750965	0.93761	0.942577	0.918883	0.925127	0.926974	0.928558	0.918509	1.02882	0.951851		8d,9d	X		0.0685661
P2RY2	1.04947	1.05611	1.06616	1.05711	1.04991	0.940284	0.841994	0.75624	0.770483	0.870407	0.868923	0.860708	0.827903	0.879202	0.889271	0.909215	0.979945	0.999029		8d,9d	X		0.0667403
PFAS	0.946271	0.956734	0.93367	0.970847	0.963288	0.921635	0.846797	0.70467	0.646899	0.943418	0.918635	0.920679	0.952741	0.911434	0.905815	0.926341	0.987976	0.990515		8d,9d	X		0.0972979
PHF15	0.998133	1.00366	0.973861	0.975991	0.953465	0.838562	0.804202	0.761311	0.653706	1.094	1.07176	1.11527	1.11758	1.05851	1.04863	1.02763	0.998298	1.04352		8d,9d	X		0.135083
PHLDB1	0.949067	0.980378	0.965423	0.971119	0.974627	0.861724	0.841966	0.771287	0.755407	0.972766	0.940821	0.932154	0.972587	0.958337	0.986122	0.994183	1.02414	1.02132		8d,9d	X		0.0766472
PIGM	0.988912	0.985493	0.990252	0.967858	0.988834	0.928334	0.858485	0.772131	0.73718	0.978029	0.997272	0.949881	0.922209	0.977392	0.982694	0.993731	1.03056	1.05779		8d,9d	X		0.0877618
PIGW	0.952925	1.00714	1.00714	1.0053	1.00351	0.966528	0.876133	0.781821	0.730078	0.885027	0.887613	0.870432	0.858604	0.922013	0.9092	0.914025	0.953919	0.911351		8d,9d	X		0.0606932
PRIM1	0.981821	0.979716	1.00518	0.990111	0.970507	0.939501	0.901088	0.798906	0.779463	0.914187	0.913907	0.866364	0.882854	0.912853	0.918442	0.902049	0.935371	0.920177		8d,9d	X		0.0449958
PRMT6	1.04237	1.05682	1.05227	1.05702	1.01991	0.969962	0.86977	0.792821	0.729499	0.934941	0.946686	0.927212	0.943669	0.923465	0.929511	0.93791	0.935278	0.890181		8d,9d	X		0.0652778
RRM2	0.916438	0.929786	0.943436	0.959299	0.962352	0.914426	0.851119	0.795233	0.710868	0.784373	0.76975	0.787099	0.786178	0.81739	0.817694	0.836558	0.82884	0.837072		8d,9d	X		0.0388169
SEC62	1.00329	0.981456	0.980991	0.988174	0.969988	0.881333	0.821884	0.751475	0.715312	0.904322	0.886607	0.8815	0.89474	0.942023	0.933993	0.984581	0.961224	0.952342		8d,9d	X		0.0752184
SH3RF2	0.987704	0.997308	0.983631	0.991436	0.974297	0.984628	0.937433	0.766798	0.779537	0.880201	0.886234	0.881135	0.879871	0.873305	0.886964	0.90068	1.05076	1.00254		8d,9d	X		0.074488
SLC16A9	0.996483	0.979297	0.982522	0.983171	0.988391	0.945875	0.918379	0.756275	0.702923	0.837109	0.81618	0.821247	0.829962	0.806625	0.805221	0.774831	0.916606	0.883311		8d,9d	X		0.0576291
SNX26	0.897398	0.930097	0.889169	0.946368	0.942444	0.913702	0.818814	0.790425	0.773849	0.97261	0.983445	0.983056	0.946431	0.939795	0.926737	0.905158	1.01323	1.12173		8d,9d	X		0.0878581
SORL1	0.991255	0.971164	0.926997	0.942114	0.965027	0.873553	0.81511	0.721904	0.726698	0.944779	0.955555	0.93747	0.943121	0.937201	0.891629	0.955501	1.06949	1.17042		8d,9d	X		0.113769
SPIN4	0.981396	0.929446	0.959798	1.01816	0.972655	0.935546	0.832033	0.751527	0.737526	0.910511	0.937305	0.908452	0.967882	0.966536	0.947348	0.981773	0.992715	0.955492		8d,9d	X		0.0732385
STAMBPL1	0.960359	0.953985	0.959343	0.966327	0.945388	0.928286	0.829038	0.758408	0.765318	0.989101	0.973367	0.960664	1.01009	0.982824	0.984461	0.99326	0.96105	0.83175		8d,9d	X		0.0802195
TGOLN2	0.955728	0.958071	0.967963	0.941541	0.930359	0.831513	0.804915	0.75426	0.750273	0.912842	0.92696	0.902937	0.904464	0.93606	0.925968	0.930257	0.962615	1.00023		8d,9d	X		0.064865
TIMM8A	1.00825	0.985134	1.03265	0.98832	0.970221	0.918094	0.823614	0.779072	0.750315	0.918907	0.933456	0.918038	0.909823	0.917353	0.917105	0.921233	0.92812	0.858134		8d,9d	X		0.0555944
TLCD1	0.999853	1.02937	1.03891	1.01086	0.996324	0.940953	0.898287	0.789101	0.75438	0.92565	0.915401	0.87756	0.857872	0.925834	0.947892	0.956585	0.960184	0.9463		8d,9d	X		0.0631133
TOP2A	0.903896	0.879908	0.880702	0.893713	0.885834	0.827343	0.812439	0.755484	0.710895	0.934198	0.939965	0.860092	0.933376	0.921	0.89839	0.980429	0.924958	1.00889		8d,9d	X		0.0812182
TOR3A	0.9481	1.03417	0.977618	0.990074	0.96912	0.947824	0.824829	0.751991	0.733987	0.973721	0.919853	0.935856	0.914245	0.980363	0.954219	0.922995	0.952137	0.998961		8d,9d	X		0.0738747
TRIP13	0.969769	0.954618	0.969626	0.996771	0.970254	0.955108	0.88683	0.765104	0.730382	0.988088	0.984834	0.967175	0.988896	0.971431	0.975944	0.969054	0.978438	0.946679		8d,9d	X		0.0781871
TRMT12	1.00656	1.00656	1.00782	1.00611	1.005	0.958261	0.864711	0.797736	0.765077	0.974788	1.00459	1.01941	1.00013	1.00535	1.02781	1.00626	1.02706	0.99103		8d,9d	X		0.0779527
TSEN2	0.984172	0.97591	0.959756	0.993445	0.968961	0.906251	0.810954	0.735656	0.686829	0.951615	0.955363	0.960052	0.965217	0.914105	0.910454	0.931321	1.05882	1.00575		8d,9d	X		0.0972968
TUBGCP5	0.977435	1.01009	1.02584	1.01708	1.05413	0.882186	0.853696	0.777759	0.75118	0.938727	0.935975	0.939481	0.948725	0.939017	0.943445	0.960494	1.03856	1.01987		8d,9d	X		0.0761936
URB2	1.00929	0.992842	0.991204	0.998012	1.00048	0.953803	0.885613	0.74427	0.681481	0.888443	0.889681	0.915517	0.908962	0.895025	0.894115	0.919314	1.00631	0.933777		8d,9d	X		0.0821467
VSNL1	1.0043	1.01122	1.01769	1.01253	0.972882	0.912893	0.881539	0.774527	0.769911	0.794867	0.799458	0.771637	0.78431	0.781034	0.806676	0.824659	0.926698	1.05047		8d,9d	X		0.0895618
WDR4	1.00336	1.00063	1.02705	1.00019	0.979558	0.950626	0.853864	0.779198	0.785776	0.894858	0.891007	0.905595	0.876168	0.886748	0.901025	0.931604	1.02378	0.96655		8d,9d	X		0.0617177
WDR51A	0.936902	0.943647	0.991348	0.977039	0.943995	0.894953	0.856561	0.785599	0.759322	1.02443	1.01075	1.00655	1.03925	0.990947	0.991171	0.991499	0.954101	0.983472		8d,9d	X		0.0793435
WDR77	1.03566	1.02008	1.03208	1.04894	1.0061	0.954081	0.918612	0.794834	0.784522	0.968482	0.976845	0.972353	0.998267	0.962324	0.919236	0.948124	0.970611	0.955488		8d,9d	X		0.0602216
ZDHHC23	0.996492	0.949247	0.929945	0.981371	0.934258	0.948296	0.860799	0.794671	0.799381	1.01397	1.012	1.04894	1.00023	1.01509	0.980772	0.980293	1.11769	1.08998		8d,9d	X		0.0853586
ZNF488	1.02917	1.04736	1.05893	0.999429	1.01577	0.887295	0.820163	0.749872	0.703334	0.875493	0.879743	0.926006	0.859131	0.873197	0.877974	0.895361	0.981877	1.0685		8d,9d	X		0.0930962
MIR25	0.986348	0.994988	0.936654	1.08514	1.25112	1.10875	1.05574	1.0068	0.797036	0.95196	0.935573	0.981896	1.00578	0.957278	0.935003	0.945851	1.09043	1.10699	5u	9d	X		0.0869745
ABCE1	1.01844	0.999393	0.995818	1.00898	0.990018	0.964876	0.889702	0.84589	0.790414	0.899173	0.894937	0.859282	0.896458	0.935207	0.931141	0.928763	0.926323	0.877911		9d	X		0.0441697
ABHD10	0.936006	0.947399	0.945716	0.950184	0.908579	0.905801	0.869346	0.859915	0.787889	0.955665	0.958609	0.973822	0.963574	0.95308	0.942492	0.918019	0.929795	0.934548		9d	X		0.0532735
ACER3	0.976203	0.992868	1.00439	0.982854	1.00661	0.915745	0.880995	0.818115	0.792401	1.01757	1.02436	0.949463	0.957465	1.0091	0.990044	0.999473	1.01811	0.942225		9d	X		0.0693006
ACTR5	1.01039	1.01774	1.00252	0.984157	0.985299	0.950277	0.89665	0.826489	0.773756	0.931352	0.945614	0.944139	0.937071	0.93847	0.944678	0.955512	0.953601	0.974927		9d	X		0.0561953
ADAT1	0.994971	0.996393	0.980154	0.978248	0.989498	0.976867	0.920191	0.897718	0.791319	0.992604	1.00215	0.996793	1.01014	1.00461	0.984698	0.962413	0.994126	0.989124		9d	X		0.0651
ADO	1.0083	0.99442	1.0104	1.0325	0.965069	0.977431	0.889791	0.843323	0.755458	0.992955	1.0355	0.970382	0.983567	1.01886	0.989126	1.00649	0.966379	0.924094		9d	X		0.0795179
ADORA2B	0.994125	0.999133	0.996283	0.995957	0.97679	0.909964	0.876839	0.802959	0.791778	0.945993	0.957904	0.902988	0.931935	0.964891	0.951474	0.970978	0.963932	0.970881		9d	X		0.0545438
AKAP11	1.01383	0.995406	0.968105	0.977975	0.965116	0.973611	0.866151	0.826821	0.769852	0.99731	0.990592	0.980777	0.99844	1.03051	0.990521	0.987984	1.04368	1.02367		9d	X		0.0771618
ALDH18A1	0.987691	0.97289	0.97554	0.98527	0.947771	0.924716	0.89709	0.862024	0.798339	0.948723	0.951822	0.896617	0.927929	0.949136	0.941999	0.976109	0.972128	0.989077		9d	X		0.054683
ALG1	0.958517	0.963872	0.957738	0.942576	0.953217	0.888008	0.887205	0.833455	0.796259	0.896776	0.862974	0.837049	0.854841	0.901296	0.876132	0.880925	0.873043	1.0106		9d	X		0.0554025
ALG6	0.951641	0.951576	0.958912	0.922621	0.922389	0.945018	0.904875	0.822678	0.753874	1.01405	0.983911	0.941272	0.944021	1.00035	0.951687	0.9145	0.941743	1.06961		9d	X		0.0829865
ANAPC4	0.980972	0.9741	0.985652	0.99318	0.982229	0.938044	0.857754	0.816073	0.730526	0.946078	0.965669	0.94987	0.970785	0.955173	0.961342	0.967837	1.01046	1.02692		9d	X		0.0808872
ANKFY1	0.993611	1.00945	0.994141	0.988064	0.994077	0.935277	0.931913	0.893809	0.752634	0.983301	1.00959	1.02105	1.00639	0.986071	0.978235	0.994517	1.03235	1.06264		9d	X		0.0847957
ANKRD32	0.976282	0.974317	0.974647	0.989549	1.00703	1.03199	0.952461	0.934148	0.790592	0.998145	0.991272	0.997797	1.04006	0.992073	0.967127	0.97377	0.992023	0.977002		9d	X		0.0667638
ANXA8L1	0.99131	0.997284	1.03598	1.03271	0.993134	0.893654	0.840589	0.812417	0.763846	0.904871	0.843575	0.825829	0.829109	0.875134	0.876287	0.900633	0.921884	0.950687		9d	X		0.0547785
AP3M2	0.950387	0.936149	0.919387	0.934725	0.955186	0.942756	0.864537	0.815164	0.717803	1.0724	1.07168	1.0781	1.04978	1.03219	1.03669	1.01883	1.08488	1.08296		9d	X		0.110251
ARF3	1.01097	0.964376	1.00582	0.959924	0.932626	0.926724	0.894672	0.825923	0.786891	0.944798	0.908144	0.972771	0.911047	0.911164	0.943184	0.983851	0.958708	0.92926		9d	X		0.0551431
ASB13	1.05077	1.05792	1.05768	1.03997	1.02575	0.893844	0.883052	0.810907	0.756464	1.00709	0.985836	1.01181	1.01037	0.942095	0.958143	0.975446	0.954929	0.9829		9d	X		0.0749985
ASPM	0.860932	0.822145	0.838869	0.874892	0.88404	0.902788	0.897286	0.903793	0.79764	1.03409	1.02543	0.991948	1.03792	1.02366	0.995347	0.993342	0.983552	1.08915		9d	X		0.0767594
AURKB	0.882954	0.895703	0.891746	0.909032	0.904744	0.8859	0.8521	0.812497	0.784524	0.987845	0.975954	1.00855	1.00037	0.958616	0.944071	0.952169	0.914672	0.984457		9d	X		0.0649699
B3GNT6	0.997505	1.00717	0.981944	0.962216	0.975402	0.913647	0.828568	0.800837	0.735624	1.03485	1.03861	0.988402	0.961511	1.00161	1.00899	1.03189	1.09188	1.18521		9d	X		0.114233
BIVM	1.07202	1.06658	1.04789	1.03134	0.994983	1.06627	0.952818	0.876126	0.755487	1.09931	1.09358	1.08191	1.0944	1.0866	1.04737	1.05841	1.09779	1.0438		9d	X		0.104151
BLM	1.02117	0.99028	0.991266	0.951055	0.987498	0.969398	0.913785	0.803761	0.733903	0.964739	0.968273	0.94622	0.978373	0.935059	0.947385	0.933974	0.945091	0.962032		9d	X		0.0709488
BRCC3	0.984236	0.994122	1.01399	1.01513	0.978928	0.955586	0.875493	0.82974	0.764809	0.942087	0.953191	0.927334	0.989144	0.943707	0.939814	0.924389	0.92358	0.903986		9d	X		0.0593829
BTF3L4	1.02227	1.01398	1.03269	1.01617	1.01255	0.95853	0.942714	0.842989	0.780953	0.950159	0.958712	0.905963	0.925598	0.959789	0.95853	0.941041	0.885396	0.896295		9d	X		0.054873
BUB1	0.888096	0.849558	0.857682	0.872799	0.866627	0.880219	0.835598	0.817183	0.776283	1.03075	1.03093	1.00791	1.01802	1.02152	0.984236	0.982977	0.937165	0.993879		9d	X		0.0764825
C11orf41	1.11529	1.07139	1.07696	1.10706	1.10337	1.08181	0.994916	0.832615	0.796856	0.971081	1.01875	1.01188	0.998679	0.996375	0.947481	0.977701	0.999816	0.980588		9d	X		0.0642874
C12orf29	0.987839	0.962107	0.976369	1.0004	0.967041	0.940788	0.887435	0.885935	0.798347	0.957739	0.962503	0.914259	0.937652	0.935294	0.949753	0.974209	0.960439	0.865337		9d	X		0.0545155
C13orf34	0.920381	0.915954	0.91183	0.926675	0.916076	0.91475	0.834692	0.821965	0.770767	1.04004	1.05711	1.00447	1.05499	1.03427	0.992753	0.981111	0.933374	0.986473		9d	X		0.0847015
C15orf52	0.948027	0.957818	0.948463	0.969777	0.94185	0.936756	0.912014	0.910198	0.75691	0.967839	0.969217	0.978858	0.960832	0.981702	0.986992	0.99498	1.0513	0.993776		9d	X		0.0770777
C1orf112	0.960742	0.954427	0.950441	0.955156	0.917447	0.972871	0.935931	0.889558	0.779726	0.97752	0.98477	0.969028	0.964925	0.980139	0.954199	0.949313	0.996789	1.01904		9d	X		0.0657076
C1orf163	1.01225	1.00506	1.02379	1.03028	1.00746	0.976507	0.922207	0.818896	0.797387	0.918633	0.928247	0.925947	0.931827	0.931766	0.925325	0.934045	0.921896	0.852447		9d	X		0.0452832
C1orf188	0.945299	0.95469	0.953932	0.958606	0.965146	0.93724	0.850993	0.843563	0.765831	0.983006	0.991735	1.01939	0.997175	0.957369	0.942719	0.965565	1.20529	1.18535		9d	X		0.123981
C1orf59	0.997049	0.990873	0.99778	0.998873	1.01143	0.932781	0.89924	0.837593	0.798258	0.987865	1.00032	0.988732	1.00701	1.00235	0.99139	0.998773	1.00275	0.984133		9d	X		0.0629638
C22orf29	1.01299	1.0179	0.982908	0.998688	0.942194	0.879476	0.97027	1.00428	0.79316	1.00175	1.03394	1.06842	1.03846	1.03039	1.00266	1.0147	1.03071	1.09532		9d	X		0.0817004
C2orf64	1.06345	1.02858	1.0505	1.06286	0.987312	1.0419	0.961225	0.927082	0.795701	1.06485	1.07828	1.04864	1.02816	1.07628	1.07823	1.08062	1.09622	1.07815		9d	X		0.0887952
C6orf192	0.963271	0.959437	0.971435	0.939073	0.938339	0.9112	0.866207	0.807915	0.797103	1.00956	1.01545	0.996595	0.950626	1.01	1.02191	0.98301	1.03039	1.07831		9d	X		0.0750746
C9orf5	0.988283	0.953942	0.976785	0.956102	0.94949	0.838818	0.815652	0.826969	0.785678	0.992169	1.01881	0.966409	0.993609	0.997697	1.01527	1.00158	1.02785	0.997523		9d	X		0.0702401
CCDC99	0.929591	0.924979	0.909695	0.952036	0.942136	0.90506	0.852503	0.807326	0.782712	0.918135	0.947228	0.880988	0.914051	0.917513	0.911938	0.935924	0.928661	0.914707		9d	X		0.046408
CCNB2	0.89773	0.893995	0.906412	0.921211	0.90714	0.882684	0.860158	0.824435	0.794912	1.0557	1.05809	1.03815	1.04496	1.03842	1.03383	1.02304	0.961592	0.996587		9d	X		0.0791964
CCND2	1.00369	0.98574	0.996313	0.983048	0.982828	0.925757	0.883947	0.85321	0.766307	0.900738	0.944112	0.950496	0.946475	0.942811	0.951109	0.965706	1.03218	0.939499		9d	X		0.0673329
CDC7	1.01872	0.968865	0.995314	1.02728	1.01889	0.978524	0.844218	0.8018	0.759043	0.925123	0.927831	0.913209	0.917235	0.952941	0.930854	0.935886	1.00411	1.03363		9d	X		0.0718731
CDCA7L	1.00191	1.02325	1.03646	1.04787	1.03803	0.95987	0.894028	0.823925	0.793572	0.892716	0.877817	0.86228	0.890955	0.876835	0.884635	0.907336	0.939459	0.934386		9d	X		0.0408007
CDH2	0.936722	0.898162	0.928888	0.89434	0.919996	0.970056	0.904438	0.824627	0.793417	0.938326	0.930188	0.918653	0.888808	0.945042	0.919119	0.931384	1.02575	1.10677		9d	X		0.0818954
CDK10	0.975322	0.970821	0.988293	0.996482	0.987319	1.00133	0.982346	0.874694	0.798651	0.992272	1.00029	1.01401	0.99722	0.974818	1.00871	1.02968	1.11267	1.11569		9d	X		0.0871015
CHAF1B	0.98004	1.00265	1.00119	1.02896	1.03363	1.017	0.962438	0.905597	0.79049	0.934342	0.918398	0.929315	0.935029	0.923541	0.936891	0.963703	0.981196	0.967134		9d	X		0.0525224
CHST14	0.992264	0.975593	1.00274	0.984319	1.01199	0.981615	0.950721	0.858068	0.799882	0.930997	0.955847	0.939513	0.890654	0.941117	0.937108	0.941193	1.03029	1.09409		9d	X		0.0774154
CKAP2L	0.891331	0.88338	0.898269	0.91584	0.909404	0.851644	0.833876	0.801169	0.769692	0.984026	0.968307	0.960891	0.969504	0.978864	0.975578	0.967153	0.9019	0.942917		9d	X		0.0649697
CLCA2	0.99212	0.971389	0.95828	0.963233	0.962876	0.986383	0.90669	0.828733	0.761045	0.94385	0.954554	0.926454	0.892479	0.930843	0.927759	0.952448	1.06966	1.12352		9d	X		0.0971197
COL12A1	0.998571	0.947891	0.908557	0.885532	0.962512	0.907653	0.868836	0.842704	0.793534	0.898556	0.887843	0.85811	0.86448	0.830814	0.827664	0.847083	0.895477	1.03572		9d	X		0.0657968
COL16A1	0.948133	0.949528	0.920102	0.966072	0.968336	0.954825	0.913196	0.828926	0.75242	0.963091	0.942861	0.9873	0.938746	0.944248	0.948198	1.00801	1.14374	1.1465		9d	X		0.111931
COL7A1	0.912272	0.927101	0.873859	0.93021	0.958913	0.983043	0.988882	0.923065	0.792128	0.984651	0.988882	1.01559	0.985716	1.05411	1.07061	1.12088	1.13611	1.09763		9d	X		0.0991822
CP110	0.943265	0.933954	0.936488	0.953432	0.953293	0.935415	0.853166	0.81287	0.74434	0.939862	0.937266	0.912383	0.952113	0.952558	0.969777	0.949778	0.965021	1.02939		9d	X		0.073583
CROT	0.95501	0.888805	0.917824	0.922786	0.925528	0.89314	0.887315	0.904736	0.783575	0.983827	0.959055	0.995324	0.999533	0.976783	1.01475	1.01513	1.09062	1.07686		9d	X		0.0835407
CTPS2	1.03371	1.02101	1.01295	1.02121	1.0075	0.958939	0.939787	0.878201	0.788963	1.06807	1.071	1.07227	1.06244	1.04809	1.01925	1.01925	1.03515	1.04957		9d	X		0.0847222
CXCL1	0.949574	0.973138	0.977499	0.907534	1.04972	1.11421	0.955624	0.839494	0.764745	0.683704	0.716423	0.678652	0.722264	0.70499	0.700616	0.79695	0.99197	1.0091		9d	X		0.12324
CYP1A1	0.903892	0.878713	0.851956	0.893901	0.954749	0.989802	0.986301	0.889366	0.79079	1.22244	1.28086	1.2104	1.30903	1.30275	1.26634	1.25899	1.05763	1.01383		9d	X		0.167208
DARS2	0.995852	0.96647	0.954302	0.987285	0.926192	0.952327	0.923416	0.848464	0.761749	0.892983	0.901617	0.87236	0.882099	0.909398	0.922477	0.917059	0.956465	0.925787		9d	X		0.0523357
DDX28	1.03101	1.0107	1.01551	1.00978	1.04753	0.975823	0.95	0.908348	0.793401	0.976646	0.963678	1.01483	0.983156	0.986527	0.997792	0.98712	1.01386	0.967049		9d	X		0.0638573
EDNRA	1.03823	1.03021	1.00866	0.993864	1.02801	0.984247	0.95083	0.819092	0.767341	0.855826	0.877906	0.845204	0.853592	0.872949	0.857222	0.868906	0.883584	0.790402		9d	X		0.0383317
ERAP2	0.970046	0.989863	0.974459	0.963819	1.0078	0.984266	0.962658	0.853083	0.786201	1.06454	1.05461	1.03334	1.02939	1.0762	1.02101	1.01938	1.07825	1.2061		9d	X		0.103516
EXOSC2	0.983211	0.988673	0.989903	1.01144	0.991792	0.917089	0.848433	0.801178	0.727124	0.932408	0.940882	0.933101	0.972286	0.950327	0.945729	0.950077	1.0103	0.946902		9d	X		0.0751806
FAM111A	0.94344	0.945073	0.944275	0.9608	0.947067	0.923698	0.879399	0.830795	0.774471	1.01185	1.0066	1.01535	1.01401	1.00802	1.00203	0.989884	0.996036	1.02494		9d	X		0.0744078
FAM136A	1.0207	1.02244	1.02407	1.03671	1.00438	0.956881	0.881413	0.809268	0.772176	0.994539	0.969729	0.962307	0.967498	0.961193	0.957644	0.97172	0.993781	0.939394		9d	X		0.0642277
FAM156A	0.975829	0.982696	0.941759	0.969506	0.985939	0.942152	0.893416	0.850228	0.760723	0.970573	0.996383	1.00971	0.971267	0.956344	1.01634	1.04845	1.10223	1.10937		9d	X		0.0975484
FAM156B	0.9849	0.959384	0.946158	0.980485	1.01422	0.922293	0.869111	0.871879	0.746302	0.982377	0.97824	1.00427	0.961242	0.959384	1.00145	1.01087	1.08515	1.09698		9d	X		0.0954948
FAM83C	1.04932	1.03207	1.01719	1.01263	1.02368	0.936058	0.868994	0.801685	0.796626	0.981501	0.978139	1.02788	0.985196	1.00518	1.02039	0.996122	1.00635	0.983451		9d	X		0.065951
FANCD2	0.941007	0.917661	0.925166	0.92531	0.930363	0.95163	0.913979	0.89074	0.737709	0.947964	0.955296	0.97969	0.955692	0.945953	0.96873	0.948495	1.01172	1.03025		9d	X		0.0793008
FANCI	0.910463	0.899707	0.903446	0.921466	0.919694	0.961069	0.896933	0.826041	0.770197	0.943171	0.927942	0.950352	0.946577	0.935973	0.922306	0.927163	0.994659	0.986702		9d	X		0.0613732
FASTKD2	0.997192	1.01717	0.989609	0.985405	0.994062	0.935514	0.870021	0.8325	0.766433	0.882956	0.895346	0.897164	0.867321	0.906932	0.90048	0.910305	0.971043	0.932146		9d	X		0.0526781
FOXK1	1.04211	1.03099	1.02206	0.964005	0.938039	0.818441	0.851396	0.824715	0.788327	1.02063	1.02097	1.03742	1.06768	1.02679	1.03005	1.02164	1.01458	0.977872		9d	X		0.0777742
FUT4	1.0184	1.00608	1.014	1.00786	0.998979	1.00014	0.991554	0.916815	0.751655	0.877689	0.890515	0.84469	0.878463	0.938096	0.914336	0.94083	0.919458	0.881834		9d	X		0.0552881
FZD2	0.878251	0.874582	0.862087	0.866061	0.906771	0.861926	0.85724	0.854772	0.788621	0.993671	1.00926	0.983451	0.978542	1.02594	1.05259	1.0928	1.03588	1.05101		9d	X		0.0826415
GEMIN5	1.01373	1.00957	0.989015	1.00396	0.984736	0.912359	0.888994	0.801272	0.703461	0.871579	0.872524	0.849095	0.868381	0.911377	0.847974	0.898013	0.860364	0.859331		9d	X		0.056646
GK5	0.981457	0.964608	0.967478	0.961601	0.966413	0.953228	0.912473	0.869178	0.788331	0.994991	1.00006	0.994717	1.04994	1.03035	0.994664	1.00814	1.09553	1.04359		9d	X		0.0812354
GNL3L	0.973404	0.967278	0.965477	0.97093	0.953837	0.939142	0.906235	0.847545	0.776763	0.885541	0.884546	0.954192	0.9312	0.907149	0.962246	0.939825	1.04435	0.979117		9d	X		0.0708171
GPAM	0.996892	0.96947	0.953071	0.948142	0.862863	0.837384	0.822196	0.812316	0.75403	1.01643	1.01214	0.92584	1.00918	1.01792	1.00097	1.02268	0.966891	0.985122		9d	X		0.0818641
GPD1L	1.04227	1.02429	1.0274	1.02581	1.00401	0.968248	0.908062	0.825343	0.766795	0.967733	0.976053	0.981613	0.997078	0.969633	0.969506	0.9653	1.04803	1.05799		9d	X		0.0789208
GPSM2	0.922591	0.913227	0.919016	0.926037	0.894725	0.859483	0.832697	0.805682	0.776812	1.00187	0.983021	0.976095	0.993964	0.990067	0.980847	0.978743	0.916532	0.953059		9d	X		0.0671986
GTPBP3	0.979719	0.976691	0.953779	1.0266	0.983536	0.929475	0.881119	0.827093	0.769713	0.895094	0.907605	0.948809	0.914138	0.9465	0.946445	0.970538	1.05901	1.03568		9d	X		0.0796812
HEATR6	0.966561	0.974359	0.982812	0.980371	0.948951	0.928451	0.964028	0.876164	0.777757	0.972687	0.954378	1.00169	0.960143	0.955613	1.0013	1.0066	1.03637	1.01184		9d	X		0.0722229
HPDL	1.08881	1.09305	1.13471	1.1142	1.08229	0.920599	0.834306	0.821109	0.799107	0.857762	0.862461	0.894698	0.83668	0.839651	0.859636	0.867531	0.961221	0.933673		9d	X		0.0475479
IDH3A	1.03421	1.04086	1.04883	1.02816	1.02281	0.968297	0.981625	0.965824	0.798663	0.984065	0.991939	1.00246	0.978478	0.958005	0.965706	0.952854	0.973838	0.949271		9d	X		0.0577035
IFIT2	0.923668	0.942869	0.970284	0.970753	0.991567	1.10257	1.03775	0.890868	0.790863	0.932896	0.967679	0.92202	0.995787	0.997385	1.02033	1.05581	1.02517	1.19198		9d	X		0.10296
IFIT3	0.878298	0.905926	0.920154	0.921038	0.955361	0.956772	0.942754	0.827272	0.766972	0.889116	0.894793	0.905367	0.920837	0.904798	0.943063	0.993014	0.964388	1.25311		9d	X		0.124144
IGSF3	1.02938	1.01908	0.988507	0.978016	1.02435	0.981959	0.957202	0.857283	0.76554	0.978016	0.976942	0.964963	0.973062	0.967259	0.972077	0.960805	1.01822	1.14029		9d	X		0.0902728
IPO5	1.05638	1.04479	1.02693	1.031	0.986109	0.947578	0.888581	0.852733	0.755765	0.889554	0.887458	0.887144	0.893604	0.904159	0.883282	0.899736	0.939024	0.901258		9d	X		0.0478064
ITGA6	0.992095	0.960027	0.961194	0.965851	0.983839	1.00709	0.912672	0.837986	0.783187	0.862113	0.879568	0.864133	0.833793	0.894497	0.856789	0.861698	0.955213	0.975623		9d	X		0.0556306
KDELC2	0.916159	0.92399	0.930007	0.898162	0.942503	0.950529	0.854758	0.811179	0.748897	0.923186	0.920936	0.882042	0.897037	0.94777	0.947195	0.919871	0.93814	1.00049		9d	X		0.0658445
KIAA0090	0.963301	0.947509	0.924687	0.913919	0.945652	0.977219	0.896485	0.803782	0.736388	0.942865	0.918271	0.938468	0.910851	0.945107	0.92787	0.927644	1.02187	1.06851		9d	X		0.0856015
KIAA0100	0.991868	0.975042	0.955823	0.973158	0.94532	0.91192	0.821677	0.82421	0.759444	0.953177	0.947805	0.951254	0.924225	0.938734	0.934886	0.958242	0.981872	0.957332		9d	X		0.0621461
KIAA0494	1.04107	1.0257	1.03149	1.02674	1.01493	0.978704	0.942742	0.919545	0.792807	1.01124	1.01116	1.01821	0.996702	0.996616	0.993528	1.01437	0.984688	0.975155		9d	X		0.0670073
KIAA1737	0.981719	0.939952	0.958693	0.950078	0.969218	0.892167	0.859243	0.812414	0.770881	1.04031	1.01586	1.00321	1.0179	1.02154	1.02361	1.02806	1.02601	0.96887		9d	X		0.0799002
KIF22	0.92339	0.940156	0.912342	0.946348	0.983928	0.936891	0.904439	0.827599	0.766268	0.948037	0.949687	0.979643	0.960285	0.945889	0.950203	0.975306	0.973762	1.05662		9d	X		0.0725208
KIF2C	0.84385	0.854645	0.862055	0.860529	0.877522	0.852153	0.824404	0.814164	0.721389	1.0198	0.992622	1.03064	0.991481	1.00428	0.978674	0.964652	0.928883	0.981631		9d	X		0.0890096
KIF4A	0.907892	0.875355	0.868678	0.87711	0.892575	0.901547	0.860532	0.837918	0.752479	1.03974	1.04246	1.05926	1.05816	1.03312	1.0338	1.00465	0.926819	1.00157		9d	X		0.0936503
KNTC1	0.97824	0.953356	0.947258	1.00097	0.987923	0.980434	0.986426	0.896476	0.774143	0.986175	0.977991	0.980722	1.00214	0.973889	0.947148	0.976527	1.01188	1.04148		9d	X		0.0724177
KTELC1	0.974505	0.958048	0.98503	0.978058	1.00127	0.965864	0.95124	0.85529	0.776991	0.963572	0.973691	0.95106	0.942433	0.972626	1.00963	0.990245	1.05272	1.08579		9d	X		0.0820751
LCLAT1	0.981307	0.989674	0.981835	0.979827	0.975723	0.966546	0.92806	0.848913	0.78361	0.962664	0.965302	0.912508	0.92363	0.95678	0.967782	0.967462	0.93575	1.00482		9d	X		0.0602076
LCMT2	1.05963	1.05174	1.05949	1.04735	1.08431	1.03932	0.965687	0.909579	0.772169	0.983435	1.00987	0.971005	1.01784	1.01443	0.985562	1.00609	1.0137	0.93806		9d	X		0.0742601
LEPROTL1	1.01749	1.00761	1.00956	0.998211	0.989035	0.941596	0.884188	0.836999	0.779102	1.02044	1.00748	0.989336	0.97998	1.0193	0.997884	0.997466	0.953883	0.943813		9d	X		0.0713052
LFNG	0.919619	0.947104	0.925829	0.933893	0.959345	0.891994	0.903472	0.836049	0.775434	0.816558	0.835623	0.842798	0.795272	0.884832	0.870014	0.876478	0.993219	1.13085		9d	X		0.106105
LOC442582	0.916051	0.916395	0.906344	0.912578	0.942901	0.907324	0.944274	0.928369	0.790527	1.0164	1.01663	0.995968	0.957331	1.11089	1.04751	1.0163	1.10518	1.12007		9d	X		0.0962837
LOC645332	1.03541	1.04241	1.07383	1.06498	1.047	0.950918	0.903993	0.83701	0.796996	0.981856	0.953281	0.978954	0.963469	0.921704	0.933232	0.930916	0.948788	0.900274		9d	X		0.0534847
LOC728855	0.974108	0.982306	0.996665	0.978333	0.971797	0.918573	0.928319	0.857647	0.783376	1.00034	1.01095	1.06055	1.02152	0.997858	1.02908	1.02455	1.03301	0.979788		9d	X		0.0773001
LPAR1	0.991391	0.990206	1.01723	1.0069	0.980633	0.922936	0.87423	0.838227	0.795392	0.904261	0.889976	0.890496	0.904261	0.94789	0.932171	0.957075	0.981779	0.859678		9d	X		0.0534092
LRP8	0.971039	0.952601	0.943009	0.933232	0.984702	0.952772	0.898127	0.822808	0.765957	1.06023	1.06324	1.03106	1.02433	1.03961	1.01669	1.01748	1.03999	1.01858		9d	X		0.0865782
LTBP2	1.01583	0.943734	0.923595	0.989337	0.981222	0.948766	0.896817	0.810549	0.777789	0.998752	1.00082	0.97614	1.01703	1.08736	1.01054	1.01978	1.08525	0.889342		9d	X		0.091895
LYSMD2	1.0144	0.987222	1.02589	1.04063	1.00667	0.9139	0.849174	0.827752	0.791984	1.00595	0.972156	0.947026	0.980413	0.953899	0.960858	0.988841	0.994741	0.941881		9d	X		0.0606368
MAK16	1.02031	1.04597	1.02883	1.03302	1.02425	0.979069	0.886479	0.807847	0.730904	0.915451	0.924182	0.910323	0.923633	0.939017	0.967522	0.953662	0.938782	0.8766		9d	X		0.0670435
MARS2	0.984626	1.00179	0.97587	0.97587	0.964058	0.858804	0.814508	0.815969	0.775689	0.844548	0.836475	0.817747	0.815969	0.841832	0.842068	0.883261	0.906854	0.851098		9d	X		0.0360388
MCM3	1.03207	1.03281	1.01967	1.0345	1.04765	0.995994	0.952023	0.862771	0.781154	0.961269	0.987062	0.985204	0.961269	0.984354	0.981042	0.991641	1.04706	1.0345		9d	X		0.0724267
METT11D1	0.956904	0.937986	0.928474	0.942807	0.897487	0.966208	0.994317	0.941183	0.783959	0.976472	0.974137	0.984973	0.923525	0.955414	0.96084	0.987873	1.09471	1.12348		9d	X		0.0921058
METTL1	0.980001	0.986383	1.01926	0.992812	1.00268	0.979721	0.915708	0.802969	0.784544	0.883733	0.896906	0.902143	0.912197	0.912427	0.945386	0.954982	0.980202	0.968406		9d	X		0.0558973
METTL3	0.961733	0.930802	0.919747	0.931813	0.910824	0.921259	0.860506	0.883619	0.732966	0.956936	0.959661	0.925979	0.89291	0.94737	0.933113	0.945878	1.02044	1.01216		9d	X		0.0797487
MGC3020	0.926105	0.895737	0.886237	0.938994	0.964081	0.981371	0.962023	1.01441	0.788822	0.994584	0.994035	0.985277	0.968917	1.00211	0.964321	1.00328	1.08826	1.12794		9d	X		0.0885753
MIPEP	0.993573	0.981984	0.994841	1.00509	0.986484	0.934826	0.924324	0.857729	0.791659	0.894097	0.90203	0.944918	0.91113	0.922411	0.911071	0.910516	0.932456	0.967759		9d	X		0.0465751
MIR205	0.947065	0.962009	0.95134	0.969168	0.847625	0.988497	0.827479	0.818537	0.620032	0.962616	0.985612	0.961857	0.811294	0.917515	0.92656	0.930032	1.167	1.19051		9d	X		0.162121
MMP28	1.00845	1.02943	1.03374	1.01119	0.985182	0.957801	0.895406	0.838247	0.79865	0.890511	0.887863	0.865128	0.851494	0.902107	0.914964	0.926439	1.02454	1.10149		9d	X		0.0872096
MOSC1	1.04001	1.03674	1.00702	1.03243	1.02823	0.993264	0.930389	0.870221	0.792624	0.965305	0.999609	0.964727	0.949476	0.976578	0.989025	0.960062	0.999291	0.992218		9d	X		0.0609476
MTAP	1.03301	1.02717	1.02457	1.02541	1.06712	0.982845	0.957265	0.838006	0.763259	0.941644	0.949114	0.976825	0.995069	0.971496	0.974148	0.989046	0.986072	0.915858		9d	X		0.0687908
MYBBP1A	1.0194	1.03159	0.976993	1.01811	1.03961	1.00795	0.953634	0.826571	0.766921	0.936373	0.905549	0.960469	0.908296	0.942814	0.920879	0.974497	1.04901	0.973934		9d	X		0.0721134
NARS2	1.00236	1.01706	0.989096	1.01725	0.985794	0.934255	0.854975	0.822297	0.785438	0.936273	0.934594	0.923994	0.953217	0.925677	0.911687	0.939664	0.982512	0.958983		9d	X		0.0530711
NBN	0.988992	0.987333	0.98112	0.98657	0.967771	0.961422	0.916321	0.874942	0.793241	0.921218	0.913322	0.887481	0.920149	0.925778	0.914153	0.902336	0.902511	0.899411		9d	X		0.0386196
NCAPD3	0.944055	0.944141	0.946988	0.945643	0.972366	0.969339	0.950852	0.908628	0.784951	0.908628	0.89755	0.87458	0.871914	0.900761	0.884184	0.933809	0.993306	0.982246		9d	X		0.0591739
NFE2L3	0.948128	0.927046	0.924676	0.92846	0.952968	0.968412	0.913691	0.819756	0.718733	0.888995	0.889525	0.841606	0.869627	0.90291	0.86039	0.879732	1.02352	0.999771		9d	X		0.0837005
NFIA	1.01615	1.02693	1.0001	0.998828	0.981975	0.954739	0.837104	0.802362	0.746549	0.912581	0.956001	0.904322	0.95729	0.925433	0.935086	0.92666	0.937007	0.958493		9d	X		0.0623435
NUP43	0.973463	0.980633	0.990871	0.98313	0.967572	0.994329	0.905224	0.847149	0.774401	1.03924	1.0416	1.06703	0.993552	1.03671	1.031	1.02977	1.0684	1.04475		9d	X		0.0862662
OAS3	0.956028	0.981058	0.968936	0.97422	0.975734	0.961529	0.892968	0.83922	0.797714	0.920635	0.933819	0.936823	0.917666	0.937419	0.912788	0.935458	0.936823	1.08436		9d	X		0.0683426
OSBPL7	0.930754	0.929464	0.9216	0.924697	0.916396	0.864981	0.85895	0.85263	0.779549	0.989895	1.00579	1.02992	0.918878	0.988278	1.00104	1.05481	1.1218	1.28102		9d	X		0.129201
OTUD6B	1.00673	0.978145	0.979917	1.00211	0.943982	0.988595	0.869187	0.850904	0.775032	0.946091	0.948665	0.886447	0.939511	0.951403	0.955125	0.953378	0.970026	0.926757		9d	X		0.0573798
PAK1IP1	1.02472	1.00571	1.02812	1.01244	1.0054	0.977491	0.901546	0.837821	0.791047	0.902627	0.920694	0.91912	0.926934	0.903774	0.91187	0.914979	0.940101	0.863691		9d	X		0.0430764
PAQR4	0.96828	0.983426	0.987497	0.994953	0.96876	0.922566	0.874919	0.823547	0.792637	0.91258	0.908645	0.89371	0.882374	0.91535	0.922912	0.9224	0.967203	0.9613		9d	X		0.0483282
PARP10	0.958967	0.971868	0.949482	0.979164	0.971456	0.921605	0.90043	0.82044	0.780192	1.0041	1.01532	1.0343	1.05052	0.963827	0.984087	1.0108	1.09464	1.22015		9d	X		0.110001
PARP4	1.00735	1.00418	1.0077	0.995167	1.00211	0.950616	0.905657	0.848099	0.787062	1.08296	1.07655	1.04377	1.06489	1.07117	1.05528	1.08731	1.04935	1.04558		9d	X		0.0889593
PBK	0.912955	0.907549	0.88887	0.922279	0.896419	0.867801	0.855961	0.806876	0.746678	0.983548	1.0009	0.930936	0.99545	1.00248	0.948282	0.978156	0.869634	0.894099		9d	X		0.0805355
PDDC1	0.962836	0.97128	0.950218	0.976957	0.985029	0.981106	0.902255	0.856288	0.795533	1.02911	1.04537	1.06017	0.981273	1.02362	1.04403	1.02891	1.08494	1.12172		9d	X		0.0878366
PDSS1	1.04095	1.0252	1.00188	1.02392	1.00775	0.941669	0.901887	0.839128	0.759884	0.927616	0.918991	0.889232	0.921544	0.917207	0.87357	0.901029	0.951261	0.897374		9d	X		0.0524799
PDXK	1.00916	1.02643	1.00106	0.981484	0.93806	0.852779	0.933192	1.00091	0.788888	0.975893	0.988072	1.00594	0.985934	0.9942	0.995919	1.01241	0.96558	0.962345		9d	X		0.0647911
PEX11B	1.01989	1.03238	1.03652	1.01174	1.0073	0.947715	0.890114	0.817527	0.774117	0.96432	0.981323	0.984465	0.935318	0.965919	0.989569	1.00127	0.990755	0.995067		9d	X		0.0674862
PGP	0.973079	0.9323	0.96234	0.954077	0.976159	0.926066	0.872357	0.83526	0.763028	0.966531	0.967919	0.989994	0.968471	0.957998	1.00246	1.00217	0.996921	1.03349		9d	X		0.0745238
PLA2G4B	0.992624	0.997838	0.972291	1.02057	1.03497	0.997013	0.978207	0.926506	0.78495	1.0404	1.04697	1.07825	1.06987	1.02057	1.04232	1.0608	1.09796	1.10643		9d	X		0.0917593
PLXNA1	0.977583	0.976147	0.940398	0.962563	0.991294	0.887856	0.906968	0.842135	0.759865	0.995571	1.00548	1.0113	1.00342	1.01698	1.00115	1.03032	1.08942	1.04985		9d	X		0.0878185
POL3S	0.974185	0.981071	0.957254	0.988327	1.01552	0.968119	0.94624	0.901496	0.773828	0.993313	1.01725	1.03502	0.998303	0.978895	0.969024	0.993623	1.03947	1.06506		9d	X		0.0803509
POLA1	0.980629	0.978236	0.960247	0.979178	0.974974	0.973941	0.960247	0.883478	0.79324	0.899331	0.896067	0.909927	0.919728	0.927389	0.906933	0.883139	0.960034	0.986697		9d	X		0.0510163
POLA2	0.965319	0.979081	0.969004	0.990136	0.95276	0.96111	0.906166	0.817378	0.720106	0.924411	0.92118	0.904743	0.883797	0.937277	0.931078	0.960809	0.976009	0.959069		9d	X		0.0727302
POLE2	0.971945	0.979141	1.00569	1.01101	0.948756	0.967781	0.870047	0.827043	0.770118	0.924924	0.905482	0.904357	0.883229	0.912483	0.886912	0.887689	0.926887	0.92835		9d	X		0.0463587
POLR3H	1.02847	1.00773	1.01904	1.02616	1.00493	0.909299	0.884504	0.8339	0.784314	0.936811	0.921755	0.895933	0.928452	0.920239	0.905048	0.936419	0.911412	0.918313		9d	X		0.0446221
PPAPDC2	1.01779	1.00323	1.03435	0.978828	1.01796	1.05311	0.926719	0.884429	0.766569	1.10132	1.06081	1.01385	1.01403	1.0958	1.08134	1.0496	0.999481	1.03918		9d	X		0.0964387
PPM1F	0.995873	0.998798	0.983884	1.00886	0.995873	0.89079	0.866138	0.870999	0.661409	0.99184	1.00423	1.00503	0.986448	0.967669	0.958689	0.991553	1.01435	1.019		9d	X		0.106638
PRKDC	0.984104	0.970035	0.956827	0.947138	0.99127	0.978011	0.959941	0.872683	0.772709	0.933383	0.95316	0.959309	0.957305	0.960372	0.966616	0.969507	1.06246	1.03516		9d	X		0.0760343
PRSS23	0.98893	0.982515	0.968896	0.978227	0.99131	0.967766	0.941467	0.838151	0.764702	0.927835	0.931913	0.900278	0.913472	0.932224	0.923868	0.949566	0.962141	0.957029		9d	X		0.0565696
PRTFDC1	0.929466	0.962605	0.982203	0.978829	0.971427	0.900123	0.849097	0.839623	0.780015	0.932968	0.96595	0.897648	0.949849	0.948931	0.959754	0.977173	0.989273	1.02757		9d	X		0.0667268
PSME3	1.01904	1.02385	1.01937	0.992882	1.00604	0.971631	0.913636	0.851522	0.779297	0.961424	0.96058	0.965242	0.960392	0.960258	0.957796	0.932989	0.926178	0.924779		9d	X		0.0562287
PTCD2	0.99752	1.01284	1.01245	1.01227	0.984354	0.902218	0.894985	0.862415	0.777843	0.990613	0.989499	0.995325	0.94748	0.990767	1.00092	0.987615	0.976264	0.994133		9d	X		0.0674549
PTGFRN	1.02055	1.02011	0.983582	0.981396	1.02723	0.998556	0.942941	0.825424	0.760006	0.972587	0.975224	0.956838	0.964517	0.976327	0.967228	0.977114	1.02547	1.04581		9d	X		0.0764746
PTPRZ1	1.0735	1.06368	1.02562	1.01628	1.05467	1.03822	0.988557	0.864633	0.751761	0.789516	0.792607	0.733775	0.756273	0.779002	0.762145	0.792607	0.894425	1.09637		9d	X		0.108147
PUS7	1.02671	1.02206	1.0274	1.0268	1.01599	0.989685	0.935339	0.864224	0.777126	0.951709	0.963042	0.94549	0.979554	0.986102	0.940658	0.947974	0.986872	0.92778		9d	X		0.0608482
QSOX2	0.959181	0.981333	0.949479	0.96231	0.977455	0.939231	0.914947	0.817345	0.710662	0.948322	0.947983	0.937184	0.92246	0.948718	0.956794	0.994287	1.03815	1.03033		9d	X		0.0906891
QTRTD1	1.01078	0.986803	0.977819	1.00656	1.00444	0.981754	0.960699	0.897459	0.790921	0.955048	0.941857	0.957248	0.978988	0.972949	0.936124	1.00224	0.969221	0.943215		9d	X		0.0576219
RAB22A	1.02626	1.0167	1.00481	0.996102	0.984135	0.995235	0.963044	0.9186	0.792925	1.01335	1.00739	0.975668	1.02723	1.03909	1.01583	1.0392	0.963701	0.929987		9d	X		0.0746501
RAB7B	0.958619	0.996754	0.983068	0.942356	0.919983	0.968006	0.888668	0.819699	0.786104	0.989783	1.0229	1.02859	1.00148	1.02941	0.967102	0.94632	0.988423	1.14342		9d	X		0.0893202
RABL2B	1.00427	1.00868	1.03617	1.02629	1.02068	1.014	0.947602	0.911165	0.791111	1.07607	1.02333	1.04591	1.01101	1.06772	1.04774	1.04755	1.02445	1.06596		9d	X		0.0831557
RAD54L	0.90201	0.885324	0.870284	0.883731	0.904979	1.00341	0.951513	0.850664	0.770079	0.92027	0.909765	0.964013	0.918533	0.905377	0.942275	0.946842	1.07549	1.04069		9d	X		0.0822974
RBL2	1.01775	0.99875	1.00182	0.970479	0.971774	0.96029	0.906157	0.84683	0.78148	1.07165	1.07882	1.07101	1.05342	1.08029	1.08451	1.08426	1.12632	1.14282		9d	X		0.100566
RBM17	1.01181	0.985917	0.995584	0.996552	0.969426	0.920211	0.856177	0.809594	0.753764	0.969905	0.950724	0.957375	0.95611	0.943589	0.950619	0.959559	0.999577	0.965575		9d	X		0.0674633
RCL1	1.01066	0.998836	1.02245	1.01478	1.01547	1.01251	0.960252	0.837015	0.76387	0.936726	0.886248	0.927349	0.896928	0.903055	0.892884	0.918782	0.936356	0.874153		9d	X		0.050359
REEP5	0.998858	0.976987	0.99713	0.98713	0.966362	0.949055	0.927477	0.866648	0.792922	1.00983	1.00248	0.957507	0.987325	1.01381	1.01422	1.00661	0.984997	0.99713		9d	X		0.0668196
RFC3	0.952902	0.9633	0.992968	0.962762	0.948356	0.927745	0.863796	0.815714	0.751487	0.88271	0.853014	0.840479	0.859118	0.890355	0.893179	0.891453	0.888884	0.884631		9d	X		0.0435244
RPUSD2	0.986774	0.981577	0.992172	0.994113	0.986939	0.897676	0.876572	0.805452	0.779925	0.959702	0.959055	0.983816	0.962608	0.959994	0.987897	0.968442	0.975765	0.959994		9d	X		0.0605928
RRP1B	1.04596	1.04021	1.02686	1.02171	1.00679	0.95424	0.913159	0.84276	0.794491	0.911229	0.919322	0.920903	0.915179	0.890057	0.900959	0.926597	0.937211	0.902888		9d	X		0.0400883
RTN4IP1	0.981887	0.982117	0.987516	0.99979	0.985414	0.941486	0.879127	0.817818	0.754114	0.940645	0.924263	0.923722	0.932205	0.93653	0.950888	0.966905	0.928723	0.969209		9d	X		0.0614422
SCD	1.03238	1.03103	1.01797	1.01776	0.996507	0.94498	0.89967	0.845666	0.784039	1.06971	1.06722	1.00996	1.02369	1.05393	1.03486	1.03848	1.00129	1.14371		9d	X		0.0929689
SERPINB13	0.998865	0.962405	0.97388	0.972671	0.980871	1.00196	0.919037	0.813393	0.744449	0.976346	0.999336	0.949518	0.971144	1.00507	0.977067	0.962455	1.03085	1.23124		9d	X		0.117051
SKP2	0.977694	0.993115	1.00136	1.01178	0.970371	0.926681	0.858136	0.817559	0.75811	0.915062	0.917282	0.898818	0.911146	0.880005	0.889605	0.909743	0.933698	0.96861		9d	X		0.0549724
SLC12A2	0.949454	0.918236	0.949588	0.960818	0.948185	0.924534	0.882915	0.815567	0.796989	0.895143	0.894631	0.839178	0.858802	0.907655	0.87425	0.903174	0.967521	1.03041		9d	X		0.0651965
SLC25A37	0.949683	0.972111	0.944722	0.961633	0.987166	0.951429	0.974324	0.847887	0.766687	0.931532	0.956863	0.997312	0.97101	0.967702	0.952424	0.958015	1.06122	1.0161		9d	X		0.0768644
SLC27A2	1.0098	1.01539	1.01164	1.00946	1.01316	0.994272	0.961029	0.843371	0.756005	0.876757	0.875875	0.797597	0.824977	0.85564	0.86074	0.868801	0.962053	1.09947		9d	X		0.0949625
SLC35E3	0.947523	0.968446	0.977378	0.964905	0.956208	0.926985	0.86486	0.834761	0.774109	1.01473	1.00188	0.976756	0.963735	1.0141	1.00148	1.02846	1.00779	1.03018		9d	X		0.0757156
SLC37A4	0.963965	0.989098	0.978108	0.986804	0.977791	0.924384	0.896484	0.834951	0.764453	0.957371	0.953231	0.933985	0.915473	0.93939	0.932071	0.96829	1.00452	1.0693		9d	X		0.0771221
SMCR7L	1.03058	1.02037	1.01558	1.00101	0.984821	0.889998	0.874962	0.873719	0.778545	0.964431	0.988756	1.00319	0.986303	0.973718	0.989625	0.97363	0.973017	0.939024		9d	X		0.0650654
SSX2IP	1.08206	1.0462	1.01507	1.03463	1.03596	0.959732	0.897536	0.860831	0.798636	0.999179	0.985808	0.965971	0.981961	0.98527	0.981781	1.02418	0.967327	1.00423		9d	X		0.0624582
STAG3L1	0.9616	0.955741	0.987466	0.934088	0.911299	0.89801	0.867805	0.819932	0.797922	0.949405	0.92256	0.880605	0.886838	0.943365	0.913779	0.911774	1.00649	1.07335		9d	X		0.074037
STAG3L2	0.877023	0.891318	0.855089	0.869691	0.852923	0.923332	0.916681	0.886732	0.788097	1.01502	1.01981	1.01429	0.970966	1.02254	0.995475	1.00656	1.11182	1.11866		9d	X		0.090262
STAG3L3	0.897885	0.887027	0.844842	0.823839	0.844445	0.90666	0.905118	0.895738	0.781613	1.02034	1.01286	1.03332	0.985758	1.03567	1.00815	1.01286	1.10681	1.12144		9d	X		0.0917924
STAT1	0.943282	0.940737	0.942398	0.960672	0.90726	0.938524	0.908652	0.824539	0.778071	0.972764	0.979638	0.949899	0.978726	0.977132	0.978945	0.978945	1.01174	1.12736		9d	X		0.0843416
STS-1	1.05411	1.05342	1.04053	1.02609	0.977547	0.923688	0.908314	0.857148	0.727826	1.04507	1.01393	1.03326	1.05307	1.07076	1.05193	1.04902	0.957865	0.902745		9d	X		0.105764
TARBP1	1.0723	1.07486	1.01446	1.05847	1.05647	0.970509	0.874385	0.80757	0.71904	0.991198	1.02837	0.989153	1.02849	1.00625	0.956128	1.0298	1.13769	1.09419		9d	X		0.111251
TBC1D2B	1.00772	1.00861	1.00221	0.99624	1.00733	0.953804	0.894454	0.82451	0.727859	1.01754	1.0316	1.06011	1.04163	1.03095	1.01435	0.995972	1.02408	1.03299		9d	X		0.096327
TGFBR2	0.978757	0.975821	0.964995	0.979582	0.984394	0.974003	0.909536	0.853626	0.799255	0.918754	0.916207	0.887707	0.910687	0.930308	0.925802	0.935024	0.96532	0.943179		9d	X		0.0449969
TMCO6	0.958199	0.966008	0.961895	0.959428	0.897284	0.873615	0.836432	0.817859	0.77305	0.94124	0.936531	0.951306	0.908167	0.922912	0.922427	0.945049	1.01866	1.00443		9d	X		0.0661747
TMEM106B	0.985668	1.01232	0.959195	1.01134	0.923765	0.944269	0.895	0.882073	0.796509	0.954659	0.97637	0.865425	0.883242	0.958114	0.956223	0.974928	0.934131	0.884706		9d	X		0.0588417
TMEM177	1.00822	1.02235	1.01964	1.01396	0.994716	0.951434	0.894513	0.824821	0.748575	0.950304	0.957613	0.956285	0.924394	0.925913	0.92565	0.935817	0.947094	0.920169		9d	X		0.061554
TMEM184A	0.927915	0.961642	0.936303	0.976802	1.00066	0.951845	0.983885	0.925355	0.796858	1.05611	1.10008	1.12608	1.10407	1.08802	1.10413	1.10285	1.12664	1.1333		9d	X		0.0998041
TMEM20	0.98628	0.937093	0.973204	0.97409	0.946084	0.954749	0.90089	0.873257	0.786101	0.912735	0.892781	0.831592	0.855234	0.906807	0.893814	0.903897	0.934541	0.87563		9d	X		0.0440684
TMEM203	0.999108	0.997048	1.02072	1.03085	1.0313	0.962849	0.921322	0.860224	0.780641	0.982749	0.9812	0.972658	0.993998	1.00047	0.966352	0.985012	0.971334	0.955203		9d	X		0.0640286
TMEM30A	0.978472	0.981428	0.96438	0.923932	1.028	0.966887	0.903256	0.843487	0.791152	1.03373	1.032	1.01349	0.967759	1.04858	1.02903	1.00042	1.03384	1.0111		9d	X		0.0755133
TNNI2	1.00499	0.996736	0.958858	1.01556	1.02448	0.929548	0.854322	0.872296	0.684639	0.915914	0.892364	0.9196	0.910176	0.90979	0.868353	0.931002	1.0608	1.21955		9d	X		0.136407
TNS3	0.99087	0.972151	0.969139	0.992951	1.00331	0.935235	0.903512	0.822956	0.781127	0.949731	0.95698	0.92899	0.96627	0.948088	0.934196	0.946757	1.02537	1.03847		9d	X		0.0691112
TOE1	1.01739	1.01363	1.02031	1.01954	1.01409	0.931272	0.861655	0.843311	0.794719	0.9031	0.876784	0.909798	0.917562	0.916233	0.918556	0.928321	0.965477	0.968912		9d	X		0.0488694
TP73L	1.06694	1.06958	1.05822	1.08528	1.05941	1.01751	0.948163	0.912007	0.788813	0.982379	0.969395	0.957946	0.992487	1.04879	1.00679	1.03973	0.988495	0.993389		9d	X		0.0718639
TSKU	0.993923	1.00584	1.01196	1.00774	1.01391	0.936255	0.88252	0.816821	0.750762	0.996999	0.996388	0.97546	0.98721	1.03872	1.02262	1.02667	1.01196	0.988659		9d	X		0.0828101
TTC13	0.965604	0.964636	0.943988	0.94904	0.936096	0.955688	0.909627	0.85452	0.784197	0.983174	0.995211	0.949176	0.953194	0.968519	0.93569	0.945904	1.02104	1.07783		9d	X		0.0754974
TTC14	0.91757	0.900556	0.881603	0.883361	0.902749	0.944405	0.927444	0.919475	0.788706	1.02196	1.02975	0.990686	0.930412	1.00875	1.03006	1.01094	1.08679	1.05297		9d	X		0.0830923
TUBB	0.966612	0.973223	0.973786	0.959839	0.966222	0.940809	0.896738	0.825816	0.795201	0.894628	0.904294	0.905963	0.891508	0.914994	0.920605	0.946135	0.939559	0.920868		9d	X		0.0419019
TXNIP	0.996572	1.00015	1	0.971809	0.9618	0.92848	0.899419	0.819403	0.768994	0.888748	0.878601	0.886019	0.922309	0.969968	0.96888	0.994932	0.990319	0.904897		9d	X		0.0685223
TYMS	0.932972	0.958904	0.969278	0.954683	0.95867	0.917968	0.875495	0.82991	0.798036	0.90568	0.906337	0.882761	0.88125	0.901963	0.922954	0.899195	0.993523	0.996771		9d	X		0.0567428
UCN2	0.902016	0.908415	0.848319	0.892911	0.941035	0.898617	0.928795	0.93764	0.784429	0.88232	0.921412	0.97592	0.962656	1.02672	1.08767	1.12742	1.13377	1.08246		9d	X		0.114396
VPS36	1.06902	1.0311	1.03442	1.02557	1.01723	1.06095	0.959888	0.855819	0.777381	1.01303	1.05366	1.05561	1.03572	1.01266	1.02754	1.01893	1.12129	1.0452		9d	X		0.0896996
WDR36	1.00502	1.01506	0.982385	0.991413	0.993902	0.911868	0.855818	0.806904	0.684347	0.907875	0.88284	0.851353	0.906281	0.89804	0.875652	0.896888	0.953547	0.906579		9d	X		0.072409
WDR90	0.920361	0.949265	0.906615	0.976995	1.01136	1.05629	0.963426	0.865545	0.746315	0.971598	0.973583	0.949805	0.996282	0.973708	0.966785	1.01147	1.10459	1.04969		9d	X		0.0925962
XPO4	1.04146	1.00475	0.998627	1.01127	1.02774	0.986701	0.940512	0.890165	0.781594	0.966493	0.961418	0.98635	1.01066	0.973303	0.959816	0.975851	1.00548	0.964785		9d	X		0.0646643
XPO5	1.00219	1.00156	0.986194	0.985745	0.987756	0.933771	0.903751	0.827825	0.775279	0.946668	0.934494	0.940956	0.938279	0.961341	0.935373	0.95622	0.982396	0.977637		9d	X		0.0585964
ZADH2	1.0004	0.980931	0.952766	0.972379	0.952521	0.928848	0.965179	0.852455	0.737708	1.02449	1.03872	1.06631	1.02308	1.06868	1.06879	1.03302	1.11327	1.05139		9d	X		0.103683
ZBED2	1.05059	1.03494	1.04612	1.04247	1.00495	1.03968	0.96193	0.883554	0.759854	0.930736	0.929746	0.930224	0.938112	1.00533	1	1.01188	0.954301	0.739587		9d	X		0.0955324
ZHX3	1.06695	1.05917	1.07485	1.00586	0.972794	0.867361	0.867541	0.822158	0.771442	0.888191	0.933692	0.985013	0.952917	0.951609	0.963989	1.00624	1.03665	0.965237		9d	X		0.0731082
ZNF33B	1.02796	1.00235	0.966336	0.968556	0.982008	0.965555	0.884369	0.881473	0.761208	1.02646	1.04078	1.07553	1.0341	1.07158	1.06957	1.05252	1.12069	1.09111		9d	X		0.100022
ZNF692	0.938104	0.952676	0.902056	0.934746	0.909768	0.884395	0.889034	0.852056	0.748195	0.931507	0.935405	0.952441	0.921727	0.882684	0.853239	0.922074	1.06288	1.073		9d	X		0.0942394
ZNF783	1.02567	1.01098	1.03123	1.09278	1.08058	1.07631	1.00225	0.893981	0.798119	1.02462	1.01632	1.06595	1.08053	1.02595	1.05074	1.07018	1.10285	1.05623		9d	X		0.0855571
ZNHIT6	1.00774	0.986198	0.998201	0.997689	0.981888	0.980862	0.909487	0.847587	0.793006	0.968384	0.958065	0.923583	0.950988	0.944612	0.969226	0.966452	0.964253	0.891107		9d	X		0.0549634
AQP3	1.24873	1.20723	1.19637	1.19847	1.17875	1.1313	1.07293	0.991499	0.879821	0.763103	0.783839	0.732374	0.734916	0.749223	0.769607	0.753522	0.837727	1.02996	1u,2u		X		0.0922889
KIAA0802	1.06557	1.04636	1.21057	1.05327	1.06432	0.92205	0.915164	0.970607	0.974632	0.957966	0.984939	1.00681	1.02596	0.96053	1.00254	0.999524	0.976015	0.98045	3u		X		0.0215329
P2RY11	1.09942	1.14074	1.13341	1.21623	1.28236	1.04595	1.06513	1.05311	0.875742	1.04275	1.0439	1.05404	1.14942	1.05881	1.02439	1.05268	1.10371	1.06476	4u,5u		X		0.0700086
CXCL2	0.982804	0.93194	0.981028	1.07882	1.38405	1.17933	0.950126	0.887192	0.881453	0.934508	0.927788	0.963409	1.13647	0.928986	0.92084	0.979721	1.07552	0.978811	5u		X		0.077437
EGR1	1.05395	1.08894	1.1054	1.16155	1.21365	1.15336	0.963303	1.00469	1.17886	0.909375	0.945985	1.01224	1.16608	0.857423	0.811586	0.794304	0.889232	0.903094	5u		X		0.134317
MIR106B	1.01832	1.01895	1.03981	1.14824	1.20257	1.04869	1.01648	1.01394	1.02671	1.00533	1.01781	1.01107	1.03098	1.01531	0.970314	0.993331	0.988898	1.01925	5u		X		0.0187711
TMEM88	1.04662	1.0675	1.0455	1.08713	1.23682	1.16703	1.08312	1.11634	1.04959	1.03319	1.05507	1.01787	1.12296	1.07639	1.05758	1.05707	1.04997	1.09248	5u		X		0.0298396
CCL20	1.03145	1.04376	1.05462	1.08942	1.27741	1.56213	1.34455	1.16507	1.11193	0.973607	1.00344	0.923886	0.962872	0.934512	1.00132	0.982627	1.05087	1.01752	5u,6u,7u		X		0.0555334
SNORD84	1.0357	0.992965	0.992577	1.05647	1.2006	1.14491	1.20283	1.2687	1.15867	1.02051	0.99719	1.05476	1.14676	0.986249	0.972654	1.01835	1.05221	1.03444	5u,7u,8u		X		0.0630779
PPP1R10	1.09902	1.07079	1.08804	1.08818	1.20559	1.09434	1.23614	1.35274	1.27266	1.10944	1.10833	1.18722	1.23046	1.14643	1.13941	1.09006	1.08746	1.07863	5u,7u,8u,9u		X		0.0656239
ZFP36	1.00475	1.02238	1.03543	1.09083	1.21998	1.15915	1.22306	1.26061	1.32883	0.991412	0.990042	0.995518	1.12603	0.981267	1.00443	0.998368	0.9683	0.955433	5u,7u,8u,9u		X		0.113546
NFKBIZ	0.96817	0.95923	0.953207	1.08746	1.31222	1.18532	1.17067	1.36367	1.43695	0.969645	0.995788	1.03148	1.24082	0.960392	0.99378	1.00323	1.10204	1.07228	5u,8u,9u		X		0.150213
TNF	0.926036	0.938937	0.962413	1.01053	1.322	1.08943	0.879626	0.989486	1.35146	0.857328	0.882458	0.852931	0.905944	0.90787	0.96714	1.00474	1.08053	1.00386	5u,9u		X		0.149373
CCL2	1.07372	0.9964	0.945503	0.975052	1.03914	1.25531	1.14825	1.02466	0.994486	0.946271	0.9513	0.918571	0.947161	0.926604	0.976456	0.93389	1.00002	1.17859	6u		X		0.0758517
FAIM3	1.00941	1.03699	1.05289	1.03091	1.00741	1.21882	1.19513	1.17305	1.09786	1.10766	1.11104	1.12703	1.12272	1.10086	1.06728	1.05605	0.973326	0.942206	6u		X		0.0638913
IFNE1	1.04281	1.05289	0.969668	1.01059	1.026	1.20093	1.16082	1.10245	1.04207	1.12467	1.09683	1.1401	1.18411	1.12308	1.06782	1.07789	1.1574	1.09546	6u		X		0.043246
IL1F9	1.01791	1.01716	1.02477	0.981118	1.04649	1.25347	1.13839	1.0518	0.968083	0.976359	0.994135	0.958042	0.964871	1.02983	0.975124	0.978635	0.962866	1.01243	6u		X		0.0232828
IRAK2	0.941183	0.957026	0.965631	0.987672	0.990985	1.20729	1.18835	1.15346	1.12457	0.991182	0.992634	1.01031	0.981005	0.996192	0.987672	1.03893	1.04019	0.961382	6u		X		0.0463862
KLF6	1.04147	1.03386	1.03119	1.06573	1.09682	1.21818	1.17118	1.09954	1.05094	0.97887	0.965255	0.982146	1.09529	0.991051	0.968045	0.993523	0.954845	0.936318	6u		X		0.0473558
MIR221	0.981602	0.958404	1.03651	1.09048	1.04199	1.21687	1.08952	1.14706	1.08952	0.98806	0.940523	0.959581	0.973004	0.894861	0.899273	0.892138	0.973265	0.942983	6u		X		0.0585884
PRSS22	0.954651	0.983047	0.975751	0.982521	1.03269	1.24298	1.18701	1.154	1.11659	1.10375	1.14647	1.15704	1.11218	1.12065	1.07077	1.06894	1.07501	1.06505	6u		X		0.0330151
SPRY2	1.08732	1.06927	1.08207	1.13078	1.14516	1.23624	1.17327	1.15524	1.17558	0.912163	0.90387	0.902449	1.02431	0.977509	0.953871	0.955891	0.9922	0.836634	6u		X		0.0918096
TNFAIP3	1.0009	0.973852	0.954517	0.998151	1.15331	1.23496	1.10654	1.03364	0.932284	0.785565	0.818454	0.805412	0.855015	0.872367	0.879385	0.943209	1.0327	0.871196	6u		X		0.0738427
BMP2	0.968792	0.953331	0.934801	0.963376	1.07194	1.2013	1.21945	1.18404	1.18863	0.874676	0.904692	0.876427	0.895956	0.922785	0.912466	0.950702	1.02795	0.929078	6u,7u		X		0.0952438
C3orf52	0.964311	0.972342	0.995627	0.960921	1.02665	1.22921	1.285	1.1844	1.1842	0.966753	0.968077	0.969982	0.928544	1.00849	0.998482	0.976437	0.892716	0.935425	6u,7u		X		0.0784917
C7orf54	0.990188	0.997425	0.955331	0.985573	1.04643	1.22504	1.2757	1.18879	0.993001	1.09336	1.0874	1.15477	1.16273	1.0839	1.1424	1.11734	1.23264	1.11151	6u,7u		X		0.0627726
IFNE	1.10213	1.05728	1.0226	1.05491	1.07379	1.30759	1.22114	1.07019	1.01986	1.17522	1.18476	1.25632	1.27611	1.18018	1.10749	1.11386	1.23331	1.14874	6u,7u		X		0.0768237
IL8	0.922908	0.943353	0.956338	1.01293	1.16991	1.28828	1.2786	1.19475	1.13804	0.740986	0.764454	0.739859	0.977049	0.754679	0.769358	0.832626	0.974374	0.861911	6u,7u		X		0.134024
LOC399959	1.01182	1.00466	0.980312	1.01384	1.01182	1.35516	1.23462	1.14828	1.07554	1.17683	1.16147	1.17188	1.18562	1.16847	1.10738	1.11779	1.13455	0.947446	6u,7u		X		0.0716498
MIR302C	0.974349	0.985189	0.983672	1.02036	1.05808	1.23151	1.26747	1.13617	1.05971	0.987502	0.953361	0.952217	0.997609	0.978563	0.933716	0.985833	1.01979	0.968722	6u,7u		X		0.0364443
MMP3	0.945261	0.993761	0.985822	1.00485	1.02222	1.214	1.24524	1.17743	1.08013	0.993631	0.992732	1.07344	1.01672	0.995799	0.984381	1.01479	1.00209	1.06085	6u,7u		X		0.0361659
RP5-1022P6.2	1.05666	1.02539	1.04805	1.07648	1.0769	1.2468	1.24059	1.17614	1.16809	1.02144	1.02501	1.01637	1.07296	1.04326	1.01936	1.04326	1.06948	1.05244	6u,7u		X		0.0451639
AHSA2	0.910453	0.897606	0.900721	0.94745	0.939134	1.25053	1.27647	1.29159	1.16568	1.07357	1.03347	1.0211	0.975999	1.05513	0.996154	1.03773	1.07274	1.13927	6u,7u,8u		X		0.0592377
ASNS	1.01354	1.01398	1.01763	1.01427	1.0097	1.26917	1.29229	1.27336	1.18868	1.25738	1.25422	1.25607	1.25738	1.26434	1.25472	1.25341	1.13389	1.14388	6u,7u,8u		X		0.0509217
CARS	0.982686	1.00224	1.0053	0.974792	0.98493	1.20187	1.28107	1.25996	1.18675	1.16038	1.17991	1.1962	1.17671	1.17563	1.21549	1.1793	1.08521	1.11567	6u,7u,8u		X		0.0386574
FLJ21865	0.913831	0.895293	0.860797	0.902356	0.872807	1.24	1.35213	1.35012	1.00932	1.00707	1.02668	1.0629	1.00037	0.951484	0.969257	0.982398	1.07803	1.13426	6u,7u,8u		X		0.055388
DUSP5	1.02731	1.01965	1.01845	1.02137	1.08272	1.21065	1.23058	1.19051	1.22932	1.03967	1.04406	1.08847	1.15605	1.04195	1.02644	1.01623	0.99535	0.85909	6u,7u,9u		X		0.0978748
KLF5	1.05999	1.06572	1.06174	1.08778	1.10172	1.20206	1.20919	1.12707	1.33589	1.02553	1.04403	1.02547	1.01739	1.01474	1.08088	1.04387	1.0065	1.01696	6u,7u,9u		X		0.0988909
TAGLN3	0.967862	0.998494	1.00452	1.0112	0.984732	1.25836	1.26727	1.18981	1.31921	0.931143	0.918258	0.946178	0.90836	0.937113	0.928208	0.896366	0.910557	0.876394	6u,7u,9u		X		0.128844
RELB	0.979481	0.986316	0.950866	0.974519	1.06645	1.21789	1.17303	1.20127	1.16835	0.951077	0.992625	1.01061	1.02321	0.964407	0.995289	1.00903	1.04249	0.938311	6u,8u		X		0.0645611
ERRFI1	1.05612	1.03883	1.03213	1.03284	1.03983	1.20607	1.17497	1.1895	1.29474	1	1.00419	0.977722	1.04829	1.01356	0.994006	0.985371	0.965247	0.929362	6u,9u		X		0.101013
KLF4	1.08533	1.04859	1.06714	1.13616	1.19219	1.25722	1.18309	1.17198	1.48545	1.07289	1.10119	1.07973	1.19728	1.09979	1.10976	1.09821	1.03208	1.03223	6u,9u		X		0.132901
ABCB1	0.94824	0.98892	0.978205	0.974106	1.0051	1.06341	1.22787	1.18886	1.18056	0.98765	1.00095	0.96959	0.978393	0.997936	0.995447	0.977034	0.981826	0.970235	7u		X		0.063033
AP4B1	1.01041	0.996497	1.00118	1.0254	1.00482	1.15951	1.22284	1.15845	1.05918	0.986771	0.977398	0.980771	0.980249	0.962791	0.965094	1.00613	1.00092	0.991629	7u		X		0.027621
C9orf150	1.02128	1.03259	1.06083	1.05365	1.01079	1.18248	1.20736	1.13019	1.09799	1.08335	1.1014	1.05318	1.05628	1.12396	1.08691	1.06855	1.00022	1.00387	7u		X		0.0405545
CCDC84	0.95974	0.96694	0.918847	0.953471	0.970634	1.13791	1.2047	1.17881	1.04688	1.04461	1.0534	1.02864	1.04385	0.997776	0.994387	0.997024	1.05352	1.09063	7u		X		0.0309224
CCNO	0.941733	0.939325	0.951346	0.96028	0.95659	1.14121	1.22003	1.0943	1.02253	0.993783	0.994926	0.974931	0.976997	1.03902	1.00756	1.05335	1.03511	1.07519	7u		X		0.0333927
E2F7	0.994671	0.995309	0.980411	0.952745	1.04453	1.14339	1.21184	1.13743	1.01457	1.03689	1.01452	1.03689	1.11035	1.08543	1.0208	1.00306	1.00361	0.94178	7u		X		0.046293
IGFBP3	0.992822	1.01418	0.992672	1.01333	1.10715	1.1631	1.20795	1.17038	1.14429	0.95665	0.965402	0.955472	0.95126	0.961188	0.935007	0.908016	0.85646	1.00553	7u		X		0.0745873
IL7R	0.895693	0.924216	0.904019	0.882394	0.909011	1.09395	1.21896	1.18547	1.12729	0.903882	0.887045	0.875921	0.866046	0.877407	0.864975	0.887158	1.01577	1.05232	7u		X		0.0938566
LOC158160	0.937143	0.936855	0.937729	0.966102	0.925823	1.18167	1.21111	1.18879	1.19257	1.04074	1.11856	1.07877	1.07516	1.06979	1.05535	1.04088	0.994781	1.0988	7u		X		0.0531897
MBOAT7	0.98278	0.993134	0.977123	0.979921	1.0115	1.11072	1.21722	1.18057	1.15511	1.1234	1.10867	1.1409	1.08376	1.0744	1.07527	1.05642	1.0383	1.14881	7u		X		0.0407549
MICAL1	1.0248	1.02353	0.987864	1.03093	1.03249	1.07931	1.20298	1.13728	1.00617	1.10166	1.09589	1.20122	1.12257	1.12937	1.12104	1.10722	1.07342	1.02249	7u		X		0.0553903
MIRLET7D	1.02695	1.04532	1.01443	1.06043	1.14626	1.18911	1.20363	1.19234	1.03599	0.99209	0.986981	0.989974	0.995716	1.02346	1.01143	1.00931	1.10766	1.10784	7u		X		0.0457667
NOS1AP	0.993209	0.961198	1.0332	1.00513	1.04872	1.07585	1.21332	1.14067	1.03842	1.0281	1.04182	1.05055	1.01038	0.993909	0.987257	1.00994	1.08791	1.04387	7u		X		0.0299881
PAQR3	0.953673	0.982949	0.978852	1.02413	0.94724	1.12747	1.2209	1.18491	1.14978	0.993961	0.987678	0.957618	1.00471	1.01492	1.01054	0.996989	0.97725	0.899008	7u		X		0.0628001
PRODH	1.14507	1.14556	1.11377	1.11912	1.15063	1.14065	1.21401	1.14309	1.02353	0.860697	0.870913	0.918152	0.880043	0.857015	0.870659	0.865167	0.870913	0.936296	7u		X		0.051904
RUNDC2A	1.02459	1.10889	1.00039	1.03483	1.05817	1.15849	1.23268	1.08591	1.02016	1.10047	1.05396	1.07719	1.10861	1.03677	1.04545	1.06511	1.1044	1.0638	7u		X		0.0300115
SLC24A6	0.983522	0.986632	0.968463	0.966593	0.996094	1.13741	1.20209	1.19838	1.09918	1.03766	1.0171	1.00777	1.0023	1.03151	1.002	1.01675	1.03899	1.05634	7u		X		0.029815
STAT2	0.948914	0.955705	0.946289	0.949458	0.939866	1.13743	1.20474	1.18817	0.985226	1.08767	1.12189	1.1247	1.12018	1.11076	1.13075	1.14143	1.11064	1.15915	7u		X		0.0475601
THBD	1.09799	1.09001	1.0381	1.05758	1.11552	1.1447	1.24125	1.10486	0.945181	0.968156	1.01571	0.972099	1.00634	1.07026	1.00845	1.00143	1.07222	1.08816	7u		X		0.0481797
TYW3	1.03573	1.03174	1.04655	1.05914	1.00542	1.16638	1.23175	1.19518	1.03361	0.989597	1.00424	1.04116	1.05105	1.04707	1.04558	0.982397	1.0496	0.957692	7u		X		0.0338768
ABHD3	0.980769	1.00411	0.970998	0.971692	0.927935	1.11282	1.21322	1.23849	1.13257	1.06015	1.06999	0.943086	1.00873	1.06062	1.01198	0.990055	0.909499	1.00075	7u,8u		X		0.0649808
CORO6	0.970074	0.992519	0.970624	0.986413	1.06837	1.1812	1.28566	1.29325	1.06614	1.01463	1.01022	1.10204	1.04568	1.05846	1.07558	1.05634	1.13378	1.06409	7u,8u		X		0.0368057
CREB3L4	0.933632	1.00728	0.978904	0.967763	0.949829	1.13618	1.22038	1.20876	1.13205	1.0275	1.06821	1.07347	1.00826	1.04833	1.06431	1.04952	0.997618	1.03596	7u,8u		X		0.0380201
CTSK	1.0333	1.01937	1.01804	1.03641	1.05098	1.06513	1.24193	1.51669	1.18048	1.11479	1.13601	1.13524	1.1353	1.08811	1.12829	1.09387	1.05374	1.16072	7u,8u		X		0.0367482
ENTPD7	1.02552	0.985002	0.993792	0.961986	0.984047	1.16256	1.24309	1.20548	1.19637	0.916584	0.932748	0.902157	0.929417	0.973887	0.981003	0.954536	0.941247	0.977081	7u,8u		X		0.0836552
GALIG	0.966388	0.951248	0.92445	0.936787	1.07577	1.15801	1.29394	1.3439	1.07296	1.00195	0.984988	0.988958	0.977556	0.995214	0.980693	1.01843	1.04791	1.02145	7u,8u		X		0.031371
KHNYN	1.04993	1.06146	1.03048	1.03621	1.08152	1.11249	1.21205	1.28324	1.05792	1.10513	1.10813	1.17407	1.18281	1.09694	1.1177	1.08618	1.02609	1.02987	7u,8u		X		0.0527859
LCE3D	1.12724	1.10507	1.17015	1.10207	1.10395	1.18955	1.23583	1.2586	1.18248	1.15349	1.07714	1.11437	1.2118	1.04497	1.15692	1.11354	1.01118	0.966604	7u,8u		X		0.0781179
LHFPL2	1.08862	1.1084	1.03196	1.06856	1.10099	1.17188	1.28152	1.26581	1.15647	1.11328	1.09645	1.1195	1.0927	1.09072	1.10764	1.07219	1.01623	0.984905	7u,8u		X		0.0502735
LOC85390	0.90932	0.951633	0.887715	0.927965	1.11785	1.15262	1.22987	1.37037	1.12482	0.87398	0.863413	0.87384	0.960192	0.827572	0.843864	0.837735	0.998716	1.07334	7u,8u		X		0.106057
LONP1	0.993896	1.00874	0.983308	1.00113	1.00891	1.12372	1.21724	1.20603	1.14314	1.0844	1.1124	1.14808	1.11696	1.10246	1.08796	1.07431	1.06144	1.04019	7u,8u		X		0.0344006
MAPKBP1	1.0428	1.0648	1.02823	1.05776	1.07902	1.17171	1.22466	1.22024	1.10788	0.990348	1.01902	1.05465	1.038	0.96636	1.03111	1.02223	1.04702	1.01255	7u,8u		X		0.0381866
OXTR	1.03312	1.02827	1.02374	1.02198	1.04608	1.0944	1.20495	1.20277	1.1614	1.01542	1.00577	0.993043	0.998725	1.01781	0.97356	0.966444	1.01776	1.04299	7u,8u		X		0.0547276
P4HA2	0.976847	0.997225	0.988725	0.949669	1.00226	1.12531	1.24323	1.24123	1.18265	1.09056	1.07969	1.04618	1.02036	1.06061	1.00629	0.991229	0.943756	1.07793	7u,8u		X		0.0654572
PLAC8L1	1.01559	1.00463	1.01653	0.96577	0.983177	1.0369	1.23137	1.46199	1.17298	1.0362	1.08955	1.06828	1.09018	1.11893	1.05422	1.02907	1.02201	1.03756	7u,8u		X		0.0473486
RNF216L	1.00919	1.01888	0.992818	0.993397	0.999788	1.17135	1.25861	1.22977	1.19445	1.05478	1.05498	1.07664	1.06199	1.05891	1.06157	1.0418	1.02688	0.97507	7u,8u		X		0.0548221
SEL1L3	1.03168	1.04122	1.01495	0.986859	1.01109	1.08022	1.26257	1.308	1.19193	1.36966	1.37285	1.36092	1.29121	1.35329	1.29057	1.27389	1.06755	0.957559	7u,8u		X		0.140789
SLC25A34	0.977004	1.0075	0.967201	1.01014	1.04248	1.12723	1.30499	1.38983	1.11418	1.07127	1.06776	1.11748	1.10888	1.05932	1.0498	1.04432	0.983325	1.04259	7u,8u		X		0.0408259
SLFN5	1.03992	1.04215	1.0216	1.00334	1.04093	1.07896	1.22268	1.33258	1.1116	1.01666	1.03341	1.02794	1.06057	1.09672	1.06327	1.04759	0.99833	1.0559	7u,8u		X		0.0346959
SNORA84	0.922517	0.926714	0.955822	0.95877	1.06016	1.18827	1.21787	1.24834	1.08654	1.03353	0.989243	1.0051	1.07487	1.03134	1.03143	1.01376	1.0245	1.07086	7u,8u		X		0.0317929
SPOCK2	0.997044	1.00872	0.999915	1.01826	1.03106	0.987607	1.2078	1.41782	1.11878	0.995343	1.01278	1.01112	1.06411	1.00049	0.954254	1.01453	1.08367	1.11583	7u,8u		X		0.0552684
TRIM26	1.03604	1.03828	1.02956	1.03623	1.07362	1.12639	1.27341	1.25258	1.19672	1.03037	1.00666	1.02695	1.03059	1.00564	1.01052	1.02238	0.995134	1.0208	7u,8u		X		0.0581856
XKRX	1.07199	1.02036	1.06692	1.09073	1.04541	1.17781	1.26947	1.22206	1.07536	1.06212	1.01267	1.03243	1.02843	1.06473	1.03317	1.01339	0.985708	1.02466	7u,8u		X		0.027434
ZNF761	1.02205	1.0195	0.995987	1.02247	1.01195	1.12669	1.24932	1.22379	1.17126	1.06251	1.03508	1.0336	1.08564	1.05489	1.02449	1.02467	1.01564	1.01569	7u,8u		X		0.0474248
ARFGEF2	1.00603	0.986549	0.995775	1.01504	1.05412	1.13229	1.21378	1.3103	1.35649	1.01981	1.0169	1.02168	1.05816	1.02943	1.01717	1.02007	1.05258	1.00209	7u,8u,9u		X		0.105735
ARID5B	1.0625	1.03695	1.01908	1.04774	1.06216	1.14043	1.2297	1.27023	1.32468	0.932801	0.911581	0.89804	0.980631	0.954737	0.959406	0.983545	0.984469	1.06474	7u,8u,9u		X		0.123341
ATG2A	0.944411	0.953069	0.945862	0.961107	0.978331	1.14643	1.25445	1.31997	1.27649	1.06003	1.09567	1.16452	1.14836	1.11003	1.1313	1.08471	1.03626	1.01515	7u,8u,9u		X		0.0747898
AVPI1	1.06888	1.04389	1.07222	1.06345	1.10751	1.17645	1.24946	1.21356	1.2316	1.05859	1.05701	1.05859	1.11382	1.10386	1.09634	1.10933	1.03436	1	7u,8u,9u		X		0.0626693
BAMBI	0.986233	0.98138	0.988446	0.976602	1.01542	1.1409	1.21096	1.21753	1.33853	0.906474	0.883935	0.896741	0.903988	0.923132	0.947261	0.927606	0.967436	1.03743	7u,8u,9u		X		0.135787
BANP	0.897378	0.903348	0.91558	0.941062	0.938068	1.13064	1.3072	1.33029	1.23816	1.05321	1.05683	1.09752	1.06998	0.995233	0.969184	0.944622	1.0409	0.983607	7u,8u,9u		X		0.0836567
BCL6	1.0328	1.00739	0.999878	1.01693	1.07776	1.16077	1.25839	1.39404	1.60276	1.01588	1.0201	1.0024	1.0734	0.98319	0.985466	1.02072	1.02741	1.07291	7u,8u,9u		X		0.186094
BEGAIN	1.05524	1.05879	1.04375	1.08737	1.09147	1.14025	1.23928	1.30917	1.28259	0.978473	0.986229	1.06443	1.11366	1.01349	1.0012	0.972373	1.06417	1.10919	7u,8u,9u		X		0.0944284
BEX2	1.0216	0.988184	1.02079	1.03114	1.00529	1.192	1.29079	1.3944	1.47187	1.19453	1.13762	1.17935	1.14584	1.2093	1.23715	1.21554	1.11119	1.01313	7u,8u,9u		X		0.11785
C10orf118	0.978226	0.979274	0.972788	0.985182	0.996282	1.09066	1.21298	1.27427	1.27469	0.966379	0.999458	0.99875	0.99729	1.00944	1.0064	1.00374	1.03483	0.93529	7u,8u,9u		X		0.0925084
C11orf84	0.97352	0.982692	1.01333	0.96717	0.992	1.12019	1.21012	1.24512	1.22318	0.981965	1.00582	1.03762	0.96729	0.991649	0.945283	1.00982	0.972884	0.978183	7u,8u,9u		X		0.0786912
C16orf52	1.03751	1.06994	1.05976	1.04345	1.02542	1.14807	1.21192	1.28635	1.27904	1.03637	1.01814	1.02171	0.96713	0.996207	0.956482	0.971644	0.979181	0.943028	7u,8u,9u		X		0.0969571
C17orf91	0.9579	0.939802	0.91483	0.938262	1.12577	1.17742	1.24099	1.37602	1.35938	1.04971	1.06986	1.00591	1.16809	1.0814	1.04927	1.04441	0.974189	1.01861	7u,8u,9u		X		0.11028
C1orf54	1.03583	1.0243	0.983076	1.0121	0.998179	1.1279	1.30146	1.39354	1.28611	1.0526	1.0948	1.08767	1.08867	1.11305	1.07323	1.08176	1.07763	1.0146	7u,8u,9u		X		0.0715817
C2orf42	1.01905	1.00067	1.01476	0.997159	1.01551	1.16461	1.20938	1.25438	1.32093	1.06221	1.08806	1.09268	1.11845	1.06987	1.07242	1.05315	1.05072	1.04089	7u,8u,9u		X		0.0819669
C7orf53	0.941791	0.946418	0.950706	0.930075	0.972579	1.07269	1.22603	1.38484	1.42759	1.0191	1.01287	1.00072	1.00575	1.05193	1.09245	1.03743	1.06239	1.01109	7u,8u,9u		X		0.128247
C9orf7	1.033	1.0204	1.05143	1.00431	1.03967	1.10089	1.26948	1.32482	1.34703	1.09251	1.11231	1.14477	1.10324	1.07159	1.06461	1.05463	1.0337	1.12922	7u,8u,9u		X		0.0883511
CABLES1	1.03323	1.07784	1.05587	1.0644	1.07262	1.08691	1.20087	1.25744	1.32826	0.982198	1.0283	1.01758	1.02493	1.0239	1.01092	0.995833	1.00357	0.945798	7u,8u,9u		X		0.105626
CCDC117	0.98517	0.991796	0.984983	0.999306	0.99589	1.15408	1.25551	1.35616	1.29539	0.970185	0.981086	1.00231	1.0179	0.985804	0.964571	0.946707	0.92893	0.938625	7u,8u,9u		X		0.106377
CCDC17	0.921277	0.934671	0.927944	0.922982	0.990689	1.0323	1.268	1.50706	1.38146	0.979292	1.01432	1.02863	1.0237	1.02953	0.996029	1.03239	1.00888	1.04972	7u,8u,9u		X		0.116633
CDRT1	1.00101	1.00544	0.991802	1.04486	1.03544	1.09546	1.24015	1.45275	1.26512	1.01689	1.04966	1.05173	1.01065	1.03569	1.04109	1.05374	1.02768	1.19225	7u,8u,9u		X		0.0843115
CEBPA	1.09158	1.07239	1.06283	1.04928	1.11651	1.08918	1.21132	1.27828	1.33776	1.0103	1.02656	1.07759	1.06158	1.06566	1.01811	1.00175	1.04839	1.16679	7u,8u,9u		X		0.101745
CLDN15	0.976316	0.982297	0.965729	1.01914	1.03448	1.07939	1.26584	1.54406	1.4221	1.23871	1.25861	1.25192	1.26959	1.20164	1.19716	1.19506	1.14229	1.17392	7u,8u,9u		X		0.0771172
CLDN4	1.11225	1.03988	1.00976	1.0936	1.11402	1.11105	1.24954	1.24236	1.24435	1.09956	1.07468	1.06107	1.11562	1.12423	1.05995	1.02098	0.946026	1.00926	7u,8u,9u		X		0.0800339
CPEB3	0.997517	0.987501	0.984449	1.01015	1.01772	1.08386	1.34779	1.4563	1.40611	1.02137	1.02849	0.999675	1.0777	1.01478	1.02915	1.03747	1.04425	1.08056	7u,8u,9u		X		0.119468
CRISPLD2	1.01465	1.03506	1.02204	1.0049	1.05713	1.05146	1.27311	1.35946	1.45591	0.999644	0.996795	0.938939	0.925526	0.987474	0.935528	0.948551	0.958749	1.10326	7u,8u,9u		X		0.159928
CRYAB	1.12635	1.09996	1.11535	1.1022	1.03336	1.16252	1.60588	1.92818	2.01652	0.994378	1.02504	1.01805	0.997539	0.989862	1.00164	0.944205	0.949173	0.975746	7u,8u,9u		X		0.326171
CSRP2	0.964991	0.977743	0.986227	0.969366	0.973664	1.14545	1.22431	1.28125	1.34647	1.04884	1.05473	1.05306	1.0457	1.0093	0.99057	0.966304	0.947819	1.00847	7u,8u,9u		X		0.111665
CTH	0.98007	0.994619	0.96761	0.957039	0.988505	1.17317	1.29702	1.34782	1.33441	1.06104	1.06199	1.08098	1.08925	1.09843	1.09435	1.07917	0.972264	1.00976	7u,8u,9u		X		0.0954019
DENND2C	1.01283	1.04601	1.03967	1.02536	1.04001	1.17722	1.30822	1.46369	1.41968	0.976676	0.958838	0.959205	1.00765	1.02315	1.00886	1.00726	1.02631	1.01835	7u,8u,9u		X		0.135526
DFNB31	0.987681	1.08983	1.04021	1.0787	1.0438	1.16035	1.39175	1.4051	1.41026	1.09531	1.05473	1.11501	1.10259	1.07769	1.10617	1.09514	1.09455	1.08864	7u,8u,9u		X		0.101937
DHDH	1.07759	1.09507	1.11477	1.07966	1.04812	1.07635	1.20976	1.59301	1.43715	1.06456	1.07233	1.10822	1.07279	1.09909	1.11358	1.11832	1.02064	1.05077	7u,8u,9u		X		0.117029
DLX5	1.00019	1.0081	0.993272	1.00571	1.03527	1.10624	1.22004	1.27488	1.31428	0.90808	0.90635	0.903544	0.915236	0.923062	0.932179	0.902237	0.956916	1.157	7u,8u,9u		X		0.139753
DNAJB2	1.00645	0.996299	1.00544	1.00708	0.982463	1.13875	1.23088	1.27463	1.24336	1.14941	1.12246	1.16052	1.1539	1.1352	1.15868	1.12363	1.06307	1.04035	7u,8u,9u		X		0.0557174
DUSP10	0.99357	0.992089	0.996551	0.997218	1.04187	1.19285	1.21309	1.23327	1.38606	0.941485	0.933468	0.942242	0.981084	0.976277	0.986952	0.996672	1.02647	1.13102	7u,8u,9u		X		0.137476
EIF2AK3	1.06169	0.98752	1.00691	0.987303	1.03018	1.19574	1.28961	1.33446	1.28274	1.05469	1.0467	0.986114	1.01174	1.04973	1.0443	1.07337	1.01994	1.04947	7u,8u,9u		X		0.0815243
EPHA4	1.1209	1.12873	1.06873	1.09139	1.15043	1.15101	1.26407	1.26126	1.42164	0.944239	0.978939	0.938999	0.974833	0.935147	0.95865	0.94895	0.979798	1.0731	7u,8u,9u		X		0.148168
EPHB3	1.01892	0.990755	0.989126	0.979417	1.0286	1.06584	1.27302	1.38312	1.40787	1.07472	1.11081	1.08652	1.07631	1.11064	1.12452	1.05327	1.07723	1.21011	7u,8u,9u		X		0.105828
FAM105B	1.00496	1.02083	1.05562	1.0106	1.05071	1.14651	1.20208	1.24888	1.25119	1.0355	1.01066	1.04074	1.05495	1.00326	1.03114	0.984796	0.975886	0.965271	7u,8u,9u		X		0.0814165
FAM23B	0.985395	1.03642	1.02211	1.02721	1.04511	1.07265	1.21274	1.38697	1.2594	1.02462	1.02038	1.02488	1.05326	1.02861	1.0592	1.05321	1.05126	0.976297	7u,8u,9u		X		0.0758201
FAM46C	0.966122	0.965618	0.991289	0.968059	1.05444	1.19548	1.38839	1.83114	2.00596	1.01818	1.02753	1.04242	1.09486	1.05989	1.04122	1.04803	1.04407	1.03249	7u,8u,9u		X		0.304468
FBXO32	0.933035	0.934835	0.945173	0.959745	1.01595	1.10893	1.22258	1.32088	1.40882	1.16234	1.17136	1.17562	1.23853	1.25427	1.26157	1.30648	1.21911	1.16939	7u,8u,9u		X		0.0773128
FERMT3	0.993656	0.967424	0.951917	0.986848	1.02156	1.1402	1.37649	1.65147	1.59709	1.00459	0.992012	1.02093	1.09331	0.960673	0.955916	0.939055	0.968742	1.02661	7u,8u,9u		X		0.195333
FICD	0.926299	0.929553	0.914899	0.909803	0.93504	1.18374	1.37885	1.43921	1.37922	1.01023	1.04203	1.02934	1.00124	1.11467	1.14626	1.10406	1.04194	1.03346	7u,8u,9u		X		0.112224
FLNC	1.07728	1.08841	1.0331	1.06336	1.0357	1.16398	1.36978	1.64575	1.84231	1.03758	1.00695	1.0185	1.03064	1.01358	1.03307	1.03959	0.995548	1.01339	7u,8u,9u		X		0.260115
FNIP1	0.972028	0.959081	0.957795	0.954035	0.955146	1.12524	1.24988	1.37003	1.32468	1.05948	1.04477	1.01755	1.06442	1.07507	1.02954	1.06442	1.00506	0.941583	7u,8u,9u		X		0.100141
FOXO1	1.08484	1.08144	1.0666	1.09258	1.05922	1.11721	1.20949	1.21456	1.25998	1.00769	1.03515	1.03264	1.06847	1.04517	1.028	1.01112	1.03325	1.127	7u,8u,9u		X		0.0765714
FUT2	1.1406	1.1288	1.09174	1.05192	1.13153	1.19724	1.37297	1.39034	1.26871	1.00708	1.07973	1.03385	1.0224	1.03076	1.0594	1.05393	0.98414	1.17801	7u,8u,9u		X		0.0869395
GCLM	0.991955	0.977115	0.969494	0.972817	1.00106	1.12679	1.20507	1.26333	1.29656	1.14243	1.142	1.13413	1.15129	1.11886	1.09733	1.0836	1.01027	0.98371	7u,8u,9u		X		0.0853978
GPBP1	1.00625	1.00832	0.989746	1.01384	1.0223	1.16385	1.20147	1.23634	1.25372	0.983987	0.976092	0.93359	1.00444	0.978606	0.986827	0.997879	0.988047	0.98835	7u,8u,9u		X		0.0880093
HBP1	0.996216	0.99237	0.996899	0.998034	1.00447	1.11854	1.3124	1.4885	1.55824	1.08952	1.05491	1.0578	1.09568	1.11849	1.11302	1.13518	1.03769	1.0222	7u,8u,9u		X		0.155497
HDAC9	1.01057	0.998477	1.00016	0.997987	1.00231	1.12876	1.23118	1.37743	1.43147	1.01327	1.01961	0.998584	1.0089	1.04102	1.03397	1.02022	1.0031	0.991762	7u,8u,9u		X		0.132732
HIST1H4H	1.06218	1.08293	1.08464	1.04304	1.06762	1.08517	1.20171	1.41079	1.65571	1.02984	1.01033	1.01953	1.091	1.05443	1.1209	1.12793	1.04752	0.944337	7u,8u,9u		X		0.199327
HKDC1	0.971801	1.0116	1.001	0.972918	1.00735	1.03405	1.30602	1.50387	1.59686	1.40995	1.40652	1.46588	1.46308	1.44413	1.32952	1.26323	1.09969	1.02627	7u,8u,9u		X		0.175817
HSPA4L	0.978677	0.972472	0.995248	0.976991	0.961716	1.15454	1.27476	1.3446	1.3171	0.942137	0.917726	0.880681	0.914229	0.884755	0.879274	0.850773	0.848888	0.93898	7u,8u,9u		X		0.137367
HSPBL2	1.07804	1.09465	1.11856	1.08283	1.07745	1.17089	1.22802	1.25014	1.28633	1.06573	1.07073	1.09221	1.06092	1.03133	0.989998	0.983575	0.914375	1.05303	7u,8u,9u		X		0.0971603
IER5	1.00647	1.02688	1.00409	1.00266	1.04624	1.19276	1.31375	1.34154	1.29436	0.963861	0.957136	0.930325	0.991954	0.979187	0.974972	1.01046	1.00842	0.94102	7u,8u,9u		X		0.104965
IGFBPL1	1.00822	1.01954	1.04845	1.07262	1.1602	1.16641	1.27283	1.27252	1.42919	1.06257	1.0672	1.02733	1.06824	1.08382	1.02509	1.06732	0.998459	0.995484	7u,8u,9u		X		0.125712
IRS2	1.04848	1.03225	1.03543	1.07832	1.06792	1.14758	1.22978	1.28867	1.42887	1.01363	1.02276	0.948351	1.10552	1.07034	0.995086	1.05507	0.969167	0.85266	7u,8u,9u		X		0.151953
ISG20	1.17175	1.16176	1.18371	1.16449	1.12445	1.18976	1.25107	1.31947	1.32722	1.15006	1.17084	1.18533	1.18408	1.15496	1.19111	1.15636	1.0207	1.07966	7u,8u,9u		X		0.0790388
ITPKC	1.02201	0.997268	1.01915	1.05466	1.09568	1.19729	1.30016	1.32134	1.3072	1.06058	1.06841	1.07434	1.13168	1.1284	1.12247	1.12358	1.01811	1.05656	7u,8u,9u		X		0.0794228
JMJD1C	1.00658	0.972187	0.96189	0.992228	1.03558	1.18518	1.27496	1.28661	1.33471	1.04409	1.02712	0.926317	1.05639	1.05433	1.03481	1.07573	1.03161	1.01939	7u,8u,9u		X		0.104378
JMJD6	0.985749	0.986618	0.970034	0.996622	1.01246	1.10613	1.23245	1.36011	1.36117	0.977276	0.986565	0.985269	0.995505	0.962972	0.960216	0.973292	0.937865	0.932879	7u,8u,9u		X		0.125997
JUN	0.924446	0.924228	0.905555	0.936856	1.11506	1.12671	1.22788	1.28424	1.27934	0.86722	0.871256	0.959567	1.20565	0.944863	0.962484	0.968513	0.978389	0.838672	7u,8u,9u		X		0.143973
KBTBD8	0.984851	0.987646	1.00963	0.96868	0.971624	1.12564	1.25559	1.36139	1.51577	0.932988	0.959367	0.942759	0.949893	0.96242	0.95433	0.975842	1.01045	0.946633	7u,8u,9u		X		0.17724
KIAA0415	1.01202	1.00717	0.954698	1.01042	1.05078	1.17506	1.29774	1.37677	1.27437	1.07422	1.06167	1.20749	1.18535	1.10182	1.14642	1.09523	1.14112	1.06391	7u,8u,9u		X		0.0700713
KIAA0513	1.03778	1.04553	1.02514	0.993157	1.00485	1.01088	1.21919	1.3938	1.3263	1.02695	1.07487	1.0868	1.04675	1.02995	1.03783	1.01139	1.05176	1.05243	7u,8u,9u		X		0.091228
KIAA0895	0.986319	1.01312	0.993971	0.97647	1.00443	1.19214	1.2756	1.32716	1.3327	1.00386	1.01325	0.981973	1.02828	0.981811	0.970496	0.97759	0.986271	0.928873	7u,8u,9u		X		0.112915
KIAA1370	0.993382	0.999759	0.960565	0.987337	0.997682	1.11667	1.28419	1.46282	1.57366	1.14361	1.13937	1.10476	1.16732	1.15525	1.16668	1.21629	1.09861	1.09768	7u,8u,9u		X		0.140979
KLHL21	1.0133	1.01011	0.999101	1.00505	1.05071	1.14214	1.29598	1.39349	1.47672	0.993095	1.00992	1.01995	1.05109	1.02486	1.01874	1.02211	0.96042	0.88465	7u,8u,9u		X		0.15827
LATS2	1.01447	1.00666	1.00423	1.00701	1.06012	1.12184	1.2466	1.30867	1.42565	1.0686	1.06501	1.05072	1.0669	1.03522	1.03576	1.04707	1.04702	1.03003	7u,8u,9u		X		0.119708
LMTK2	0.953704	0.961489	0.979582	0.956724	0.990408	1.1252	1.21231	1.23684	1.39812	0.979194	0.985006	0.985795	0.98061	0.990318	0.98445	0.955624	0.982922	1.09339	7u,8u,9u		X		0.133252
LOC100190939	1.00236	1.0091	1.01504	1.02068	0.971915	1.00887	1.29017	1.38127	1.25806	1.16072	1.1903	1.18575	1.20817	1.18894	1.17715	1.11564	1.16999	1.19409	7u,8u,9u		X		0.0360374
LOC283932	0.995968	1.01209	0.960459	0.970062	0.983451	1.02869	1.20807	1.54429	1.53899	1.12723	1.10867	1.12301	1.18199	1.11545	1.14073	1.05644	1.15343	1.05476	7u,8u,9u		X		0.138803
LOC492303	0.993088	0.977765	1.00215	1.01413	1.03071	1.16007	1.23329	1.31927	1.26466	1.05284	1.0265	1.03392	1.02733	1.03407	0.998658	0.995857	0.996154	1.02974	7u,8u,9u		X		0.0791497
LOC88523	0.996793	0.947608	0.950668	0.952906	0.993019	1.1257	1.33045	1.55011	1.50904	1.20711	1.26753	1.26341	1.27189	1.24307	1.24908	1.22917	1.1913	1.1156	7u,8u,9u		X		0.100929
MAFB	1.08782	1.05503	1.03617	1.08668	1.13132	1.15359	1.2506	1.3381	1.69555	0.954248	0.929237	0.932659	0.957971	0.945196	0.945369	0.938441	0.964831	1.04921	7u,8u,9u		X		0.235901
MAFG	0.976932	0.957535	0.965517	0.961513	1.01061	1.15364	1.31765	1.47887	1.3788	1.06887	1.11517	1.13841	1.10175	1.09083	1.08559	1.0782	1.02623	0.982951	7u,8u,9u		X		0.105341
MAP1LC3B	0.999618	0.983165	0.988115	1.01057	1.0296	1.1863	1.29926	1.42072	1.41574	1.17766	1.16229	1.17319	1.21298	1.18503	1.18468	1.16735	1.0644	0.93598	7u,8u,9u		X		0.119576
MAP2	0.976415	0.993932	0.978856	0.984393	0.977379	0.99432	1.23219	1.36538	1.42718	1.06055	1.04178	1.03803	1.06416	1.08262	1.05381	1.05222	0.979908	0.971195	7u,8u,9u		X		0.128074
MICB	0.862089	0.890476	0.874621	0.859419	0.925719	1.17308	1.28723	1.25463	1.22873	1.08638	1.07786	1.08851	1.05544	1.04828	1.02429	0.98905	0.97369	0.994615	7u,8u,9u		X		0.0733173
MIR1974	1.00024	1.00131	1.00603	1.04598	1.03496	1.05853	1.25967	1.32962	1.28031	0.985925	1.00741	1.01549	1.10974	0.914853	0.943346	0.957044	1.01549	1.10012	7u,8u,9u		X		0.106877
MKNK2	0.991128	1.01956	1.00183	1.01319	1.00513	1.07175	1.20589	1.25155	1.35977	1.10914	1.11521	1.13698	1.13003	1.08758	1.0904	1.08777	1.06707	1.0842	7u,8u,9u		X		0.0847247
MPDZ	0.997362	0.991171	0.951205	0.97199	1.00756	1.09959	1.20311	1.28932	1.24974	1.08668	1.0916	1.07742	1.12427	1.088	1.08818	1.04731	1.12125	1.13481	7u,8u,9u		X		0.055075
MSX1	0.962972	0.960499	0.959758	0.992661	1.0045	1.14567	1.21468	1.3164	1.51251	1.07073	1.04372	1.05312	1.0504	1.03735	0.998175	1.00655	0.938141	0.92064	7u,8u,9u		X		0.165546
MTHFR	1.10583	1.14683	1.08448	1.04201	1.11879	1.11906	1.22969	1.37063	1.35365	1.12418	1.08437	1.15421	1.18333	1.14032	1.10318	1.09241	1.11288	1.12336	7u,8u,9u		X		0.0783066
MTMR3	0.983115	0.967515	0.956733	0.967738	1.01078	1.09244	1.20291	1.25769	1.28523	1.04328	1.0518	1.08241	1.08166	1.07523	1.05642	1.07035	1.01891	0.991776	7u,8u,9u		X		0.079076
MTRF1	1.02198	1.02266	1.03923	0.986859	0.970257	1.09531	1.32531	1.41477	1.31848	1.12336	1.13159	1.11212	1.11311	1.08926	1.07081	1.07931	1.11165	1.12097	7u,8u,9u		X		0.0701101
MXD4	1.0198	1.07651	1.05361	1.03938	1.037	1.07135	1.23034	1.3275	1.20994	1.1451	1.16911	1.16555	1.18482	1.16579	1.18221	1.20141	1.06984	1.16728	7u,8u,9u		X		0.0387251
NFAT5	0.999704	0.991512	0.945417	0.982201	0.988271	1.05431	1.22013	1.26834	1.31504	1.00166	1.03368	1.04503	1.08879	1.06824	1.08236	1.07645	1.13956	1.05801	7u,8u,9u		X		0.0868123
NPR2	0.989512	1.03445	1.04239	0.98847	1.02354	1.11983	1.38561	1.59176	1.662	1.16831	1.15561	1.16164	1.12752	1.17301	1.18191	1.17978	1.12	1.06861	7u,8u,9u		X		0.166091
OSBPL1A	1.01023	0.984247	0.999801	1.00408	0.964346	1.17587	1.31715	1.31911	1.27532	1.06499	1.05791	1.05384	1.06406	1.0759	1.05575	1.05746	1.03255	1.02224	7u,8u,9u		X		0.0717558
PANX2	1.0062	1.02415	1.0295	0.987019	0.993771	1.10859	1.27044	1.47604	1.51215	1.37896	1.34892	1.35661	1.38022	1.37745	1.38645	1.39396	1.20293	0.963252	7u,8u,9u		X		0.148826
PLCD1	0.978973	0.98162	1.00008	1.00745	0.996178	1.10499	1.41756	1.30078	1.27803	1.02769	1.01745	1.04252	1.03834	1.02929	1.02877	1.03448	1.00837	1.02145	7u,8u,9u		X		0.0798236
PLEKHM1	1.04871	1.05174	1.05174	1.00257	1.04892	1.07967	1.24382	1.3029	1.24234	1.0488	1.04492	1.10294	1.08326	1.05337	1.07984	1.03655	0.989904	0.992337	7u,8u,9u		X		0.0714262
PNLDC1	1.01368	0.98989	0.983775	0.96103	1.00694	1.03954	1.2128	1.57941	1.31401	0.992126	0.98236	1.02839	0.986119	1.02753	1.02338	1.00569	1.01063	1.01419	7u,8u,9u		X		0.0982327
PPP1R3C	0.958038	0.962865	0.971601	0.949027	0.922286	1.10537	1.31888	1.27905	1.22804	0.87309	0.867125	0.849253	0.85981	0.857998	0.861709	0.892488	0.948234	0.974208	7u,8u,9u		X		0.115582
PTGR1	0.973613	0.968362	0.960636	0.960601	0.961131	1.05365	1.31786	1.57708	1.45636	1.36813	1.37365	1.36614	1.37745	1.34036	1.30373	1.28089	1.19097	1.18152	7u,8u,9u		X		0.0863436
RAB17	0.986954	1.00464	1.01268	1.01167	1.0093	1.07231	1.28109	1.3053	1.21671	1.2502	1.23409	1.24458	1.24196	1.22105	1.20767	1.20151	1.18961	1.22426	7u,8u,9u		X		0.0198464
RAPGEF2	1.02099	1.03802	0.983293	1.10282	1.07573	1.1452	1.21558	1.30475	1.45055	1.09086	1.07939	1.07174	1.11425	1.11551	1.07783	1.09007	1.09554	1.02099	7u,8u,9u		X		0.118892
RASAL2	1.01568	1.00102	0.993877	1.02026	1.04305	1.1287	1.25777	1.26532	1.29393	0.962292	0.977439	0.979666	1.01244	1.00511	0.97602	0.981366	0.964934	0.943767	7u,8u,9u		X		0.101813
RIT1	1.00591	1.00189	1.01678	0.989132	1.00795	1.11165	1.21254	1.38072	1.49395	1.16611	1.11324	1.04967	1.11324	1.08128	1.07572	1.02002	0.917298	0.965957	7u,8u,9u		X		0.156748
RND3	1.05802	1.03839	1.04205	1.08984	1.11269	1.12621	1.21802	1.20228	1.25374	0.972561	0.985399	0.925821	1.11083	1.02764	1.00296	1.03468	1.00393	0.901547	7u,8u,9u		X		0.100011
RNF103	0.988472	0.985109	0.978774	0.957094	1.04184	1.10438	1.22046	1.3192	1.3843	1.08235	1.07945	1.02395	1.07538	1.15314	1.11906	1.11215	1.02742	1.09433	7u,8u,9u		X		0.102356
RNY1	1.02774	1.0008	0.995365	0.995721	1.02341	1.05369	1.2162	1.40474	1.62345	1.05708	1.10151	1.07767	1.14782	1.0675	1.0963	1.06868	1.03635	1.02316	7u,8u,9u		X		0.176906
RNY4	1.01703	0.975934	0.97893	1.00941	1.01007	1.05677	1.20326	1.51244	1.91663	1.02684	1.0737	1.11757	1.11252	1.07951	1.07641	1.10615	1.05432	1.04412	7u,8u,9u		X		0.267223
RUSC2	0.980582	1.00494	0.961896	1.00705	1.03173	1.15572	1.30034	1.27041	1.32492	1.07762	1.06788	1.12007	1.11517	1.06251	1.08702	1.04716	1.0251	0.933244	7u,8u,9u		X		0.0992171
SCNN1D	1.07198	1.1201	1.08348	1.03423	1.09679	1.14116	1.24205	1.25474	1.25145	1.07696	1.07288	1.10422	1.07041	1.0801	1.00644	1.01791	1.02019	1.08231	7u,8u,9u		X		0.0690841
SERTAD1	1.02092	0.997583	1.02046	1.01637	1.10278	1.19888	1.26995	1.35622	1.43997	1.07789	1.05913	1.1202	1.13097	1.06114	1.08085	1.01335	0.95798	0.99352	7u,8u,9u		X		0.133158
SH3BP5L	0.99554	0.97605	0.979045	0.992452	0.999101	1.10956	1.20238	1.23245	1.22507	1.12266	1.13372	1.19694	1.1864	1.12752	1.13886	1.0837	1.04683	1.036	7u,8u,9u		X		0.062138
SIK1	1.0261	1.04925	0.986949	1.03986	1.18184	1.1407	1.22959	1.23097	1.36672	0.941816	0.967413	0.989727	1.09481	1.05214	1.03088	1.0396	1.02598	1.0142	7u,8u,9u		X		0.118676
SLC5A3	0.959116	0.938407	0.980166	0.961111	0.974851	1.09171	1.27726	1.43616	1.56279	0.981647	0.984604	0.98119	0.974547	0.951605	0.961469	0.963786	1.00704	1.01742	7u,8u,9u		X		0.185259
SMOX	1.04782	1.08206	1.07515	1.0601	1.088	1.1566	1.22189	1.24272	1.27025	1.11186	1.09934	1.133	1.10493	1.12966	1.12489	1.10644	0.994972	1.0136	7u,8u,9u		X		0.0741488
SQSTM1	0.997522	0.988092	1.00212	1.01094	1.05216	1.14266	1.21766	1.25699	1.23449	1.18127	1.16262	1.16637	1.17457	1.17741	1.18072	1.16198	1.0997	1.01265	7u,8u,9u		X		0.0597336
STOX2	1.01737	1.01039	0.994897	1.04228	1.04048	1.06324	1.20369	1.31625	1.29726	1.13495	1.17901	1.17377	1.22443	1.11025	1.11091	1.11739	1.06765	1.0943	7u,8u,9u		X		0.0690438
TBC1D3B	1.00625	1.03234	1.03377	1.02515	1.08191	1.16401	1.30557	1.2614	1.23666	1.10177	1.09264	1.15156	1.10752	1.05139	1.05754	1.08906	1.14049	1.24639	7u,8u,9u		X		0.0676921
TICAM2	1.03952	1.01673	1.03123	1.04667	1.00475	1.05433	1.21233	1.43015	1.3617	1.03777	1.0614	1.01481	1.04577	1.04721	1.07367	1.04071	1.03848	1.0089	7u,8u,9u		X		0.103203
TLE3	1.06415	1.04141	1.00154	1.06016	1.06024	1.13758	1.27181	1.33574	1.33563	1.06367	1.0716	1.06863	1.06694	1.0581	1.06694	1.05208	1.06337	1.08977	7u,8u,9u		X		0.0855813
TNFSF9	0.917035	0.976029	0.948316	0.953712	1.04418	1.12262	1.26693	1.42541	1.53657	1.03895	1.04882	1.02452	1.04512	0.992066	0.957155	0.980378	0.964501	1.10105	7u,8u,9u		X		0.170199
TRIB3	1.01254	1.00248	1.02015	1.01793	0.993553	1.08897	1.22128	1.25772	1.21338	1.1909	1.19064	1.18907	1.19697	1.19788	1.19051	1.17693	1.06338	1.00808	7u,8u,9u		X		0.0683065
TRIO	0.974074	0.961707	0.937387	0.983109	1.02528	1.12497	1.21844	1.21991	1.22848	1.01527	0.984324	1.03424	1.02062	1.01471	0.998301	0.99795	1.00676	0.991956	7u,8u,9u		X		0.0715311
TSPYL2	0.986297	0.981047	0.994132	0.981373	1.02017	1.13224	1.25047	1.34516	1.3694	1.06345	1.03623	1.08144	1.11531	1.07105	1.08699	1.07817	1.0141	1.04761	7u,8u,9u		X		0.100017
TXNDC11	0.981968	1.00912	0.989478	1.00558	1.03252	1.06004	1.20151	1.29851	1.21877	1.03124	1.01905	1.05325	1.05909	1.02125	1.03898	1.07239	1.00305	1.03008	7u,8u,9u		X		0.0612044
UBR2	0.992042	1.01702	0.987206	0.992481	1.01614	1.11579	1.24794	1.27209	1.2337	1.03639	1.03764	1.02992	1.06302	1.03226	1.03544	1.0437	1.04535	1.06866	7u,8u,9u		X		0.0614656
UTX	1.00401	1.00274	0.999826	1.01561	1.048	1.16972	1.24809	1.30195	1.31422	1.02149	1.00612	1.0245	1.07962	1.03754	1.04551	1.04924	1.03284	0.972017	7u,8u,9u		X		0.0942452
VTRNA1-2	1.03972	1.01748	1.03013	1.04238	1.08705	1.16085	1.22636	1.51161	1.89488	1.09066	1.07342	1.07264	1.06543	1.09115	1.09674	1.09492	1.08705	1.02716	7u,8u,9u		X		0.259246
YOD1	1.00651	0.972536	0.934411	0.986455	1.02532	1.12946	1.34882	1.41733	1.24234	0.963695	0.971272	0.94297	1.01664	0.997834	0.993018	1.05154	0.996887	0.99293	7u,8u,9u		X		0.0845328
YPEL5	1.07632	1.09697	1.07085	1.10216	1.11128	1.14489	1.24968	1.43248	1.52865	1.28391	1.27264	1.23495	1.32206	1.31816	1.3202	1.2766	1.04874	0.990747	7u,8u,9u		X		0.149737
ZBTB20	1.01887	1.0174	0.994758	0.993612	1.00636	1.11552	1.34819	1.43447	1.44986	1.12504	1.13055	1.17363	1.21034	1.13015	1.10707	1.09149	1.08052	1.04475	7u,8u,9u		X		0.113771
ZBTB43	0.939444	0.947647	0.911025	0.931128	1.00934	1.19029	1.35889	1.4606	1.42441	1.03839	1.06146	1.10248	1.11989	1.09213	1.11073	1.07983	1.06121	1.03192	7u,8u,9u		X		0.113601
ZCCHC14	1.04703	1.02627	0.992884	1.03049	1.05129	1.14853	1.29587	1.32419	1.27083	1.00019	1.02214	1.02462	1.05793	1.07947	1.02969	1.08411	1.0167	0.992389	7u,8u,9u		X		0.0809616
ZNF114	1.02123	0.997964	1.00361	1.0079	1.07504	1.1108	1.37217	1.5708	1.5545	1.04019	1.05565	1.06383	1.11177	1.05594	1.06065	1.02506	1.0572	1.0449	7u,8u,9u		X		0.158833
ZNF165	0.894064	0.88156	0.921298	0.93014	1.0153	1.13416	1.25034	1.35702	1.37544	1.22624	1.22091	1.19967	1.28179	1.229	1.22032	1.19202	1.03125	0.969679	7u,8u,9u		X		0.116021
ZNF473	1.01386	1.00775	1.00701	0.998378	1.01171	1.0799	1.22575	1.23773	1.24066	1.07603	1.07088	1.10952	1.08648	1.05947	1.03227	1.01507	0.983883	0.947728	7u,8u,9u		X		0.0797962
ZSWIM4	0.950797	0.945556	0.95439	0.976507	1.01097	1.15189	1.20555	1.28338	1.27074	1.01555	1.01651	1.06976	1.11797	1.0428	1.07991	1.01704	1.04837	0.937269	7u,8u,9u		X		0.0878402
INSIG1	1.03335	1.00007	1.0186	0.979095	1.04548	1.199	1.21653	1.17626	1.41297	1.0931	1.0712	1.03441	1.22005	1.0707	1.01179	0.986349	0.99625	1.15093	7u,9u		X		0.130055
MARK3	1.06428	1.02432	1.05024	1.04128	1.05621	1.1569	1.20921	1.18577	1.21797	0.992926	1.00803	0.994408	1.00551	1.02053	0.991421	1.0106	1.04258	1.00861	7u,9u		X		0.0680037
MFSD2	0.970708	0.954403	0.982762	0.990806	1.04311	1.10334	1.20534	1.16756	1.22718	0.919734	0.91293	0.903617	0.93444	0.956156	0.933542	0.966688	0.893453	0.934268	7u,9u		X		0.0971087
MKL1	1.00513	1.03975	1.00926	1.0538	1.03452	1.13092	1.21731	1.1985	1.22522	1.0352	1.05178	1.04755	1.05426	1.06451	1.08072	1.05965	1.03036	0.969512	7u,9u		X		0.0646785
TMEM27	0.988788	0.973014	1.04965	1.02049	0.992812	1.07525	1.20609	1.17419	1.29504	0.996222	0.998542	0.967647	0.976545	0.98257	1.03347	1.02073	1.03761	1.13813	7u,9u		X		0.100596
ACRC	0.969185	0.968184	0.961729	0.955226	0.974204	1.07871	1.1565	1.22849	1.04847	0.964428	0.967707	0.966202	0.969759	0.986645	0.976374	0.991463	1.08054	1.07064	8u		X		0.0458876
ANKHD1-EIF4EBP3	0.979075	0.990957	0.953647	0.996848	0.994414	1.01684	1.10022	1.21371	1.17043	0.995384	1.05643	1.06722	1.05095	1.01434	1.03155	1.02685	1.00577	1.02075	8u		X		0.0499121
ARFGAP3	1.02646	1.04385	1.01973	1.01939	1.03968	1.07407	1.15149	1.26102	1.15247	1.11021	1.05775	1.09289	1.0728	1.09756	1.12535	1.15553	1.0777	1.05928	8u		X		0.035465
BTG1	0.989738	0.968536	1.00813	1.02929	1.0388	1.14007	1.18198	1.20165	1.19026	1.04735	1.05316	1.02883	1.09685	1.07928	1.06843	1.09661	1.03238	0.978783	8u		X		0.0559058
C14orf28	1.02794	0.969053	1.04227	1.04594	1.0275	1.03214	1.16732	1.20402	1.18394	1.07385	1.07241	1.06546	1.10501	1.10438	1.14379	1.09341	1.04532	1.06551	8u		X		0.0416985
C16orf7	1.0652	1.0775	1.051	1.08381	1.11861	1.13267	1.15838	1.22418	1.12975	1.15107	1.17983	1.24291	1.20922	1.17728	1.17324	1.17962	1.15354	1.21456	8u		X		0.0335146
C16orf72	1.02618	1.00982	0.996416	1.00475	0.993617	1.09976	1.18963	1.28743	1.19776	1.01807	1.01115	1.00469	1.042	0.987124	0.991655	0.987943	0.964694	0.94173	8u		X		0.0700904
C2orf82	1.00331	1.03037	1.03495	0.982673	1.00037	0.988769	1.04638	1.20299	1.15687	0.978765	0.987414	0.970322	0.970898	0.980762	0.9518	0.999802	0.965278	1.07384	8u		X		0.0633926
C9orf25	1.04114	1.02473	0.988161	1.00649	1.03121	1.10451	1.17741	1.21627	1.13731	1.11269	1.0469	1.10715	1.07185	1.0563	1.08701	1.06144	1.08321	1.08249	8u		X		0.0279067
CCDC109A	1.08892	1.09765	1.07641	1.07408	1.08354	1.12593	1.19469	1.20534	1.08605	0.979704	0.99283	1.03228	1.00037	0.970044	0.975272	0.931572	0.940466	0.914349	8u		X		0.0503844
CCL24	1.00108	1.0156	1.01149	1.02181	0.99852	0.992577	1.04551	1.21963	1.01561	0.946123	0.955076	0.973913	0.975224	0.996339	0.990309	0.976894	0.967558	0.998535	8u		X		0.0210186
CLIP3	1.0184	0.976836	0.995448	1.02149	1.04127	1.03495	1.05807	1.21575	1.14847	1.09194	1.10846	1.134	1.10295	1.12621	1.08209	1.0901	1.04707	1.14316	8u		X		0.0313873
COL6A1	1.01118	1.01688	1.00647	1.0017	1.03323	1.03148	1.12181	1.20998	1.09693	1.05047	1.07759	1.09855	1.05316	1.01959	1.00611	0.958241	0.98721	1.1337	8u		X		0.0552943
CRY2	0.941209	0.939237	0.927586	0.95008	0.98092	1.12546	1.18957	1.27383	1.11424	0.942967	0.96288	0.968334	0.971126	0.931437	0.982099	0.998094	1.06657	0.98358	8u		X		0.0563957
DNAJB6	1.0007	1.00324	1.00038	0.986323	0.984242	1.0991	1.18044	1.21333	1.15335	0.988275	0.98474	0.988351	0.97859	0.988983	0.98474	0.967189	0.932161	0.944089	8u		X		0.0604046
DVL3	1.05308	1.04703	1.00295	1.04279	1.07292	1.07394	1.11837	1.20918	1.18876	1.12183	1.12531	1.1734	1.14243	1.11741	1.14115	1.10972	1.07998	1.03081	8u		X		0.0448897
DYSF	1.0827	1.10711	1.07984	1.07763	1.05864	1.03596	1.12392	1.22182	1.15865	1.13384	1.16248	1.18318	1.14679	1.17377	1.16368	1.14509	1.02494	0.943904	8u		X		0.0771307
ENTPD4	1.03063	0.996276	0.972019	0.969904	0.965553	1.02936	1.11584	1.21725	1.09486	1.02254	1.03974	1.02908	1.03122	1.03249	1.04334	1.01172	1.0469	1.06269	8u		X		0.023379
EPB41L5	1.01106	0.975999	0.973791	1.02531	0.998758	1.07152	1.10867	1.23691	1.03732	1.031	0.995226	0.990434	0.996065	0.997427	0.976706	0.998451	1.05808	1.06062	8u		X		0.0299733
FADS6	1.03916	1.08998	1.0525	1.02758	1.06592	1.0418	1.14557	1.20864	0.976638	1.00897	1.01898	1.0265	0.977258	1.00812	1.01027	1.02928	1.0404	0.992454	8u		X		0.0214318
FAM129A	0.894837	0.864317	0.871755	0.883334	0.887932	0.92665	1.19142	1.20373	1.14433	1.0957	1.09917	1.10515	1.11421	1.13919	1.10791	1.08642	1.03357	0.977744	8u		X		0.0499135
FBRS	0.997559	1.02284	0.972144	1.00413	1.05353	1.0293	1.09799	1.22918	1.19692	1.07782	1.08471	1.08257	1.13043	1.07615	1.07761	1.08657	1.03848	1.04421	8u		X		0.0452199
FBXO33	0.967417	0.959396	0.958417	1.01063	0.99584	1.0377	1.12142	1.21886	1.18091	1.03168	1.00985	0.95392	1.03399	1.03136	1.01567	1.05522	0.959043	0.935336	8u		X		0.0690887
FER1L4	1.0146	1.06124	1.00636	1.06639	1.09545	1.07947	1.16009	1.23529	1.04976	1.06664	1.09559	1.09464	1.08157	1.02826	1.00335	1.04178	1.16407	1.30253	8u		X		0.0859633
FIGF	1.02204	1.01137	1.00491	1.03494	1.05464	1.02712	1.06024	1.23733	1.14053	1.02902	1.04489	1.04834	1.0383	1.02968	1.03703	1.01717	1.04701	1.06291	8u		X		0.0343745
FOXO4	1.04985	1.04304	1.04798	1.00471	1.0479	1.07644	1.10341	1.20955	1.14476	1.1067	1.1097	1.1227	1.13959	1.12117	1.08676	1.12534	1.06841	1.10983	8u		X		0.0230057
GSDMB	0.949859	0.959503	0.945868	0.970552	0.987879	0.970428	1.03292	1.23611	1.13294	1.14961	1.14772	1.19278	1.13509	1.11644	1.13434	1.13298	1.18598	1.20678	8u		X		0.030565
GTPBP2	0.942304	0.939344	0.952371	0.920244	0.96539	1.05725	1.13366	1.23302	1.10181	1.00499	1.01905	1.02522	1.02215	1.03116	1.01772	1.01883	1.01106	0.990031	8u		X		0.0295968
HCLS1	1.03838	0.995388	1.02727	1.01557	1.00881	1.01585	1.04382	1.22726	1.07361	1.04342	1.03667	1.03863	1.03437	0.970786	0.988271	1.00485	1.05812	1.01941	8u		X		0.0314492
HLA-DMA	1.0397	1.0074	0.997424	0.973103	0.988505	1.04318	1.06261	1.23597	1.13347	1.07508	1.07775	1.09683	1.06193	1.07848	1.02259	1.08339	1.0622	1.04547	8u		X		0.0296691
HP1BP3	0.933606	0.973084	0.929114	0.947998	0.961646	0.943933	1.01123	1.20429	1.12748	1.0044	1.00005	0.974874	0.966228	1.00378	0.966616	0.983633	1.01476	1.05657	8u		X		0.0493175
HYAL1	1.11769	1.12338	1.1069	1.11449	1.11377	1.05479	1.1363	1.20293	1.08621	1.17979	1.19375	1.20301	1.17394	1.21974	1.18337	1.1682	1.16455	1.16681	8u		X		0.0354745
IGHMBP2	1.00284	0.997678	1.02706	0.979366	1.01724	1.08993	1.16762	1.20567	1.10754	1.02798	1.02286	1.06467	1.03466	1.02493	1.02454	1.01681	1.01473	1.00324	8u		X		0.030358
IL20RB	0.948757	0.935369	0.978457	0.929461	1.00784	1.06784	1.13407	1.20677	1.14274	1.09701	1.08181	1.10231	1.07601	1.12613	1.17424	1.12971	1.14162	1.10879	8u		X		0.0305174
ITGAV	1.00249	0.943532	0.986931	1.01095	1.01832	1.1007	1.11268	1.21025	1.14027	1.00193	1.02155	0.98295	1.03627	1.02815	1.0453	1.0221	1.11584	1.0636	8u		X		0.0489604
JMJD2A	1.02794	0.964129	0.982776	0.994848	0.978396	1.08265	1.14295	1.22164	1.15029	1.13132	1.11404	1.16568	1.18989	1.12935	1.15304	1.08291	1.12636	1.11056	8u		X		0.0305185
KIAA0430	1.0294	1.01558	0.99698	0.963349	0.978266	1.11214	1.1618	1.20573	1.17729	1.11261	1.13609	1.11986	1.14318	1.13252	1.11219	1.08991	1.04372	1.03904	8u		X		0.0431443
LOC338799	0.995976	0.968412	0.996672	1.00796	1.00818	1.05254	1.05307	1.28688	1.01172	1.05206	1.02267	1.06831	1.02312	1.04801	1.00991	1.02742	1.1219	1.29304	8u		X		0.0859332
LOC91316	0.972742	0.97188	0.984997	1.04262	1.00032	0.980621	1.08969	1.25314	1.18712	1.09948	1.11232	1.09155	1.11119	1.04981	1.07071	1.05776	1.07823	1.05922	8u		X		0.040214
LYG1	0.988941	0.962168	0.954822	0.944298	0.947929	0.972614	1.00273	1.21955	1.08317	1.06332	0.987659	1.01628	1.00806	1.02435	1.0286	1.00736	0.999132	1.0061	8u		X		0.0296143
MYH3	0.950109	0.980997	0.947947	0.988738	0.962051	0.963763	1.08651	1.21369	1.09866	1.07056	1.10639	1.14687	1.14957	1.09767	1.10229	1.11986	1.09861	1.10242	8u		X		0.0238364
MYST4	1.02352	0.993276	0.995061	1.04704	1.03193	1.02504	1.0716	1.20052	1.16511	1.02314	1.07905	1.05333	1.09691	1.04798	1.03976	1.04744	1.02825	0.995053	8u		X		0.0472061
NECAB2	1.08097	1.00725	1.00204	0.984445	1.03508	1.00961	1.14418	1.3313	1.1513	1.03637	1.05267	1.06898	1.09117	1.05546	1.04204	1.04974	1.04427	1.04449	8u		X		0.0346471
NUFIP2	1.00704	0.985109	0.98819	1.01116	1.0417	1.00814	1.06572	1.21761	1.15509	0.916467	0.939775	0.953872	0.954531	0.929727	0.963835	0.951641	0.975283	0.932861	8u		X		0.0682066
PAN2	0.97284	0.96296	0.925789	0.949326	1.02095	1.10454	1.1663	1.23965	1.09553	1.05846	1.09407	1.10325	1.08061	1.0437	1.06971	1.0922	1.09619	1.16134	8u		X		0.0316068
PHTF1	0.949853	0.936615	0.960518	0.948649	0.916947	0.960349	1.02435	1.21006	1.16381	1.11823	1.11849	1.06846	1.05361	1.10511	1.07269	1.07658	0.989688	1.0599	8u		X		0.0471192
PLEKHA6	1.08919	1.05113	0.99707	1.05128	1.05549	1.0655	1.11985	1.26314	1.14212	1.13528	1.10043	1.06305	1.10532	1.08789	1.14637	1.11203	1.08488	1.0687	8u		X		0.029532
PTPRE	1.04929	1.04726	1.02067	1.04348	1.10407	1.05617	1.19203	1.23358	1.11594	1.03386	1.04881	1.03471	1.0787	1.07547	1.07408	1.05134	1.09217	0.983788	8u		X		0.0369244
RDH5	0.953053	0.977822	0.948294	0.979743	0.98333	0.948918	1.02902	1.22055	1.08589	1.05827	1.07835	1.05959	1.04412	1.05992	1.02554	1.04311	1.06973	1.12878	8u		X		0.028434
SAT1	0.991685	0.97074	0.98522	0.994576	1.04778	1.09373	1.12674	1.20548	1.19328	1.02293	1.02369	1.0346	1.13469	1.02409	1.01966	1.02088	1.06031	1.09576	8u		X		0.0599241
SCXA	1.01715	0.980765	0.973896	1.01966	1.07313	1.07405	1.16229	1.39806	1.17572	1.16117	1.20351	1.27126	1.23577	1.13059	1.137	1.12971	1.1113	1.12971	8u		X		0.052838
SFXN5	0.994512	0.950708	0.949456	0.970158	0.981196	1.00469	1.07125	1.21535	0.980521	1.12462	1.15007	1.19518	1.15152	1.08875	1.10724	1.06946	1.11124	1.1853	8u		X		0.0622977
SLC22A14	1.00359	0.982989	1.00672	0.999088	1.03493	0.994535	1.16175	1.22644	1.07304	1.00769	1.01964	1.00747	1.01055	1.02644	0.979407	0.983881	1.03003	1.05065	8u		X		0.028349
SLC36A1	1.02994	1.03881	1.00414	0.999314	0.995217	1.06387	1.15578	1.21575	1.14949	1.06884	1.067	1.10552	1.04425	1.07002	1.06131	1.04123	0.973416	0.98843	8u		X		0.0510302
SLC6A12	0.998046	0.971799	1.01018	0.984257	0.97288	1.03156	1.01841	1.29449	1.18074	1.01269	1.0244	0.996335	1.02657	0.992324	0.983659	0.970698	0.989579	0.982928	8u		X		0.0607088
SMPDL3A	0.985077	0.969103	0.973746	0.980918	0.971319	1.06759	1.15106	1.22862	1.1294	1.06397	1.05973	0.980278	0.986483	1.01933	1.01302	1.02369	0.949882	0.980949	8u		X		0.0523679
SRPK2	1.00092	1.00761	1.02661	1.00108	1.00637	1.00155	1.14076	1.21262	1.19294	0.867671	0.863586	0.866222	0.850351	0.883602	0.872781	0.906714	0.86929	0.876957	8u		X		0.102235
SRXN1	1.0088	1.01397	1.01404	0.999544	1.02228	1.11427	1.18054	1.21384	1.19333	1.17493	1.16988	1.19194	1.19975	1.17562	1.14043	1.08516	0.946706	0.875811	8u		X		0.113816
TBC1D3G	1.01794	1.01013	0.980329	0.996838	1.04837	1.08021	1.19875	1.22911	1.13169	1.04527	1.0454	1.07072	1.0662	1.02341	1.01425	1.03225	1.07771	1.19567	8u		X		0.0553723
TP53INP1	0.990301	1.03666	0.983959	1.01855	0.991046	1.06267	1.09938	1.2182	1.12454	1.04084	1.06708	1.0784	1.08266	1.07412	1.06528	1.04895	1.03281	1.04635	8u		X		0.0265365
TRIM2	1.04311	1.00386	0.995758	1.0406	1.00937	1.07879	1.18621	1.25965	1.15469	1.12719	1.07996	1.09576	1.12835	1.10213	1.06633	1.03859	1.03488	1.06331	8u		X		0.0398125
TSHZ1	1.01617	1.0221	1.01486	1.02048	1.02997	1.0762	1.19096	1.22383	1.17991	1.0135	1.03831	1.04963	1.06178	1.03291	0.983312	0.982404	0.996849	0.89982	8u		X		0.0717485
UNKL	0.936982	0.90531	0.918451	0.898429	0.981074	1.05899	1.17201	1.24218	1.12814	1.13189	1.11089	1.16227	1.13349	1.06941	1.04961	1.01548	1.0551	1.0301	8u		X		0.0507236
VPS39	1.01761	0.994646	0.953617	1.00406	0.996009	1.09818	1.16961	1.25359	1.08397	1.12494	1.11387	1.18708	1.15401	1.12442	1.13585	1.11285	1.05546	1.08183	8u		X		0.0378519
ZBTB5	0.998485	0.97909	0.97707	0.964656	1.02752	1.07244	1.14977	1.2151	1.1808	1.03913	1.00654	0.984727	1.09538	1.02938	1.03725	1.05944	1.00952	1.11453	8u		X		0.0592497
ZFYVE19	1.06253	1.03889	1.02469	1.05773	1.05288	1.07366	1.09148	1.20056	1.12923	1.0978	1.13099	1.1783	1.12168	1.1204	1.1224	1.11254	1.11176	1.13071	8u		X		0.0211685
ZKSCAN5	1.00758	1.01219	1.03558	0.973201	1.00365	0.99907	1.06441	1.2133	1.18827	1.04483	1.0655	1.09776	1.07288	1.06664	1.04994	1.03619	1.01273	1.00388	8u		X		0.051912
ZNF621	0.991213	0.993054	1.00595	0.978445	0.993739	1.0493	1.11351	1.20243	1.13162	1.06942	1.05481	1.04771	1.07945	1.10436	1.07448	1.08621	0.995165	1.00379	8u		X		0.0418747
ABHD4	0.961875	0.983323	0.960492	0.980196	0.987864	1.03323	1.12302	1.29078	1.34834	1.34476	1.35043	1.37121	1.36781	1.30856	1.30879	1.23004	1.06582	1.06372	8u,9u		X		0.118548
ACTA1	0.98282	1.01256	0.935359	1.01867	1.02949	0.977785	1.04131	1.23739	1.45923	0.995567	0.973925	1.00344	1.0158	0.98028	1.02049	1.04403	1.02142	0.97709	8u,9u		X		0.145851
AGR2	1.02671	1.01587	1.06047	1.03699	1.04126	1.10156	1.0669	1.22287	1.33704	1.05002	1.06669	0.996579	1.00495	1.08501	1.15041	1.15184	1.17493	1.12037	8u,9u		X		0.099504
AHR	0.968515	1.01065	1.01172	1.00216	1.05306	1.10411	1.16305	1.20317	1.4556	0.983466	0.98613	0.98359	0.996244	0.97104	0.970062	0.991326	1.00564	1.03798	8u,9u		X		0.147981
AKR1C2	1.0443	1.0406	1.06603	1.0386	1.04405	1.11122	1.19222	1.27818	1.20828	1.30338	1.27645	1.33276	1.33329	1.30264	1.32985	1.28821	1.21025	0.985191	8u,9u		X		0.105879
AKR1C3	1.09367	1.08805	1.06575	1.08762	1.07478	1.17228	1.1966	1.24943	1.25517	1.22246	1.24241	1.22949	1.21086	1.24192	1.21704	1.20039	1.03236	0.967796	8u,9u		X		0.09841
AMHR2	0.996104	0.983297	1.00395	1.01524	0.993223	1.03408	1.07543	1.24837	1.30915	1.01324	1.02794	1.01062	1.00039	1.02121	1.0145	0.992077	1.00025	0.994924	8u,9u		X		0.0958123
ARC	0.965343	0.998968	0.983374	0.994529	0.969781	1.01626	1.06234	1.43684	2.09327	1.03424	0.998374	1.03807	1.0328	1.00497	1.04865	1.00028	1.02076	1.00717	8u,9u		X		0.339663
ARG2	1.05315	1.06821	1.10287	1.04937	1.04416	1.11745	1.18415	1.33251	1.35864	0.994229	0.94077	0.949831	0.957145	0.940441	0.990854	0.930958	0.897448	0.893713	8u,9u		X		0.135237
ARID4B	0.960932	0.931548	0.919703	0.955634	0.939285	1.00179	1.11303	1.21565	1.26504	1.03637	1.03581	1.09296	1.11242	1.07986	1.10206	1.06464	1.10144	1.04169	8u,9u		X		0.0668467
ARIH1	0.989757	0.98711	0.999669	1.00244	1.00395	1.04962	1.09196	1.23363	1.42127	1.01088	1.0081	0.954362	1.02935	1.01622	0.989207	1.02866	1.00493	0.967302	8u,9u		X		0.135145
ARL5B	0.947624	0.956337	0.958675	0.980812	0.977748	1.0848	1.16871	1.24505	1.22164	0.993065	1.01399	1.00637	1.01561	1.02189	1.04298	1.0598	0.986599	0.952607	8u,9u		X		0.0730966
ARNTL	0.999083	1.01639	1.01379	1.02269	0.981961	1.08448	1.14436	1.2137	1.31174	0.988229	1.01008	0.951609	0.996564	1.03929	1.02016	0.99866	0.959329	0.933782	8u,9u		X		0.107176
ASGR1	0.999921	1.01945	1.01329	0.996911	0.979111	1.00987	0.962157	1.233	1.46084	1.00555	1.02788	1.06228	1.07146	1.05763	1.14337	1.13068	1.05719	0.992604	8u,9u		X		0.135211
BCL10	0.994907	1.01339	1.04732	0.988799	0.99433	1.08219	1.12858	1.25526	1.37164	0.981942	0.9759	0.884305	0.922824	0.966911	0.959496	0.990036	0.922634	0.892801	8u,9u		X		0.140218
BSDC1	0.98939	0.98382	0.972273	0.984036	0.999369	1.10297	1.18643	1.21849	1.23639	1.0945	1.07588	1.1176	1.10017	1.10932	1.08109	1.09086	1.08716	1.07178	8u,9u		X		0.0478342
BTG2	0.958925	0.980451	0.954116	0.960391	1.07271	1.01428	1.10622	1.28265	1.36029	0.929018	0.944823	0.920859	0.98769	0.989191	0.981004	0.966527	0.959255	0.983791	8u,9u		X		0.12814
C14orf102	1.0261	1.00671	0.983106	0.994568	1.06365	1.08604	1.17757	1.24151	1.2127	1.01601	1.01704	1.04073	1.07263	1.0449	1.05793	1.07819	1.07868	1.0742	8u,9u		X		0.0556544
C1orf103	0.99226	0.969992	1.00719	0.996989	0.982868	1.08638	1.12664	1.21943	1.30416	1.0114	1.02814	0.992552	0.993838	0.961926	0.994434	0.96415	0.994842	0.994264	8u,9u		X		0.100337
C1orf26	1.0142	1.02311	1.01495	1.02038	1.00265	1.06063	1.1295	1.30764	1.23333	1.10027	1.0849	1.05565	1.09684	1.10115	1.05827	1.09208	1.02936	1.00951	8u,9u		X		0.0605938
C20orf111	0.993046	1.01425	1.00606	1.01139	1.04457	1.07862	1.1567	1.20967	1.27476	1.05356	1.0514	1.03673	1.06606	1.04875	1.06073	1.03647	0.994413	1.00232	8u,9u		X		0.0782171
C9orf24	1.00626	1.01713	1.01209	0.995769	1.01207	0.991776	1.03256	1.52813	1.31216	1.03065	1.03752	1.00278	1.01964	1.02559	1.01662	1.00769	1.01399	0.989646	8u,9u		X		0.0946697
C9orf45	0.993995	0.984719	0.964436	0.973183	0.977356	0.9712	1.12166	1.30795	1.37294	1.00077	1.01953	1.0118	0.99741	0.974072	1.01895	1.02336	1.0733	1.12805	8u,9u		X		0.117614
C9orf90	0.921956	0.961263	0.973257	0.941793	0.96156	0.962715	1.07225	1.2149	1.31745	1.04774	1.041	1.09742	1.04009	1.05891	0.990618	0.990741	0.956387	0.973769	8u,9u		X		0.103082
CASP4	1.05104	1.06822	1.07201	1.03814	1.02606	1.07962	1.13482	1.21592	1.2872	1.04884	1.03173	1.03572	1.04908	1.00366	1.00073	1.00974	0.920061	0.896323	8u,9u		X		0.104772
CBLB	0.965136	0.975151	0.973956	0.96832	0.952628	1.0314	1.16415	1.21211	1.24041	1.12584	1.10416	1.13462	1.13448	1.14239	1.16284	1.129	1.09048	1.01766	8u,9u		X		0.056074
CBX4	0.983564	0.98243	0.967455	0.9854	1.01	1.02702	1.12348	1.22712	1.4069	0.975116	0.997549	1.00942	1.05264	1.01214	1.05796	1.08453	1.03948	1.06659	8u,9u		X		0.123095
CCDC11	0.974619	0.946456	0.991176	0.990601	0.990912	0.96626	1.01218	1.27073	1.23438	1.02889	1.0293	1.04063	1.03337	1.04192	1.04068	1.01628	0.967459	1.01073	8u,9u		X		0.0703664
CD79B	1.01211	1.00956	0.999027	1.04544	1.05266	1.1049	1.10549	1.24823	1.25422	1.02343	1.0549	1.08896	1.07945	0.989915	0.996339	1.00322	1.05298	1.14059	8u,9u		X		0.0805037
CDC2L6	1.00901	0.979038	0.994251	1.00519	0.988628	0.991748	1.07636	1.24853	1.23371	1.27394	1.28665	1.27156	1.34087	1.24842	1.23017	1.21621	1.04573	1.12805	8u,9u		X		0.0843211
CDKN1A	1.02521	1.03257	1.02452	1.025	1.0616	1.11923	1.19481	1.23823	1.25292	1.02692	1.04722	1.05227	1.10472	1.10609	1.10727	1.10209	1.01725	0.982736	8u,9u		X		0.0748954
CHMP1B	1.0264	1.02149	1.02973	1.01266	1.03904	1.11728	1.13924	1.23736	1.21586	1.06066	1.06834	1.07013	1.11999	1.10781	1.09189	1.09714	1.00967	0.955823	8u,9u		X		0.0685077
CIR1	0.998987	0.988282	1.02969	0.964441	0.979991	1.04236	1.06968	1.21086	1.31047	1.04536	1.00527	1.06014	1.02668	1.02668	1.05272	1.03115	1.03654	0.920013	8u,9u		X		0.0991485
CLK3	0.916034	0.933333	0.93392	0.933443	0.959861	1.02581	1.1366	1.21151	1.27348	0.976999	0.977406	0.98707	0.978538	0.980961	0.995058	1.01497	1.00027	1.00503	8u,9u		X		0.0903669
COG3	0.990835	1.01468	0.993153	0.984594	0.97647	1.05077	1.10269	1.25969	1.22614	1.02467	1.02038	0.991178	1.02834	1.04501	1.03885	1.08876	1.04694	1.01871	8u,9u		X		0.0658538
CPEB4	0.956373	0.949438	0.939837	0.957289	0.968489	0.994289	1.13451	1.26426	1.43609	0.98844	0.926037	0.940716	0.943871	0.949372	0.967226	0.940985	0.918752	0.909767	8u,9u		X		0.157651
CRB3	1.03204	1.02611	1.06086	1.02842	1.01949	1.07417	1.15165	1.25305	1.34899	1.13163	1.11144	1.09975	1.09645	1.13598	1.14914	1.13458	1.04006	1.02531	8u,9u		X		0.0880319
CRY1	0.910446	0.909282	0.874668	0.92056	0.917374	1.0562	1.0991	1.214	1.20561	0.932871	0.919466	0.929741	0.933709	0.948547	0.950261	0.972826	0.962854	0.976221	8u,9u		X		0.0838169
CRYM	1.00508	1.02711	1.02298	1.00171	1.03242	1.0684	1.14244	1.37243	1.64368	1.01664	1.02949	1.02399	1.02947	1.04752	1.03506	1.03215	1.01088	0.987753	8u,9u		X		0.196729
CSF2	0.884593	0.87571	0.908616	0.955051	1.10153	1.14906	1.17602	1.28195	1.26668	0.912145	0.925103	0.895594	1.01571	1.03035	1.01638	1.11117	1.1048	0.814959	8u,9u		X		0.130598
CSRNP2	0.957054	0.947125	0.914412	0.927215	0.955448	1.06777	1.1815	1.26691	1.35724	1.08213	1.08085	1.07769	1.07416	1.07428	1.06531	1.02964	0.989807	0.982495	8u,9u		X		0.103985
CYTH1	0.969319	0.979611	0.937135	0.98431	0.965603	1.13119	1.18654	1.25358	1.20565	1.02456	1.01455	1.0781	1.06366	1.06102	1.09547	1.05937	1.06276	1.02707	8u,9u		X		0.0541386
CYTH2	0.967678	1.02419	1.02745	0.984754	1.06202	1.05706	1.17552	1.46582	1.32569	1.07242	1.06522	1.07972	1.07561	1.09147	1.07688	1.05614	1.02251	1.12069	8u,9u		X		0.083571
DAB2	1.03858	1.04864	1.05423	1.02921	1.01485	1.06948	1.17443	1.23228	1.24815	1.07869	1.08956	1.11209	1.07819	1.09219	1.11849	1.11841	1.08134	1.00953	8u,9u		X		0.059941
DBP	1.03151	1.0456	1.04129	1.06924	1.03944	1.06459	1.18567	1.26534	1.2821	0.991115	1.00726	1.05464	1.03136	0.996516	1.02424	1.00159	1.02102	1.0867	8u,9u		X		0.0866583
DCP1A	1.00097	1.00493	0.999046	0.954806	0.998458	1.01839	1.11973	1.23106	1.23914	1.0295	1.04866	1.06215	1.06133	1.03987	1.06137	1.04323	1.00392	0.969985	8u,9u		X		0.0706521
DDR2	1.01331	1.03135	1.03708	1.03205	1.00964	0.999945	1.1225	1.37915	1.70775	1.02032	1.02023	1.03694	1.00955	1.01738	1.01875	1.043	1.0322	1.00771	8u,9u		X		0.216865
DNAH1	1.05454	1.00182	1.05638	1.09396	1.0717	1.10364	1.11389	1.26154	1.21672	1.10334	1.12738	1.136	1.12827	1.13428	1.11346	1.14086	1.15063	1.05523	8u,9u		X		0.0404129
DUSP16	1.04035	1.07541	1.01058	1.01154	1.01362	1.14996	1.19915	1.26818	1.39553	1.02157	1.05619	1.01571	0.996686	1.03417	1.03454	1.06509	1.01664	1.04585	8u,9u		X		0.116806
ELF3	1.09509	1.07497	1.10202	1.09134	1.16752	1.12145	1.18679	1.28533	1.38467	1.12657	1.12956	1.10794	1.19377	1.03592	1.02622	1.01547	1.06261	1.3109	8u,9u		X		0.124075
EPC1	1.032	1.01902	1.02827	0.966872	1.08605	1.10909	1.15065	1.27432	1.34867	0.9961	1.00167	1.01222	1.05317	1.00604	0.981167	0.99421	0.95448	1.01023	8u,9u		X		0.112721
ERN1	0.966351	0.954314	0.972537	0.943134	1.02779	1.12298	1.10254	1.22009	1.28838	1.01785	0.990649	1.0287	1.01435	1.01567	1.06172	1.07176	1.0918	1.01031	8u,9u		X		0.086529
FAM102A	0.99058	1.00006	0.984499	0.981096	0.994245	1.04038	1.16685	1.27945	1.32011	1.05017	1.05461	1.08173	1.07372	1.04276	1.04304	1.01205	0.961195	1.00141	8u,9u		X		0.0968128
FAM114A1	1.05413	1.03035	1.06038	1.05244	1.03623	1.03716	1.0516	1.29377	1.31161	1.06315	1.06084	1.05652	1.08864	1.09887	1.09564	1.14005	1.02866	0.977127	8u,9u		X		0.0887432
FAM21A	1.01631	1.03404	0.994768	1.01389	1.0064	1.03407	1.17298	1.25362	1.32961	1.11395	1.10308	1.1392	1.14454	1.12184	1.12392	1.07768	1.05801	0.948667	8u,9u		X		0.094328
FAM21C	1.03197	0.974994	1.01726	0.96861	0.992145	1.03991	1.11922	1.21392	1.36819	1.0392	1.04224	1.0257	1.03224	1.04234	1.03939	1.03224	0.982373	0.986648	8u,9u		X		0.110845
FAM43A	1.0343	1.01319	1.02791	1.01481	1.03454	1.05315	1.16991	1.26461	1.37499	1.01846	0.996191	1.0225	1.05685	1.00207	1.0039	1.02588	0.986021	1.09935	8u,9u		X		0.115998
FBXL20	1.05691	1.0634	1.10724	1.06248	1.04942	1.06963	1.18988	1.27215	1.35701	1.06093	1.04683	1.03516	1.01333	1.08257	1.05348	1.03202	1.15483	1.06696	8u,9u		X		0.10131
FBXW10	1.02348	1.00522	0.956783	1.0071	1.02492	1.03779	1.05406	1.28622	1.27867	1.04543	1.03886	1.04127	1.02167	1.05803	1.01487	1.05681	1.04612	1.10916	8u,9u		X		0.0772619
FER	1.02778	1.01026	1.02113	1.00959	1.00515	1.05343	1.14894	1.25504	1.34931	0.982431	0.959083	0.955083	0.980427	0.957199	0.975543	0.963966	0.931363	0.911212	8u,9u		X		0.125876
FGD4	0.970399	0.990883	0.97625	0.986806	1.0157	1.02531	1.1517	1.29981	1.36664	0.959062	1.00188	1.02932	1.0553	1.03779	1.03093	1.01523	1.00726	0.953688	8u,9u		X		0.117351
FLCN	0.952735	0.950964	0.945934	0.973802	0.955166	1.02434	1.10979	1.20853	1.28743	1.02612	1.03368	1.04709	1.02425	1.01923	1.02251	1.0181	1.02706	1.0009	8u,9u		X		0.084018
FLJ10996	0.96135	0.961331	0.972528	0.997641	0.949584	1.11357	1.17436	1.29047	1.33397	1.03477	0.996927	1.0545	1.01926	1.00561	0.990644	1.02099	1.01206	1.0214	8u,9u		X		0.101783
FLJ42627	0.988891	1.02442	0.964476	1.01768	1.05949	1.02076	1.0732	1.33877	1.40075	1.10145	1.10497	1.18428	1.17393	1.12554	1.13982	1.15544	1.04058	0.999365	8u,9u		X		0.107423
FOLR3	0.988706	0.983952	0.963368	0.953327	0.977825	0.977767	1.02605	1.20697	1.35049	0.992463	1.0001	0.986564	0.991939	1.02944	1.06508	1.08546	1.00837	0.933202	8u,9u		X		0.115686
GAB2	1.03227	1.02014	1.00262	1.02354	1.02358	1.05888	1.17539	1.24879	1.32309	1.01401	1.02823	1.03614	1.05035	1.05804	1.03064	1.02114	1.00493	1.01473	8u,9u		X		0.0945307
GADD45G	1.02267	1.01962	0.979911	0.97153	1.05503	1.06159	1.1498	1.46574	2.17038	1.14486	1.1271	1.10545	1.16516	1.06551	1.07111	1.0923	1.0552	1.07902	8u,9u		X		0.340176
GAST	1.0246	1.05178	1.06677	1.04465	1.00953	1.00851	1.11394	1.2069	1.32483	1.03148	1.01071	0.903047	0.972827	1.00842	1.00173	1.03342	0.92188	0.823633	8u,9u		X		0.131257
GFPT1	0.969959	0.958133	0.952403	0.974563	0.939665	1.02125	1.1669	1.33285	1.30885	1.02544	1.01155	0.985024	1.06271	1.08543	1.11796	1.15808	1.06401	0.963783	8u,9u		X		0.10036
GK	1.01302	1.01488	1.03577	1.00092	1.00483	1.0477	1.12254	1.21495	1.31905	1.02198	1.03873	1.00765	1.0151	1.01579	1.00676	1.02214	0.938468	0.950663	8u,9u		X		0.105281
GLB1L	0.955409	0.978876	0.950244	0.955903	0.976418	0.978233	0.967692	1.20104	1.65935	1.00824	1.01869	0.994146	0.950891	1.02006	1.0356	1.03571	0.970615	1.03337	8u,9u		X		0.208094
GLRX	0.977479	0.976122	0.987143	0.971398	0.94786	1.08185	1.10623	1.28416	1.38617	1.21561	1.16354	1.15635	1.19969	1.16906	1.19221	1.18676	1.00155	1.01815	8u,9u		X		0.10652
GLS	1.01904	1.04355	0.992526	1.00074	0.976486	1.04563	1.19969	1.28633	1.2831	1.10469	1.0607	1.0713	1.05408	1.0747	1	1.03784	0.992637	0.955953	8u,9u		X		0.0891197
GMEB1	0.971388	0.974733	0.976388	0.985638	0.993449	1.0987	1.18247	1.23382	1.24619	0.989583	0.998912	1.03838	1.02542	0.991519	0.98729	0.980122	0.963151	0.939811	8u,9u		X		0.0855534
GOLGB1	0.982034	0.957568	0.955951	0.93062	1.00969	1.07735	1.14791	1.22031	1.24718	1.07452	1.08952	1.08322	1.05328	1.0905	1.07985	1.07544	1.07977	1.06279	8u,9u		X		0.0551456
GOLPH3L	1.0066	1.00144	0.982633	0.974687	0.945857	1.04995	1.16768	1.30402	1.26309	1.12183	1.08448	1.10422	1.12366	1.07707	1.11332	1.06994	1.00895	1.00241	8u,9u		X		0.0724328
GPATCH3	0.991985	0.999011	1.00798	1.00938	0.998297	1.01904	1.10458	1.25069	1.29853	1.03362	1.01964	1.08289	1.04275	1.00479	1.02853	0.996689	0.959862	0.882725	8u,9u		X		0.107132
GRB7	1.054	1.05706	1.02314	1.04214	1.09219	1.1225	1.17896	1.26282	1.26187	1.13367	1.15269	1.17115	1.1714	1.15008	1.15363	1.12416	1.10641	1.05818	8u,9u		X		0.0523647
GSTM3	1.00555	0.983999	0.980347	1.02122	1.03539	0.999816	1.10475	1.44306	1.33672	1.22548	1.19367	1.2695	1.20547	1.22337	1.19967	1.12115	1.05376	1.01035	8u,9u		X		0.0976224
HAPLN3	0.974437	0.971935	0.963949	1.02788	0.979683	1.07455	1.10155	1.2622	1.25857	0.980878	1.021	0.989295	0.986058	0.978717	0.966835	0.935422	1.03357	1.10566	8u,9u		X		0.0939464
HELZ	1.07304	1.0542	1.00263	1.05033	1.08631	1.05452	1.11974	1.22365	1.29302	1.06384	1.0787	1.12777	1.11659	1.09122	1.08217	1.09713	1.09613	1.04366	8u,9u		X		0.0689961
HERC4	1.03351	0.989711	0.997174	0.980618	0.992187	1.08308	1.16582	1.21469	1.21835	1.00105	1.01309	0.975382	1.02328	1.01053	0.975251	0.988117	0.984159	0.960362	8u,9u		X		0.0741208
HIST1H2AE	0.986228	1.03411	1.00445	1.00809	1.0124	0.992683	1.09559	1.25813	1.3901	1.01825	0.994172	0.981225	1.27636	1.04235	1.08483	1.08215	0.979571	1.00979	8u,9u		X		0.138151
HIST1H2AM	0.980482	0.929574	0.960937	0.962298	0.988718	0.943154	0.963099	1.33372	1.58012	0.958296	0.942076	0.955992	1.15339	1.00926	1.09611	1.05078	0.972643	0.953997	8u,9u		X		0.193396
HIST1H2BD	1.13828	1.13754	1.15811	1.10548	1.1086	1.08958	1.0787	1.23528	1.44007	1.09143	1.09576	1.10064	1.16028	1.15578	1.20608	1.22479	1.16212	1.03655	8u,9u		X		0.111474
HIST1H2BG	1.02185	1.04955	1.03537	1.02378	1.15358	1.02754	1.1652	1.5918	1.6873	1.06926	1.08159	1.07466	1.47194	1.18349	1.22071	1.27719	1.12207	1.037	8u,9u		X		0.208823
HIST1H3D	0.936015	0.927159	0.957588	0.974117	0.965048	1.01423	1.03936	1.2302	1.40973	0.988158	0.982307	0.962722	1.07224	0.991144	1.03548	1.03666	0.973117	0.976894	8u,9u		X		0.133551
HIST1H3F	0.982942	0.993663	1.01108	0.999111	1.03252	1.02559	1.00453	1.22161	1.51373	1.02509	1.05113	1.00374	1.12565	1.0298	1.04151	1.06547	1.04076	1.06298	8u,9u		X		0.150317
HIST1H4A	1.02299	0.983212	1.01168	0.992999	1.01235	1.00356	1.02277	1.26752	1.66799	0.989271	0.975707	1.0255	1.08541	1.0221	1.09784	1.0672	1.00624	1.05234	8u,9u		X		0.203929
HIST2H2AA3	1.11045	1.1046	1.09186	1.06589	1.11103	1.09084	1.13355	1.23757	1.39387	1.03239	0.997133	0.990041	1.35554	1.06694	1.15242	1.19088	1.09084	0.884967	8u,9u		X		0.161563
HIST2H2BE	1.06649	1.11569	1.06854	1.08273	1.14141	1.11441	1.11934	1.23768	1.29424	0.996971	1.04075	1.12545	1.37285	1.1781	1.21307	1.19527	1.09511	1.01087	8u,9u		X		0.122727
HOXA5	1.04245	1.06387	1.05809	1.03152	1.04588	1.05141	1.14086	1.21303	1.2403	1.11506	1.11145	1.11544	1.07959	1.07239	1.09906	1.09716	1.10683	1.21482	8u,9u		X		0.0561188
ID2	1.04902	0.984896	1.0249	1.05551	1.08938	1.04691	1.0783	1.42372	1.93762	0.978227	0.957284	0.934469	0.997174	1.00246	1.05782	1.07435	1.03808	1.19758	8u,9u		X		0.297588
IL6R	1.0369	1.02254	1.00411	0.970151	0.989071	1.08156	1.14692	1.23849	1.34229	0.995818	1.0057	1.00366	1.02214	1.04038	1.05896	1.01991	0.989087	0.985515	8u,9u		X		0.106495
INTS2	0.990704	0.980801	0.943374	0.977723	0.963131	1.00226	0.997148	1.23493	1.32914	0.994263	0.992995	0.966918	1.02984	1.0188	1.01063	1.04296	1.04177	1.03765	8u,9u		X		0.102336
JMJD1A	1.01273	0.978473	0.976799	1.01146	1.0352	1.07768	1.0884	1.27354	1.34502	1.13064	1.14195	1.14726	1.11165	1.05616	1.07035	1.04961	1.02443	1.0681	8u,9u		X		0.0913257
JMY	1.01946	1.01281	1.01784	1.01334	1.02726	1.1314	1.16877	1.21005	1.29736	1.05273	1.06367	1.04724	1.07522	1.08901	1.08828	1.0741	1.06628	1.00477	8u,9u		X		0.0782031
KDM4D	0.98365	0.95961	0.997549	0.979981	0.95401	0.987817	0.997693	1.27456	1.2249	0.977975	0.991349	1.04107	0.971971	1.01538	1.01122	1.02493	1.01547	0.9897	8u,9u		X		0.0730105
KIAA0355	0.99937	0.994066	1.00188	0.981666	0.978036	1.04322	1.19242	1.216	1.20313	1.15141	1.11512	1.14761	1.15737	1.14465	1.14159	1.10587	1.0527	1.01527	8u,9u		X		0.0544986
KIAA0913	0.984985	0.981714	0.954359	0.964944	1.00387	1.07682	1.16697	1.25392	1.23432	1.1152	1.11102	1.1542	1.1336	1.12208	1.13182	1.13561	1.11409	1.05509	8u,9u		X		0.0447431
KIAA1539	1.06063	1.02756	1.0441	1.01066	1.03104	1.06829	1.1062	1.20847	1.27242	1.16599	1.17871	1.17936	1.17927	1.17567	1.17698	1.16747	1.0658	0.926897	8u,9u		X		0.092092
KLF15	1.03488	1.02476	0.995363	1.07775	1.08097	1.07486	1.16723	1.24422	1.23883	0.959941	0.986782	1.03014	1.0405	1.0047	1.01298	1.03083	1.07013	1.06875	8u,9u		X		0.0763601
KLHL24	0.971742	1.007	1.00808	0.97662	0.956358	1.05947	1.17174	1.29157	1.24165	1.00578	0.996854	1.00535	1.03702	1.07145	1.12831	1.09845	1.00973	0.909751	8u,9u		X		0.0906161
LRRC37B	0.958978	0.938517	0.945015	0.928083	0.965328	1.03758	1.17513	1.23915	1.20262	1.11384	1.0878	1.14209	1.14462	1.13664	1.1664	1.12054	1.12047	1.10485	8u,9u		X		0.0328273
MAP3K8	0.957108	0.950865	0.979515	0.975289	1.14354	1.05256	1.09652	1.27016	1.58854	0.974915	0.981919	0.978792	1.07708	0.958013	0.975011	1.01297	1.04011	1.05787	8u,9u		X		0.188445
MARCKSL1	1.10682	1.09027	1.08635	1.07393	1.08644	1.07754	1.06877	1.20457	1.22727	1.01936	1.00403	1.07245	1.03725	1.00359	1.0219	1.01305	1.02428	0.984844	8u,9u		X		0.069534
MBD1	1.02799	1.03676	0.988921	1.01375	1.03526	1.0845	1.16985	1.29103	1.3502	0.999339	1.01144	1.01705	1.02649	1.01582	1.00629	1.02411	1.02662	0.99038	8u,9u		X		0.107267
MCOLN1	0.949055	0.964313	0.955598	0.952181	0.975898	1.02156	1.14857	1.22259	1.21292	1.13172	1.1259	1.1562	1.09855	1.12115	1.15103	1.15321	1.06457	1.03871	8u,9u		X		0.0494788
MED26	1.0051	1.00622	1.00803	0.980327	1.05086	1.00046	1.12902	1.20183	1.32668	0.999639	0.970674	0.993841	1.00835	0.973869	1.0119	1.00459	0.976837	0.969444	8u,9u		X		0.107725
METRNL	1.07676	1.05477	1.04563	1.05159	1.04902	1.07546	1.19442	1.30306	1.48639	1.01256	1.00415	1.01484	1.0048	1.0321	1.03761	1.03904	1.00509	1.02957	8u,9u		X		0.148132
METTL12	1.00713	0.979633	0.978616	0.962011	0.972872	0.979389	0.993369	1.26065	1.54821	1.00853	1.00736	0.969361	1.01882	1.02023	0.998949	1.00586	0.991691	1.00276	8u,9u		X		0.173136
MIR425	1.01012	1.02385	1.08465	1.0273	1.07648	1.04285	1.02593	1.30133	1.67338	1.07591	1.03894	1.04405	1.0462	1.04425	1.08232	1.03655	1.0539	1.0414	8u,9u		X		0.197269
MOBKL2C	0.993436	0.999953	0.997654	0.975379	0.983002	1.07789	1.16381	1.22766	1.21529	1.08578	1.06522	1.09432	1.08146	1.07631	1.05296	1.03377	0.981724	0.985	8u,9u		X		0.0655625
MON1B	1.01891	1.01569	1.00459	1.01664	1.0457	1.10367	1.13018	1.2111	1.21183	1.06566	1.10464	1.08177	1.09173	1.06551	1.04812	1.08116	1.02623	1.06227	8u,9u		X		0.0501274
MYLIP	0.978201	0.988464	0.980158	0.974847	0.995007	0.900055	0.989655	1.22682	1.41976	0.833365	0.832154	0.824637	0.848731	0.848974	0.890332	0.941819	0.97256	1.08065	8u,9u		X		0.184255
N4BP2L2	1.02121	1.01793	1.02835	1.06634	1.014	1.06058	1.17679	1.38925	1.36267	1.13702	1.12222	1.15607	1.11596	1.13932	1.1264	1.12146	1.06206	1.09583	8u,9u		X		0.0810665
NAIF1	0.958122	0.996319	0.943371	0.95213	0.984197	1.02918	1.02625	1.20432	1.33845	1.03926	1.0363	1.06125	0.990115	0.988042	0.97971	0.971259	0.929864	0.959161	8u,9u		X		0.115765
NCF2	1.04656	1.02382	1.02352	1.01835	1.02065	1.06546	1.16702	1.25669	1.30769	0.98625	0.99952	1.00944	0.980734	0.986365	1.02023	0.988397	0.937716	0.98326	8u,9u		X		0.103402
NEU1	0.965479	0.982077	0.980403	0.968449	0.982533	1.02374	1.08899	1.23121	1.29216	1.13899	1.11011	1.11419	1.09393	1.12545	1.12607	1.1083	1.05752	1.04905	8u,9u		X		0.066607
NFIL3	0.93833	0.948411	0.947998	0.956808	1.00868	1.13053	1.18603	1.23518	1.33747	1.05453	1.04409	1.02821	1.1042	1.08988	1.05706	1.05041	1.0083	0.986775	8u,9u		X		0.0981371
NLRP1	1.0019	0.992921	1.01685	0.978166	0.985486	1.06782	1.14445	1.26995	1.22527	1.0587	1.07373	1.10683	1.09433	1.05455	1.0502	1.07528	1.02473	1.02048	8u,9u		X		0.0583584
NPAL3	1.00792	0.982317	0.955459	0.915298	0.915902	0.901969	1.10161	1.27237	1.22617	1.08898	1.10017	1.10156	1.06599	1.1083	1.12619	1.10133	1.02784	1.04003	8u,9u		X		0.0545103
NR1H4	1.05383	1.01167	1.07665	1.03021	1.03007	1.03151	1.06919	1.2945	1.75659	1.08943	1.047	1.0236	1.04491	1.05745	1.04482	1.01265	1.04495	1.05618	8u,9u		X		0.225385
NUP50	0.969489	0.973401	0.9838	0.973401	0.957494	0.984806	1.04813	1.28111	1.35719	0.948506	0.918242	0.911539	0.933033	0.918712	0.928114	0.896684	0.922091	0.918758	8u,9u		X		0.138362
NXF1	0.947525	0.955632	0.95184	0.954411	1.0047	1.04976	1.11314	1.24475	1.2849	0.98833	1.00158	1.01348	1.03815	0.993806	1.00597	1.03238	1.02172	0.994387	8u,9u		X		0.0885254
PDZD2	1.06049	1.03505	1.01717	0.990514	1.02201	1.00328	1.14858	1.2071	1.28701	0.972622	1.01756	0.990011	1.05248	1.00453	0.954507	0.966965	1.03565	1.02938	8u,9u		X		0.0954211
PELI2	1.00143	0.984325	0.96444	0.979016	1.02334	1.07606	1.12906	1.28186	1.45167	1.05566	1.02306	1.08389	1.04788	1.04089	1.07906	1.01747	1.02656	1.03335	8u,9u		X		0.130443
PGM3	0.976623	1.01595	1.01695	1.00789	0.961352	1.03403	1.13649	1.23104	1.23846	0.994938	0.968051	0.968213	0.982509	1.03113	1.04049	1.08241	1.03077	0.943515	8u,9u		X		0.0849158
PHC3	0.979646	0.978136	0.959675	0.962288	1.00235	1.06787	1.16097	1.20787	1.2783	0.978185	0.970156	0.986636	1.02693	0.972851	1.00293	0.999629	1.03622	1.00354	8u,9u		X		0.0914504
PIM3	1.00234	1.01607	1.02971	1.01835	1.09577	1.12877	1.1378	1.23737	1.31792	1.00472	1.02034	1.04362	1.04333	1.0305	1.03064	1.01497	1.00914	1.02906	8u,9u		X		0.0935045
PLA2G4C	1.02477	1.03344	1.05684	1.0212	1.00964	1.03738	1.04121	1.26634	1.30036	1.03692	1.02037	1.12808	1.05923	1.04371	1.08821	1.05647	1.0454	1.02572	8u,9u		X		0.0835284
PNPLA8	1.02892	0.992115	1.01636	0.9904	1.01869	1.11121	1.1331	1.22348	1.27386	1.06731	1.03026	1.04433	1.05059	1.03591	1.08919	1.04276	0.996307	0.994322	8u,9u		X		0.0796141
PP14571	0.999171	0.970263	1.03404	1.0016	1.00742	1.03113	1.03349	1.22117	1.30623	0.971287	0.982005	0.984192	0.976882	0.974943	1.02523	1.03527	1.0159	1.02148	8u,9u		X		0.100179
PPIF	1.01754	1.00223	1.0045	1.00161	1.07974	1.15986	1.13163	1.22097	1.2172	1.01248	0.997217	1.03753	1.05257	0.971613	1.02096	1.00708	0.983573	0.938303	8u,9u		X		0.0754211
PRKD2	1.02213	0.991792	1.007	1.02261	1.01767	1.0942	1.17687	1.26047	1.28436	1.06277	1.08473	1.13231	1.07335	1.0284	1.01103	1.01799	0.97682	1.08443	8u,9u		X		0.0860238
PRRG4	0.973562	0.948141	0.95559	0.968342	0.997679	1.09402	1.18593	1.21671	1.24112	1.00122	1.01731	1.04907	1.02502	1.03056	1.03342	0.988235	1.06194	1.10497	8u,9u		X		0.0729942
RAB30	1.01654	0.997391	1.00226	0.985576	0.986946	1.10876	1.18693	1.2816	1.35784	0.98623	0.988124	0.983639	0.959078	0.935694	0.951737	0.995055	0.931183	0.976012	8u,9u		X		0.125478
RASD1	1.02594	1.10356	1.00945	1.0449	1.18	1.15296	1.14148	1.43723	2.39348	1.01742	1.01729	1.04436	1.09376	1.04101	1.04285	1.10795	1.01634	1.02982	8u,9u		X		0.427388
RB1CC1	0.970728	0.954784	0.950197	0.986508	0.937986	1.02674	1.10846	1.21659	1.22784	1.07003	1.07445	0.987161	1.11819	1.10971	1.08835	1.11671	1.04706	1.0397	8u,9u		X		0.0636355
RLF	1.01895	1.0003	0.962993	0.99426	1.00693	1.08133	1.15176	1.25144	1.33068	1.04577	1.00409	1.0344	1.0282	1.01346	1.00609	1.0009	0.961706	0.958134	8u,9u		X		0.10655
RMND5A	0.992591	1.02525	1.03476	1.03517	1.01649	1.03252	1.09624	1.20063	1.29258	0.953582	1.00423	1.01795	1.00878	1.0438	1.01039	1.04508	1.05678	0.972358	8u,9u		X		0.0941485
RMRP	0.985328	0.96058	0.955098	0.957814	1.01191	1.12361	1.12854	1.24015	1.66141	1.00094	1.00671	0.984982	1.01579	1.00176	1.11882	1.14274	1.08213	0.993056	8u,9u		X		0.204832
RN7SK	0.925248	0.892767	0.8723	0.89721	0.938539	0.936648	1.10396	1.41051	1.76669	1.02683	1.00079	1.06467	1.08812	1.18506	1.37182	1.4033	1.39178	1.09349	8u,9u		X		0.241622
RNASE7	1.06257	1.05531	1.09174	1.0263	1.05351	1.11588	1.18045	1.29805	1.4357	1.12758	1.11207	1.09377	1.11132	1.20652	1.26268	1.2425	1.10834	0.7904	8u,9u		X		0.164557
RNU1-3	1.00028	0.977779	0.939424	0.971337	1.0381	1.07143	1.13666	1.30878	1.45857	1.00155	1.02397	1.03288	1.09119	0.981317	1.02974	1.03173	1.06589	1.04751	8u,9u		X		0.13771
RNU1-5	1.00379	1.00368	0.958707	0.966762	1.05466	1.1117	1.15566	1.33416	1.46207	1.01	1.03461	1.04871	1.13976	0.999277	1.0473	1.05694	1.08804	1.08108	8u,9u		X		0.134516
RNU1A3	0.991538	0.990214	1.00828	0.992451	1.06241	1.0903	1.15749	1.29759	1.44388	1.05253	1.05614	1.0508	1.12325	1.01716	1.04557	1.01401	1.10138	1.10964	8u,9u		X		0.125912
RNU1F1	0.940182	0.953958	0.975128	0.902807	0.996063	1.02922	1.07137	1.21751	1.46684	0.97908	0.967807	0.941574	1.05043	0.976662	1.01154	0.941574	1.06954	1.05323	8u,9u		X		0.154967
RNU1G2	0.990804	0.977114	0.941715	0.985362	1.06915	1.10129	1.16483	1.33643	1.48859	1.00367	1.04204	1.04001	1.11156	0.978064	1.02459	1.03464	1.05067	1.06133	8u,9u		X		0.146594
RNU4-1	1.03859	0.971111	1.02873	1.04708	1.05486	1.00922	0.992262	1.21574	1.67494	1.04906	1.00347	1.03145	1.06318	1.01622	1.12437	1.05743	1.03666	1.01073	8u,9u		X		0.202615
RNU4-2	0.987441	0.991304	0.975398	1.0092	1.03378	1.03775	1.07033	1.51572	1.88212	1.03009	1.04508	1.05153	1.1101	1.25772	1.49972	1.48601	1.33416	1.10466	8u,9u		X		0.276114
RNU4ATAC	0.973658	0.961812	0.996656	0.989116	1.01955	0.905695	0.938825	1.23031	1.22014	0.896851	0.929638	0.946085	1.03677	0.879204	0.907601	0.855625	0.952632	1.08402	8u,9u		X		0.112098
RNU5A	0.997562	0.924364	0.956218	0.973481	1.02148	1.02681	0.962331	1.23516	1.35464	0.932041	0.991339	0.977077	1.08134	0.97507	1.00999	0.978177	0.986315	1.0504	8u,9u		X		0.120283
RNU6-1	1.04274	1.02236	1.01837	1.05753	1.03868	1.05211	1.10982	1.21481	1.31684	1.06452	1.06006	1.06152	1.0815	1.10083	1.15103	1.1661	1.10303	1.06006	8u,9u		X		0.0799553
RNU6ATAC	1.01968	1.02403	1.07163	1.03519	1.02716	1.11943	1.09949	1.25125	1.52763	1.0662	1.05869	1.01861	1.01936	1.03993	1.07834	1.11118	1.04499	1.0235	8u,9u		X		0.153446
RNY5	1.03264	0.98851	0.966286	1.00927	0.989964	1.07379	1.11743	1.34134	1.7722	0.959582	1.02546	0.997007	0.978965	1.00029	0.961223	1.02733	1.00368	0.973724	8u,9u		X		0.247894
RRAGC	1.01647	1.01896	1.0299	1.0023	1.01779	1.06373	1.16488	1.21653	1.21955	1.12098	1.12295	1.15407	1.14191	1.14339	1.14801	1.12943	1.03138	0.977282	8u,9u		X		0.0676514
RSPH3	1.03127	1.02999	1.04883	1.05072	1.02983	1.10616	1.1508	1.22558	1.23379	1.13704	1.10005	1.12243	1.15604	1.1371	1.15117	1.13316	1.08905	1.09326	8u,9u		X		0.041777
RYBP	0.97814	0.986899	0.957996	0.942618	0.983553	1.02501	1.14754	1.21319	1.27345	1.00013	1.01005	1.06739	1.0486	1.03085	1.05112	1.01689	1.01788	0.994887	8u,9u		X		0.0815384
SCEL	1.15077	1.11702	1.11981	1.12388	1.10981	1.11731	1.14459	1.24638	1.24422	0.985871	0.991159	0.957775	0.964544	0.982669	0.9599	0.945143	0.950555	1.00253	8u,9u		X		0.0883831
SDCBP	1.03493	1.00869	1.04355	1.02924	1.00125	1.10067	1.16944	1.2497	1.36964	1.13006	1.12186	1.10691	1.13485	1.11725	1.12936	1.1091	1.01539	0.924559	8u,9u		X		0.111556
SEC24D	0.986761	0.998612	0.999237	0.991127	0.998675	1.01578	1.10831	1.27308	1.20062	1.02747	1.10079	1.00937	1.05461	1.06932	1.11913	1.18251	1.06938	0.960141	8u,9u		X		0.074538
SERPINB8	0.986472	0.993161	1.0119	0.983408	1.00467	1.11049	1.14884	1.21958	1.26384	1.00916	1.00225	0.969791	1.0007	0.995286	0.986891	0.959599	0.851799	0.860915	8u,9u		X		0.111929
SIPA1L2	0.976369	0.976031	0.944513	1.00345	1.02391	1.12329	1.17133	1.21893	1.24082	0.963274	0.9664	1.02768	1.03975	0.960495	0.989826	0.925997	1.00491	0.986195	8u,9u		X		0.0875996
SIRT1	0.972314	0.957589	0.957589	0.936362	0.995904	1.08918	1.08965	1.22602	1.42388	1.04458	1.02996	1.00561	1.07591	1.0827	1.07261	1.08168	1.01134	0.930211	8u,9u		X		0.131067
SLC1A4	0.976066	0.959043	0.96277	0.955803	0.989992	1.03173	1.18169	1.23525	1.21796	1.24546	1.26107	1.2243	1.1962	1.23974	1.24605	1.21618	1.10864	1.17482	8u,9u		X		0.0446776
SLC25A25	0.986129	1.00311	0.990627	1.03305	1.07019	1.05377	1.15254	1.21328	1.24793	0.969559	0.967859	0.952526	1.01582	0.966024	0.962909	0.996069	0.980997	0.931319	8u,9u		X		0.0903993
SLC6A6	0.992403	1.01412	0.991649	1.00691	1.05027	0.999779	1.11766	1.37885	1.4941	0.968327	0.964169	0.974177	0.93233	0.993405	0.94501	0.970586	0.915994	1.01528	8u,9u		X		0.169928
SLC9A5	0.990872	1.00031	1.01588	0.979843	0.993913	0.988083	1.03548	1.25177	1.25018	1.03696	1.06578	1.08297	1.08393	1.05867	1.08124	1.09439	1.15537	1.06578	8u,9u		X		0.0619252
SLU7	0.984349	1.00986	0.988257	0.983773	0.978066	1.05395	1.10617	1.26361	1.3864	1.04378	1.02561	1.02508	1.03619	1.00979	1.03712	1.04889	1.00866	0.998685	8u,9u		X		0.115127
SMURF1	1.05429	1.01895	1.01628	1.02841	1.0959	1.10621	1.18869	1.20337	1.22786	1.06515	1.05272	1.06489	1.09961	1.09077	1.06637	1.07337	1.07442	1.00095	8u,9u		X		0.0577729
SNIP1	1.01729	0.972873	0.998943	1.02661	1.02791	1.09471	1.13718	1.21142	1.29763	1.01379	1.02244	0.995584	1.06869	1.04316	1.0464	1.06112	1.00519	0.935256	8u,9u		X		0.0954798
SNORA12	1.1018	1.10045	1.05838	1.12874	1.15407	0.957653	1.02297	1.23751	1.41022	1.11128	1.14036	1.12266	1.14931	1.07625	1.11261	1.11917	1.06657	1.11591	8u,9u		X		0.0974067
SNORA14A	0.975253	1.03662	0.974485	0.980135	1.02311	1.11075	1.08932	1.28581	1.38102	1.02303	1.00367	1.03939	1.07955	1.05388	1.02328	1.04397	1.07279	0.993411	8u,9u		X		0.112221
SNORA7A	1.05213	1.0315	1.09488	1.06134	1.02764	1.05585	1.07936	1.20109	1.21692	1.07286	1.0001	1.05559	1.0129	1.01873	1.06334	1.03091	0.981833	1.0769	8u,9u		X		0.0658978
SNORD3A	0.968465	0.925693	0.939024	0.984504	1.13737	1.11537	1.14894	1.35038	1.67202	1.02702	1.04063	1.0833	1.17288	1.19351	1.3657	1.36968	1.20946	1.10424	8u,9u		X		0.197862
SNORD3C	0.958575	0.916896	0.896207	0.910826	1.08609	1.06011	1.14724	1.38072	1.8141	0.985537	0.962622	1.02687	1.12857	1.12905	1.3624	1.35679	1.1865	1.02404	8u,9u		X		0.258548
SNORD3D	0.94796	0.912486	0.883199	0.952941	1.12022	1.08671	1.12973	1.32523	1.63894	1.00645	1.03447	1.06594	1.17999	1.1698	1.34729	1.34318	1.19014	1.05489	8u,9u		X		0.194385
SNORD8	0.947916	0.953545	0.951603	0.949566	1.00826	0.989759	1.10121	1.2314	1.26781	1.02148	1.03585	1.04103	1.15647	1.03903	1.02947	1.04091	1.05054	1.07352	8u,9u		X		0.0778106
SNX16	0.965538	0.968667	0.939766	0.967216	0.950095	1.03717	1.12017	1.23482	1.22326	1.0081	1.00012	0.981094	1.02768	1.05412	1.00078	1.02494	0.978296	0.985321	8u,9u		X		0.0724358
SNX25	1.01524	1.0138	1.05478	1.01732	1.01969	1.1155	1.16085	1.20744	1.26745	1.06256	1.04706	1.01224	1.06647	1.05859	1.0138	1.03477	1.00641	0.967327	8u,9u		X		0.0812168
SOCS3	1.07702	1.07046	1.06295	1.08645	1.13603	1.07896	1.06874	1.23399	1.56883	1.00259	0.997465	1.00623	1.04134	0.972025	0.989491	1.00749	1.01294	1.03034	8u,9u		X		0.178834
SOD2	1.05551	1.04467	1.07001	1.04808	1.043	1.16927	1.16884	1.20603	1.32969	1.07968	1.05266	1.05879	1.05723	1.04458	1.04174	1.02205	1.06739	1.05775	8u,9u		X		0.0886812
SOS1	1.0192	0.995817	0.978158	0.988503	1.01381	0.99743	1.10802	1.21579	1.27674	1.02302	1.01241	1.01989	1.06239	1.00126	1.00276	0.997623	1.01916	0.996466	8u,9u		X		0.0849852
SPAG9	0.985169	0.987291	0.976534	1.00332	0.99369	1.10007	1.17034	1.22538	1.23971	1.00569	1.00504	0.969218	0.99928	1.02523	1.01118	1.04433	1.00028	0.958205	8u,9u		X		0.079076
SPANXN1	1.01546	1.0147	0.995775	1.01951	0.981223	1.05824	1.08167	1.37178	1.70624	1.00245	0.976824	0.977198	1.08941	1.0255	0.975357	0.975318	1.01106	0.965846	8u,9u		X		0.226385
SPINK1	1.03702	0.962481	0.97563	0.960366	0.97475	1.00451	1.10988	1.47547	1.83641	0.995472	1.01114	1.04965	1.01638	1.03338	1.03311	1.01496	0.993683	0.974783	8u,9u		X		0.261112
STX3	1.01446	1.00649	1.01711	1.01711	0.986181	1.10333	1.19334	1.27324	1.3164	1.06186	1.07322	1.04077	1.08822	1.07138	1.04852	1.04472	0.975847	0.896542	8u,9u		X		0.106118
STX5	0.961531	0.969838	0.986075	0.970463	0.960293	0.990224	1.09987	1.21085	1.24379	1.09555	1.08243	1.08397	1.08718	1.09728	1.1285	1.12405	1.0318	0.999133	8u,9u		X		0.0646181
TAF7	1.05748	1.02452	1.02496	1.05212	1.03102	1.09839	1.13053	1.21754	1.28834	1.02899	1.03025	1.02289	1.0326	1.02355	1.01962	1.03013	1.00831	0.970948	8u,9u		X		0.0872311
TBC1D15	0.936828	0.94044	0.943271	0.965146	0.922698	1.05375	1.12584	1.25138	1.32885	1.02164	1.0346	1.01455	1.05974	1.06272	1.06686	1.06647	0.987132	0.958478	8u,9u		X		0.101201
TBC1D20	0.995105	1.0317	1.06696	0.997063	1.05317	1.05668	1.15461	1.24695	1.26417	1.1306	1.12446	1.12972	1.12892	1.08283	1.0972	1.07892	1.01767	1.01804	8u,9u		X		0.0698585
TBC1D22B	0.989519	1.00506	0.993895	1.01143	0.990971	1.03737	1.11447	1.21183	1.35124	1.05658	1.0551	1.05867	1.05652	1.0111	1.0538	1.03285	1.02137	0.97847	8u,9u		X		0.103065
TBC1D23	1.02287	1.01976	1.01471	1.00439	0.96939	1.08394	1.12959	1.28548	1.40464	1.00351	0.940816	0.955555	0.962062	0.948257	0.96876	0.980412	1.01048	0.937476	8u,9u		X		0.140422
TES	1.02776	1.01158	1.0301	1.00335	0.993917	1.0227	1.14335	1.20009	1.3049	0.960602	0.956651	0.942437	0.93981	0.950396	0.981825	0.96367	0.907977	0.931644	8u,9u		X		0.114514
TMCO3	0.954127	0.97799	0.972897	0.93696	0.940701	1.04286	1.13985	1.2438	1.20491	1.08105	1.1065	1.07234	1.09769	1.13701	1.11568	1.11869	1.05834	1.07014	8u,9u		X		0.0426636
TMEM125	1.00108	0.987716	0.99367	0.955996	0.997023	1.04564	1.18729	1.27549	1.24665	1.14446	1.12729	1.14752	1.15233	1.17904	1.18431	1.23024	1.16192	1.11513	8u,9u		X		0.0423605
TMEM55B	1.00167	1.01243	0.979387	0.983814	1.04697	1.09628	1.17815	1.23967	1.24383	1.09514	1.10677	1.1052	1.11677	1.08642	1.07078	1.08444	1.03803	1.05057	8u,9u		X		0.0564005
TMEM57	0.950293	0.956977	0.926097	0.960238	0.978933	0.997742	1.07594	1.20018	1.22555	1.02381	1.06524	0.994865	1.01472	1.04394	1.06255	1.06062	0.960893	1.01638	8u,9u		X		0.0709449
TMF1	0.99443	0.976081	0.975787	0.985816	0.96357	0.979371	1.03871	1.23768	1.25857	1.00476	1.01784	0.988286	0.964938	1.03658	1.02478	1.06776	1.00617	0.983614	8u,9u		X		0.0836232
TMOD1	1.0222	1.01509	1.02667	1.04219	1.05698	1.03283	1.05796	1.23124	1.21407	1.06857	1.04397	1.03862	1.06902	1.05494	1.05824	1.04479	1.07166	1.03365	8u,9u		X		0.0524372
TNFRSF10D	1.0511	1.05284	1.01153	1.01541	0.908641	1.04403	1.1385	1.3227	1.40277	1.05728	1.14028	1.09999	1.08725	1.06509	1.1261	1.11741	1.10128	0.989674	8u,9u		X		0.108603
TOB1	0.98574	0.975029	0.967305	0.985627	1.01122	0.997475	1.15125	1.24963	1.26961	0.999685	0.978126	0.982736	1.04747	1.00796	1.01945	1.04271	0.979386	0.971587	8u,9u		X		0.0883776
TOR1AIP2	0.969782	0.947312	0.968991	1.00778	0.940632	1.02812	1.10099	1.26594	1.33789	0.964166	0.962004	0.912405	0.946382	0.999136	0.968245	1.0129	0.988427	0.991515	8u,9u		X		0.11932
TPST1	0.9749	0.983899	0.966289	0.965638	0.982657	1.0375	1.16431	1.2311	1.22522	1.07584	1.08051	1.00839	1.02759	1.09247	1.049	1.06083	1.01631	1.01453	8u,9u		X		0.0637512
TRAFD1	0.997372	0.985344	0.988044	0.986759	1.02079	1.02968	1.11569	1.2021	1.23552	1.05948	1.06621	1.1098	1.07937	1.05108	1.03207	1.00622	1.03311	1.06331	8u,9u		X		0.0635364
TRIM4	1.0108	1.01524	1.00639	1.0062	0.999284	0.992858	1.10428	1.27197	1.31163	1.08556	1.11239	1.10428	1.11532	1.08184	1.07258	1.08774	1.05525	1.05121	8u,9u		X		0.074842
TRIM5	0.986908	0.997961	0.982001	0.975589	0.962682	1.01785	1.05582	1.20074	1.26921	0.949012	0.96347	0.94177	0.933236	0.959675	0.968596	0.95212	0.967168	1.03016	8u,9u		X		0.100398
TSC1	1.00654	0.996826	1.00154	0.985	0.984633	0.970022	1.09091	1.26149	1.33811	1.09419	1.09629	1.08152	1.10309	1.08823	1.06864	1.10853	1.06989	1.05667	8u,9u		X		0.0816266
UBE2H	0.996677	1.01243	0.999388	1.02706	1.0163	1.11582	1.1989	1.29824	1.35582	1.04089	1.05202	1.05233	1.08936	1.05952	1.08547	1.04058	1.03746	0.983978	8u,9u		X		0.101256
UCA1	1.05785	1.05618	1.07488	1.06236	1.03426	1.02102	1.1158	1.24551	1.33624	1.07215	1.03851	1.05947	1.06942	1.04655	1.05886	1.03236	1.07409	1.1521	8u,9u		X		0.0913436
UGDH	0.967373	0.974411	1.0137	1.04282	0.996077	1.10269	1.18399	1.26177	1.30971	1.13718	1.14491	1.13813	1.12523	1.14521	1.13221	1.11361	0.992272	0.921902	8u,9u		X		0.10192
ULBP2	1.00358	0.973345	1.00686	0.977648	0.998375	1.09036	1.16103	1.20382	1.20642	1.04447	1.03706	0.998531	0.976291	1.02714	1.01977	0.978021	0.937644	1.00568	8u,9u		X		0.0720469
VASN	1.05672	1.0731	1.0219	1.01976	1.06057	1.07942	1.19583	1.34126	1.54954	1.05243	1.04712	1.05106	1.03408	1.14506	1.13945	1.09325	1.06033	1.13882	8u,9u		X		0.153088
VTRNA1-1	1.08632	0.996451	1.03071	0.977583	1.02681	1.07234	1.10312	1.33946	1.61721	0.98714	0.994203	1.02922	1.02327	1.0115	0.960241	1.0036	1.04922	0.95455	8u,9u		X		0.196934
WBP2	0.971635	0.983551	0.995316	0.986101	0.982094	1.11853	1.18927	1.20651	1.20423	1.1578	1.13416	1.14331	1.14651	1.13899	1.13851	1.12421	1.06063	1.07311	8u,9u		X		0.0407422
WDR26	1.04901	1.03403	0.989336	0.996437	0.98021	1.03879	1.11247	1.2579	1.2902	1.04923	1.06214	1.04646	1.09885	1.06921	1.05482	1.04738	1.04841	1.02483	8u,9u		X		0.0765791
WDR47	0.999125	0.982101	0.996544	0.998913	0.994754	0.99194	1.11528	1.27395	1.46312	0.991506	0.990458	0.948718	0.980868	0.994553	0.991201	1.01888	0.961136	0.994451	8u,9u		X		0.15218
WIPI1	0.987833	1.06759	1.07877	0.985196	1.03848	1.05293	1.15501	1.29421	1.3506	1.15123	1.11442	1.12015	1.16438	1.17937	1.20879	1.26888	1.12787	0.996161	8u,9u		X		0.0953974
WNK4	0.966537	0.982172	0.985817	1.1	0.98327	1.01814	1.11659	1.3743	1.28849	1.19219	1.20722	1.28173	1.26374	1.19563	1.17544	1.14377	1.05976	1.00577	8u,9u		X		0.0921316
ZBTB17	0.976449	0.967339	0.973887	1.02335	1.04455	1.13304	1.18282	1.24912	1.29746	1.05137	1.03503	1.05888	1.06157	1.05888	1.0231	1.05936	1.08847	1.06068	8u,9u		X		0.0785051
ZBTB46	0.980939	0.944784	0.981665	0.977946	1.01932	1.08532	1.16362	1.33331	1.4379	1.08702	1.05966	1.09418	1.09532	1.08004	1.04675	1.01191	0.996678	0.991058	8u,9u		X		0.128484
ZCCHC24	0.957275	0.99125	1.00881	0.967646	1.0325	1.00492	1.16874	1.36796	1.3121	1.03522	1.04415	1.0855	1.05664	1.03853	1.02771	1.02862	1.05053	1.04613	8u,9u		X		0.0858197
ZCCHC6	1.01501	1.01425	0.971293	0.969015	1.02043	1.07172	1.17663	1.23517	1.31139	1.03803	1.04019	1.0507	1.07602	1.07172	1.10348	1.02945	1.08625	0.985641	8u,9u		X		0.0881121
ZCWPW1	0.990589	0.982197	1.0109	0.971016	0.974504	0.979416	1.08593	1.20213	1.208	1.11054	1.12272	1.12903	1.10034	1.12544	1.11422	1.13171	1.19747	1.09309	8u,9u		X		0.0386988
ZFAND3	1.0613	1.11698	1.06338	1.05587	1.04615	1.08654	1.14372	1.22899	1.25098	1.10463	1.10293	1.12978	1.10098	1.08019	1.10435	1.07933	0.993769	0.990415	8u,9u		X		0.0726132
ZFP37	1.00114	0.983617	0.978782	1.03293	1.05795	1.10024	1.15491	1.24174	1.30699	1.0443	1.0408	1.07494	1.11795	1.0465	1.05163	1.03293	1.04723	0.999451	8u,9u		X		0.0865174
ZFYVE1	1.00653	1.0118	1.00488	1.0328	1.04887	1.11379	1.16033	1.32689	1.34646	1.0845	1.08151	1.15719	1.10195	1.08206	1.10519	1.0916	1.01245	1.08221	8u,9u		X		0.0887527
ZNF175	1.00891	1.01112	0.978583	0.965331	0.981606	1.04446	1.14368	1.26812	1.31217	1.09204	1.09786	1.11689	1.06835	1.06608	1.06772	1.07685	1.01054	1.06269	8u,9u		X		0.0805621
ZNF24	1.05527	1.05766	1.09421	1.0581	1.09175	1.1067	1.13124	1.22928	1.33416	1.00457	1.00724	1.05042	1.00228	1.01634	1.04058	0.998645	1.01244	0.980524	8u,9u		X		0.103674
ZNF323	1.0215	1.01882	1.01305	1.03404	1.02483	1.05261	1.11336	1.23432	1.27782	1.2029	1.20187	1.20981	1.22555	1.1644	1.11604	1.09958	1.12257	1.03206	8u,9u		X		0.0725316
ZNF335	0.962483	0.965753	0.946191	0.995336	1.02787	1.13287	1.10786	1.21896	1.22111	0.952272	1.01158	1.0582	1.05784	0.986241	0.999259	0.991656	1.0296	1.10843	8u,9u		X		0.0771755
ZNF426	1.00283	0.984167	0.96538	0.977913	1.00486	1.04804	1.11633	1.222	1.22246	1.02227	0.976343	1.04356	1.05515	1.0143	1.00828	1.01688	0.98695	0.919224	8u,9u		X		0.0786629
ZNF513	0.975026	0.936953	0.974831	0.948784	1.02945	1.09583	1.13761	1.25316	1.24124	1.05898	1.07121	1.03232	1.06999	1.08101	1.0916	1.08211	1.0453	1.10667	8u,9u		X		0.0580214
ZNF83	1.06926	1.05606	1.068	1.04062	1.04619	1.11307	1.14494	1.31424	1.23071	1.12539	1.12308	1.08101	1.16773	1.1435	1.16764	1.10908	1.06978	1.0223	8u,9u		X		0.0586336
ZUFSP	0.994678	0.981225	1.00017	1.02958	1.02863	1.07516	1.18304	1.24954	1.20627	1.03651	1.02854	0.974485	1.03763	1.04007	1.00722	1.01424	1.013	1.01674	8u,9u		X		0.0623884
AASS	1.00304	0.999852	0.971571	0.971671	1.01918	1.03354	1.02715	1.15904	1.25017	0.989202	1.01078	1.00257	1.01527	1.00812	1.00209	0.999706	1.00333	1.05271	9u		X		0.0780074
ABHD5	0.97659	0.996122	1.01371	0.966795	0.977931	1.06051	1.07348	1.19021	1.36858	1.04027	1.00793	0.996845	1.01048	1.01145	1.0418	1.01064	0.913353	0.961015	9u		X		0.12272
ADAMTS1	1.13293	1.12358	1.10752	1.11411	1.15088	1.12655	1.09905	0.980765	1.25144	0.857899	0.875467	0.879061	0.986391	0.899805	0.864256	0.896134	0.969614	0.872293	9u		X		0.119385
ADM	0.986385	0.977782	1.00114	0.997724	1.01174	1.08042	1.12277	1.19099	1.25974	1.06025	1.05885	1.0554	1.07984	1.05149	1.03917	1.03719	1.02186	0.958174	9u		X		0.0768199
ADNP2	0.997007	0.997116	0.993293	0.999719	1.03361	1.0479	1.10051	1.12788	1.20704	0.985662	1.00494	0.965783	1.01401	0.993059	0.97814	0.973455	0.982677	0.937274	9u		X		0.0743504
AFMID	0.973138	0.998212	1.02968	0.991512	0.976798	0.92638	0.959802	1.00843	1.20904	0.968219	0.941691	0.98939	0.96617	0.981342	0.985023	0.954657	0.973916	0.966066	9u		X		0.0770333
AKAP8L	1.0266	0.996501	0.97	0.990535	1.00914	1.07163	1.15857	1.1517	1.21787	1.1024	1.10879	1.1554	1.11116	1.07589	1.1188	1.10964	1.10552	1.12857	9u		X		0.0388262
AKT1S1	1.0372	1.03058	1.04183	1.01869	1.03121	1.08794	1.05324	1.17231	1.27377	1.01944	1.00684	1.03529	1.02325	1.00991	1.00787	1.02941	1.00806	0.990762	9u		X		0.0829765
ALB	1.00906	1.00684	1.01594	1.00331	1.01449	1.02259	1.08905	1.19813	1.40639	1.07167	1.06817	1.09806	1.1131	1.13079	1.1471	1.09093	1.04236	1.09116	9u		X		0.103155
ANKRD1	0.913973	0.888196	0.930571	0.958258	0.933626	1.07461	1.10348	1.16049	1.24676	0.861219	0.84667	0.876731	0.880086	0.945644	0.925774	0.915239	0.990936	0.907761	9u		X		0.115995
ANKRD40	0.99131	1.03639	1.03907	1.04408	1.01859	1.09085	1.0272	1.03353	1.208	1.01064	1.00066	1.02454	1.02069	1.00588	0.998778	1.02391	0.9542	0.94456	9u		X		0.0718849
AOX1	0.984034	0.958163	0.986381	0.984933	0.984591	0.976777	1.03696	1.15389	1.21253	1.02848	1.027	0.990954	1.00928	1.04662	1.01922	1.01077	0.990406	0.951273	9u		X		0.0697541
AP3B2	0.982804	0.983872	1.01501	1.00262	1.01202	1.00087	0.950715	1.12822	1.20147	1.00219	0.980398	1.03541	1.08436	1.01477	0.991993	0.998125	0.995661	0.974168	9u		X		0.0687685
APOOL	1.00167	1.01133	1.01101	1.02304	0.998369	1.00269	0.980792	1.10137	1.27819	1.00232	0.999073	0.978865	0.981792	0.980792	1.01143	0.998964	0.975551	0.99342	9u		X		0.0914691
ARID4A	0.965125	0.953077	0.94909	0.959891	0.952916	0.987033	1.02181	1.16164	1.31386	1.03236	1.0431	1.0206	1.07792	1.03526	1.04316	1.03943	1.01967	1.00124	9u		X		0.0904892
ARL4A	0.992016	0.986729	1.01806	1.02335	1.04773	1.0871	1.10879	1.18266	1.27046	0.932533	0.91409	0.914831	0.985799	0.960217	0.974468	0.981863	0.912963	0.945956	9u		X		0.106101
ARL4D	1.03724	1.04913	1.0755	1.05913	0.988528	0.990884	0.979657	1.07179	1.326	0.978633	1.01071	0.992351	1.00147	1.00704	1.03871	1.1011	1.02902	1.02532	9u		X		0.10226
ASB6	1.01045	0.999029	0.995654	1.00038	0.99066	0.989059	1.07243	1.14886	1.22185	1.07198	1.09956	1.09052	1.09689	1.06251	1.06309	1.05988	1.00322	1.0149	9u		X		0.0596922
ATF2	1.00119	0.995261	0.995485	0.980378	1	1.00644	1.09276	1.12153	1.2296	1.00256	1.01	0.984071	0.996501	1.00039	1.00931	1.00949	0.985779	0.990246	9u		X		0.0736451
ATP6V1B1	1.12187	1.10798	1.12123	1.11855	1.10834	1.07018	1.07738	1.01238	1.35921	1.08845	1.08191	1.07357	1.04829	1.02132	1.00441	1.00078	1.024	1.20566	9u		X		0.111695
BAIAP2	1.04283	1.05391	1.02777	1.03956	1.04403	1.04803	1.05861	1.10242	1.22112	0.952869	0.955088	0.996255	0.977266	0.965125	0.984709	0.971282	0.968438	0.982087	9u		X		0.0797145
BLVRB	0.98379	0.970705	1.00671	1.03643	0.992082	1.05292	1.00789	1.15131	1.30123	1.1323	1.11597	1.13178	1.08622	1.10539	1.09789	1.11255	1.04338	1.03004	9u		X		0.0736573
BPGM	1.02991	1.0205	1.01315	0.996005	1.01937	1.04381	1.07103	1.14156	1.3097	1.00031	0.976368	0.965961	0.992888	0.996509	0.971502	0.966841	0.963012	0.947141	9u		X		0.106954
C10orf10	1.07684	1.03727	1.08748	1.05709	1.06869	1.03155	1.0715	1.10852	1.34605	1.02495	1.04925	1.04226	1.0429	1.04229	1.12174	1.10872	1.08848	1.1221	9u		X		0.0941814
C11orf63	0.994232	0.974535	0.932902	0.970472	0.972313	1.09187	1.10765	1.19927	1.24106	1.0386	1.09947	1.15545	1.11241	1.02144	1.06311	1.03765	1.15455	1.1153	9u		X		0.0678019
C11orf67	0.963561	0.983193	1.01505	0.954401	0.963036	0.975979	1.02107	1.14357	1.31497	1.23136	1.22409	1.246	1.2152	1.22989	1.23716	1.19426	1.06267	1.03374	9u		X		0.0855871
C12orf34	1.01983	1.06793	1.02628	1.01053	1.02029	1.00095	1.04178	1.16969	1.36297	0.974193	0.973731	0.961683	0.979068	0.987804	0.989806	0.979339	0.999631	1.00936	9u		X		0.120665
C14orf129	0.978109	0.974901	0.981325	0.978298	0.944786	0.936829	0.975559	1.15421	1.28819	1.00248	1.00416	0.964047	0.979234	0.977987	0.974954	0.982198	0.912813	0.896532	9u		X		0.107758
C19orf15	0.950546	0.944661	0.939462	0.936254	0.938269	0.923916	0.9624	0.981261	1.25298	1.00903	0.941999	0.957296	0.933308	0.949866	0.982618	0.942372	0.942831	0.976686	9u		X		0.0957036
C19orf34	1.01191	1.02153	0.981924	1.02735	0.992605	1.05757	1.02216	0.990659	1.28537	1.02029	0.968391	0.996575	1.01945	0.975282	1.00068	1.0303	1.03512	1.00162	9u		X		0.0912309
C1orf58	1.0069	0.987701	1.02024	1.02644	0.993765	1.02822	1.01249	1.06951	1.22137	1.03835	1.00615	0.99472	1.01362	1.02808	1.0428	1.00818	1.03154	0.961319	9u		X		0.0698612
C1orf61	1.04292	1.01926	0.992686	0.99926	1.00657	1.00271	1.02945	1.04472	1.23384	1.00987	1.03366	0.994362	1.04952	0.974986	1.02788	1.02204	1.00358	1.01002	9u		X		0.0726141
C2orf49	1.00612	0.995543	1.01682	1.0003	0.962356	0.988254	0.9925	1.08484	1.21849	0.991633	1.01161	0.97972	0.984862	1.00847	1.0276	1.04439	0.983989	0.929792	9u		X		0.076965
C2orf67	0.99063	1.01118	0.966847	0.998849	0.982685	1.01308	1.02548	1.14129	1.25084	1.01121	1.03347	1.0235	1.01591	1.03242	1.02403	1.00299	1.00753	1.00731	9u		X		0.0745165
C3orf58	0.937853	0.956205	0.951174	1.0018	0.975601	0.984447	1.01312	1.10731	1.2374	0.988419	0.972406	0.905985	0.9571	0.950902	0.92281	0.967516	0.960188	0.990997	9u		X		0.0924265
C6orf145	1.02772	1.00702	1.07247	1.09204	1.10448	1.11099	1.13925	1.15782	1.24299	1.03529	1.04303	1.08747	1.03901	1.11739	1.08756	1.06299	1.06689	0.982663	9u		X		0.0690708
C6orf85	1.0211	1.03811	1.0132	1.02089	1.06468	1.02745	1.03727	1.10922	1.21853	1.09435	1.1141	1.11725	1.11913	1.12414	1.10259	1.13486	1.15809	1.16036	9u		X		0.0364745
C7orf61	1.02573	1.05122	0.987698	1.02882	1.00161	1.02563	1.00315	1.10009	1.41622	1.04086	1.06237	1.02598	1.02292	1.03517	1.02777	1.05386	1.03242	1.06395	9u		X		0.119708
C9orf152	1.03033	1.04617	0.970789	1.01657	1.00988	0.974432	1.04866	1.09202	1.25432	0.982273	1.01703	1.00846	1.00289	0.997767	0.997515	0.992765	0.989841	1.00134	9u		X		0.0813558
CA2	1.01909	1.00499	1.05662	1.0377	0.983418	1.07002	1.05749	1.08227	1.31932	0.931433	0.939169	0.931345	0.937695	0.924908	0.924011	0.905721	0.986192	1.17005	9u		X		0.13674
CABP4	0.989323	1.02192	0.984507	1.00347	0.972013	0.977121	0.96149	1.02921	1.26603	0.950797	0.982265	0.991352	0.998405	1.00234	0.982225	0.980664	0.997154	0.983449	9u		X		0.089907
CABYR	0.905012	0.907412	0.919933	0.913103	0.928079	0.950131	0.943462	1.03412	1.23934	1.14554	1.13276	1.14669	1.11808	1.08476	1.10159	1.03528	0.969601	0.968186	9u		X		0.0840189
CBX1	1.04585	1.03151	1.02731	1.03821	0.939003	0.933051	0.969886	1.01531	1.22626	1.00291	0.984446	0.979752	0.992271	1.00541	0.979027	0.959306	0.97555	0.85445	9u		X		0.0916849
CCDC136	0.987622	1.0288	0.990339	0.99774	1.00151	0.937827	1.03979	1.19281	1.21557	1.08631	1.11177	1.07715	1.08496	1.04542	1.04888	1.07661	1.07302	1.12438	9u		X		0.0489661
CCDC28A	0.965329	0.956864	0.972954	0.947438	0.940431	1.01566	1.10016	1.16058	1.20432	1.09502	1.10816	1.08164	1.09241	1.09852	1.11169	1.08988	1.02502	1.01489	9u		X		0.0514892
CCDC49	0.996752	0.972128	0.942398	0.998898	1.06197	1.04901	1.11178	1.17894	1.25633	1.04913	1.00544	1.03482	1.07932	1.04308	1.02886	1.0391	1.02955	0.996602	9u		X		0.0738956
CCNA1	0.981782	0.99211	1.03715	1.02379	1.00223	1.08828	1.104	1.12825	1.25616	0.969647	0.973652	0.953443	0.967483	0.974484	0.963907	0.906517	0.800872	0.836087	9u		X		0.121036
CCNE1	1.02516	1.03421	1.04178	1.05434	1.07772	1.03384	1.00282	1.12962	1.34315	0.943936	0.953892	0.953632	0.972659	0.943999	0.952014	0.93894	1.01606	0.936818	9u		X		0.124334
CCNYL1	1.03265	0.982026	1.03895	1.01479	1.01282	1.01329	1.04372	1.15331	1.25387	0.988558	0.993336	0.995595	1.00266	0.976427	0.973014	1.0074	0.962584	0.934551	9u		X		0.0887567
CDH15	1.02148	0.996243	1.0297	1.02284	1.05694	1.03575	1.05727	1.19309	1.25233	1.08886	1.08232	1.08007	1.07605	1.13761	1.12448	1.14077	1.07583	1.04371	9u		X		0.0586885
CDK2AP2	0.971528	0.999204	1.00402	0.993612	0.969348	0.991967	1.07194	1.17369	1.21718	1.12891	1.11012	1.13691	1.11152	1.10686	1.12031	1.1197	1.02459	1.02602	9u		X		0.0549041
CDK5R1	1.0805	1.08187	1.04329	1.04392	1.10465	1.10486	1.11999	1.19936	1.32098	0.950236	0.950063	0.973315	0.980758	0.951583	0.939778	0.939505	1.00821	0.932872	9u		X		0.116909
CDKN2AIP	1.0008	1.03007	0.99773	1.00773	1.02982	1.05761	1.06447	1.18114	1.25829	1.00208	0.992667	0.99232	0.994809	0.972352	1.02121	0.948833	1.00585	0.928253	9u		X		0.0909875
CDKN2C	0.991872	1.01079	1.0111	0.985332	0.981603	1.06134	1.15586	1.18818	1.20167	0.968004	1.01043	1.0181	0.993267	0.990846	0.997942	0.988419	1.00257	1.02917	9u		X		0.0660303
CHD2	1.03246	0.970986	0.966598	0.96348	0.942984	1.05675	1.07112	1.07191	1.21627	1.07242	1.03232	1.02192	1.03427	1.10093	1.06968	1.02791	1.02148	0.995839	9u		X		0.0631104
CHIC2	1.01741	1.01267	1.02209	1.01246	0.989961	1.1298	1.15122	1.17027	1.21491	1.026	1.01516	1.00992	1.0218	1.03947	1.01494	1.00421	0.941451	0.892631	9u		X		0.0824366
CHMP4C	1.00061	1.01582	1.00618	1.01335	1.00387	1.08751	1.0604	1.16688	1.25142	1.03555	1.03585	1.02003	1.0494	1.01251	1.02148	1.01016	0.932832	0.890329	9u		X		0.0937647
CHORDC1	1.04874	1.00948	1.01122	1.03867	1.01427	1.08416	1.10344	1.11465	1.22169	1.02035	1.06316	0.992417	1.00006	1.01039	0.975359	0.966085	0.995158	1.00018	9u		X		0.0741634
CMYA5	1.00293	0.985916	1.00289	0.995543	0.981561	0.977142	1.00102	1.09036	1.37948	1.02603	1.03314	0.995241	1.03016	1.00732	1.00003	1.01736	0.999017	0.986244	9u		X		0.117751
CNNM2	0.982696	0.97926	0.985998	0.987875	1.03136	1.0013	1.03586	1.11146	1.21204	0.986983	0.962208	0.963853	0.969414	0.985998	0.987165	0.994105	0.948214	1.01028	9u		X		0.0759705
CNNM4	0.930725	0.930793	0.946305	0.984539	0.976008	1.00408	1.19852	1.19465	1.28227	1.02009	1.00763	0.980633	0.977417	0.985247	0.99664	0.977309	0.95973	1.01508	9u		X		0.0940049
CNOT3	0.99564	1.01128	0.98615	1.02219	1.00092	1.05435	1.0619	1.15494	1.22636	0.984276	0.990464	0.978665	0.978758	0.975144	0.976181	0.984607	1.02407	0.993135	9u		X		0.0769446
CRABP1	0.956516	0.915082	0.928191	0.962008	0.968696	0.923753	0.971541	0.968315	1.20172	0.956577	0.963174	0.96316	0.95059	0.980165	0.927679	0.967126	0.979905	0.923874	9u		X		0.0797028
CREBBP	0.964103	0.968939	0.94383	0.96138	0.969806	1.02534	1.08738	1.16889	1.21929	0.965462	0.974511	0.969624	1.00254	0.96872	0.951056	1.01319	0.969401	0.968564	9u		X		0.0791158
CRTC2	0.971853	0.98475	0.97675	0.977743	0.972996	1.05267	1.07416	1.15056	1.20578	1.00742	1.03602	1.05133	1.06436	1.02178	1.06156	1.08028	1.03256	0.998744	9u		X		0.0585998
CTDP1	1.05116	1.04269	1.00341	1.04877	1.06051	1.04805	1.12006	1.15015	1.20984	1.01391	1.01159	1.06219	1.03626	1.01785	1.01883	1.03871	0.98365	0.986405	9u		X		0.0647936
CTR9	0.989948	1.00414	1.02818	1.0027	0.981523	1.01028	1.02731	1.06642	1.25915	1.02842	0.9707	0.954348	0.963525	0.989357	1.00979	0.985563	0.97555	0.964286	9u		X		0.0903804
CYB5R4	1.01725	1.06345	1.08408	1.07058	0.991898	1.06011	1.02741	1.07375	1.20929	1.00589	1.02951	0.958458	1.02934	1.02792	1.06377	1.02013	0.957929	0.935722	9u		X		0.0765843
DAND5	1.03931	1.00571	1.01407	0.991743	0.97083	1.00589	0.986254	1.02023	1.37631	0.991212	1.01626	1.00569	1.03935	1.07657	1.03424	1.05081	1.02269	1.03918	9u		X		0.111877
DBN1	1.04301	1.05028	1.05205	1.05672	1.04265	1.00474	1.01916	1.15817	1.28264	1.05746	1.04087	1.04869	1.04936	1.08247	1.09764	1.07455	1.11526	1.05717	9u		X		0.0714977
DDX43	1	0.988567	0.988494	0.966683	0.981365	0.998225	1.0039	1.06391	1.28237	0.951126	1.00146	0.953733	0.970888	1.00632	1.00782	1.01595	0.954038	0.96379	9u		X		0.098734
DEFB103A	1.03409	1.07943	1.02847	1.0299	1.04213	1.05463	1.0465	1.1266	1.28615	1.05275	1.04783	1.08549	1.05755	1.07113	1.04868	1.04174	1.02468	1.03458	9u		X		0.0761679
DKFZp451A211	1.02896	0.991823	0.977736	0.968751	1.02743	0.989428	1.04988	1.18165	1.36718	1.01463	1.00712	1.00849	1.02965	1.02154	1.01494	1.01511	1.01902	0.995674	9u		X		0.112048
DMBX1	0.948563	0.937171	0.94675	0.990431	0.962014	0.950981	0.904087	1.02954	1.20345	1.01482	1.00353	1.0218	1.0353	0.994462	0.960121	0.969893	0.946932	0.933469	9u		X		0.0763147
DNAJC3	0.957539	0.946766	0.983362	0.945092	0.962908	0.991423	1.14243	1.16774	1.25341	1.00082	0.999793	0.971846	0.978813	1.01202	1.03018	1.04516	0.989323	1.03161	9u		X		0.081561
DNALI1	1.01625	1.02336	1.0333	1.03513	0.999703	1.03527	1.0202	1.04615	1.22488	1.04738	1.00772	1.00275	1.0311	0.999422	1.02642	1.01719	1.00637	1.02026	9u		X		0.067155
DNER	1.0412	1.05054	1.00329	1.06045	1.01637	1.06071	1.14615	1.18546	1.24659	1.20538	1.16121	1.16943	1.18794	1.23184	1.17809	1.13792	1.01153	0.94036	9u		X		0.0971864
DYRK3	0.968741	0.964492	0.956964	0.969814	0.964538	1.01312	1.03445	1.08383	1.20336	0.962736	0.962736	0.937837	0.946689	0.976327	0.97504	0.985871	0.957383	0.956379	9u		X		0.0775309
EAF1	0.973955	0.963802	0.991314	0.981149	0.943065	1.01811	1.06598	1.18211	1.22249	0.993469	0.989141	0.998342	0.978947	1.02195	1.04107	1.00676	0.986264	0.931453	9u		X		0.0776902
EAF2	1.0396	1.02309	1.04429	0.981629	0.9917	0.976341	1.05172	1.1492	1.30809	0.978635	0.948704	0.953579	0.976455	0.965654	0.941741	0.979191	0.984762	0.960406	9u		X		0.1093
EAPP	0.996069	1.00108	1.02111	1.00891	1.02363	1.08738	1.07762	1.15117	1.23505	1.0615	1.03957	1.06333	1.01881	1.06371	1.05979	1.03542	1.01265	0.968291	9u		X		0.0698129
EFNB3	0.993598	1.02055	0.996533	1.00288	0.991628	0.989419	0.997146	0.992377	1.22248	1.02955	1.01333	0.992124	0.992869	0.982591	0.987257	1.03705	0.990935	1.0295	9u		X		0.0712908
EGLN1	1.05918	1.07254	1.05864	1.04857	1.00012	1.00502	0.975804	1.04942	1.28166	1.04819	1.04209	1.0352	1.06315	1.00902	1.00863	0.979367	0.937188	0.967408	9u		X		0.094524
EGR2	1.10499	1.08802	1.03697	1.11079	1.10418	1.18155	1.06314	1.02049	1.21333	0.961886	0.979175	0.977628	1.06455	1.00593	1.00718	0.96252	0.954901	0.993526	9u		X		0.0775856
EOMES	1.02703	1.01155	1.0263	1.02228	1.03598	1.04688	1.02889	1.03887	1.20414	0.97711	0.997556	1.01572	0.990559	0.949953	0.970216	0.994162	1.03707	0.926636	9u		X		0.0762467
EP300	0.996831	0.962372	0.908403	0.939845	0.989724	0.997583	1.1097	1.17667	1.23768	0.971568	1.00443	0.95105	1.01118	1.01388	1.00049	1.01485	1.03394	1.00241	9u		X		0.0785861
ERCC6	0.953936	0.975764	0.953633	0.971382	0.982794	1.03825	1.14254	1.19972	1.28094	1.00128	0.997318	1.02528	0.998517	0.981433	1.01769	0.997212	0.985565	1.01537	9u		X		0.0892261
ETNK1	1.00633	1.01201	1.00647	1.00782	1.01966	1.12918	1.14297	1.17096	1.28791	1.00666	1.00409	0.964997	1.00548	1.00543	0.991896	1.00801	0.983514	0.995056	9u		X		0.0932511
FAM100B	0.939213	0.962825	0.965981	0.983147	0.988068	1.02929	1.04431	1.12791	1.20085	1.06655	1.04102	1.06552	1.08342	1.07017	1.06358	1.04026	0.945932	0.948357	9u		X		0.071686
FAM108B1	1.00228	0.9788	0.980602	0.987883	1.00746	1.00212	1.05718	1.14604	1.2816	0.99825	0.971006	0.953341	0.986415	0.988287	0.965292	0.992129	0.989887	0.981707	9u		X		0.0961351
FAM117A	1.01252	1.02385	1.02808	1.05872	1.01139	1.04415	1.01096	1.08025	1.30629	1.03556	1.03477	1.04516	1.05589	1.0154	1.03625	1.04727	1.03411	1.01278	9u		X		0.0867249
FAM22D	0.991309	1.03822	1.01539	1.00319	1.00135	0.99419	0.98211	1.14227	1.27621	0.975232	0.994394	1.00817	1.02162	1.0001	0.97808	0.997172	0.959045	0.984365	9u		X		0.0919565
FAM46B	0.976525	0.983794	0.972906	0.96098	0.980598	0.924175	0.968027	1.09116	1.2484	0.882295	0.864397	0.905804	0.90116	0.877498	0.87061	0.927066	0.917452	0.973842	9u		X		0.114154
FAM83B	1.03857	1.05604	1.04526	1.03031	1.06262	1.08028	1.13199	1.13425	1.26683	0.957369	0.951989	0.954326	0.961923	0.944207	0.907932	0.940805	0.903514	0.984338	9u		X		0.104543
FAM91A1	0.941487	0.973529	0.976484	0.94127	0.978737	1.04735	1.12352	1.19201	1.29112	0.988456	0.977919	0.969599	0.99091	0.99091	0.993067	0.995858	0.984731	0.982049	9u		X		0.0968236
FBN2	1.00454	1.01131	1.00519	1.05625	1.143	1.13792	1.12671	1.10614	1.28889	0.956836	0.955714	0.991939	1.09655	1.01966	1.06514	0.990525	1.01791	1.02746	9u		X		0.0975259
FCAR	0.952613	0.911796	0.890743	0.939629	0.967225	1.04651	1.10704	1.13175	1.20345	1.06325	1.0679	1.16438	1.11409	1.0644	1.09565	1.03899	1.19577	1.12413	9u		X		0.0581625
FEM1B	1.04562	1.05418	1.02799	1.06945	1.06993	0.997336	1.10727	1.1504	1.21976	0.953603	0.959886	0.947606	1.01126	0.959255	0.971324	0.982241	0.952098	1.02714	9u		X		0.0821462
FGF9	1.0327	1.04079	1.01717	1.08293	1.03569	1.09156	1.07258	1.18883	1.40378	1.03522	1.04313	1.04561	1.03967	1.08487	1.04878	1.03372	1.02366	1.05135	9u		X		0.114569
FILIP1L	1.0066	0.988803	1.00067	0.98636	1.0054	1.03332	1.06525	1.17375	1.24478	0.971556	0.985695	0.974871	0.967346	0.9642	0.987364	0.981834	1.02121	0.985796	9u		X		0.0845485
FNBP1	1.05902	1.07147	1.04627	1.03318	1.02473	1.05389	1.12502	1.18834	1.2606	1.07862	1.08752	1.08604	1.09377	1.07919	1.06327	1.02239	1.00533	1.01594	9u		X		0.0716278
FOXA1	1.1144	1.08238	1.10358	1.12352	1.16611	1.18627	1.16417	1.18786	1.21927	0.948889	0.991416	0.945044	1.0121	0.898129	0.960832	0.920128	0.996642	1.14835	9u		X		0.102238
FOXQ1	1.09095	1.07301	1.08577	1.08798	1.06674	1.12611	1.16374	1.17727	1.2503	0.962851	0.962005	0.951999	1.00234	0.993758	0.988631	1.00202	0.999476	0.982785	9u		X		0.0864914
FRAT2	0.995368	1.0193	1.02051	1.00961	1.02898	0.998959	1.10404	1.15707	1.25885	1.0477	1.03527	1.04693	1.0306	1.07	1.05531	1.10019	1.04671	1.03242	9u		X		0.0686981
FRG2C	0.951735	0.969857	1.02366	0.97511	0.986926	0.987517	1.01966	1.06555	1.24246	0.957419	0.942684	1.00313	0.998306	1.00705	1.02632	0.99895	0.986941	1.01891	9u		X		0.0828987
FTHL11	1.04358	1.06409	1.09188	1.06552	1.05732	1.10793	1.10319	1.18593	1.23353	1.19586	1.18152	1.20281	1.18611	1.16801	1.18233	1.18438	1.14791	0.987287	9u		X		0.0669293
FTHL2	1.04711	1.06994	1.11002	1.07146	1.06262	1.09318	1.10403	1.18484	1.29376	1.14495	1.17096	1.17788	1.15226	1.15988	1.17415	1.17401	1.12403	0.97848	9u		X		0.0767481
FTHL3	1.0537	1.06511	1.07557	1.06037	1.05884	1.10312	1.0998	1.16244	1.24389	1.15753	1.16066	1.18912	1.18746	1.15902	1.16833	1.17676	1.13849	0.999691	9u		X		0.0624699
FUT6	0.979495	0.948733	0.94525	0.992974	1.00318	1.03364	1.06239	1.09581	1.23021	1.01941	1.04983	1.08824	1.10797	1.01125	1.04613	1.01608	1.12922	1.07142	9u		X		0.0669657
GADD45A	1.03146	1.02349	1.03793	1.0467	1.06918	1.12316	1.15257	1.19341	1.3403	0.963131	0.952561	0.976928	1.01845	0.994997	0.999314	1.00215	0.994602	0.881506	9u		X		0.121496
GATA2	0.995085	0.975525	1.06189	1.0217	1.05645	0.904437	0.904602	0.973786	1.30134	0.982086	0.955844	0.964727	1.01026	0.957954	0.967024	0.956979	0.963922	0.95152	9u		X		0.106859
GBE1	1.01342	1.01727	1.04592	1.01091	1.00271	0.982566	1.0514	1.11189	1.29101	1.04281	1.00114	1.02886	1.04248	1.01487	1.01342	1.01978	0.945231	0.935648	9u		X		0.0976694
GBX2	0.983309	0.957994	0.986091	0.981524	0.982565	0.965571	0.958627	0.974763	1.20772	0.954998	0.963583	0.95297	0.959681	0.966058	0.93709	0.9389	0.942838	0.939556	9u		X		0.08199
GCH1	0.982426	0.983375	0.973196	0.973778	0.993411	1.07495	1.07561	1.18587	1.45083	0.953686	0.964135	0.962948	0.976287	0.96387	0.975012	0.960767	0.94526	0.929945	9u		X		0.1561
GCM1	0.947513	0.954693	1.01601	1.00143	1.00325	1.04357	0.999271	1.11492	1.21206	0.985806	0.984035	0.946003	0.979375	0.995862	0.989351	0.969721	0.947987	1.00295	9u		X		0.0763838
GCNT3	1.11117	1.06725	1.12656	1.07799	1.06775	1.10214	1.14983	1.09549	1.28505	1.24683	1.20723	1.22392	1.20556	1.26424	1.23475	1.18347	1.13588	1.09648	9u		X		0.0575637
GLCCI1	0.975167	0.969082	0.949129	0.966518	0.975071	1.01276	1.05992	1.1451	1.44181	1.00263	0.990915	0.985368	1.0061	0.968566	0.948394	0.963753	0.977321	0.958303	9u		X		0.147891
GPER	0.981534	0.992633	0.98395	1.00137	1.01119	1.0499	1.12783	1.16678	1.24558	0.974898	0.970033	0.960377	0.986479	0.989532	1.01767	0.999574	1.03394	1.229	9u		X		0.105953
GPR75	0.983775	0.990351	0.984716	1.01009	1.00805	1.00601	1.0366	1.09047	1.26945	1.02412	1.00843	0.998591	1.00144	0.995692	1.00502	1.00659	1.00305	1.00851	9u		X		0.0837538
GTF2B	1.01028	0.980947	1.01967	0.994014	1.00332	1.03028	1.109	1.17994	1.22188	0.997632	0.989461	0.964931	1.02014	0.988553	1.01936	1.01813	0.946751	0.946604	9u		X		0.0790332
GTF2IRD1	1.0263	1.0461	1.01389	1.01907	1.03465	1.03253	1.10018	1.19429	1.22052	1.0324	1.0358	1.07966	1.04061	1.04487	1.07187	1.05079	1.04935	1.04046	9u		X		0.0561597
GZMM	1.00212	0.999857	1.00986	0.995526	1.00989	1.02141	1.02322	1.10713	1.22126	1.03568	1.04494	1.04445	1.08658	1.07553	1.04743	1.03897	1.06124	1.04018	9u		X		0.0558562
H2AFV	0.953481	0.971322	0.957924	0.954355	0.967333	1.0176	0.958313	1.01311	1.27288	0.955443	0.981631	0.941499	0.955362	0.925742	0.940082	0.937415	0.91963	0.917815	9u		X		0.10649
H2AFX	0.943459	0.99893	0.968652	0.988345	1.01156	0.983662	1.04006	1.10757	1.26396	1.01547	1.04458	1.07845	1.02356	0.993392	1.01464	0.991211	0.947113	0.964307	9u		X		0.0892461
HAMP	1.02287	1.04849	1.0014	1.04849	1.00851	0.990024	1.01196	1.09005	1.28123	1.02991	1.02461	1.00948	1.10367	1.02047	1.01876	1.04203	1.01931	1.03841	9u		X		0.0824992
HELQ	1.04173	1.00693	1.0463	1.00523	1.02964	1.03905	1.10458	1.15514	1.21605	1.04803	1.05355	1.06328	1.08518	1.07142	1.05456	1.06388	1.01619	1.11416	9u		X		0.0545043
HES5	1.03454	1.00742	0.997926	0.997615	0.990883	0.942205	1.03013	1.11725	1.25423	0.848238	0.836335	0.848775	0.904422	0.872316	0.873834	0.87131	0.906005	0.998524	9u		X		0.125739
HES6	0.982131	0.983877	0.995499	0.988644	1.00307	1.02759	1.00334	1.0693	1.31308	1.10784	1.0912	1.0912	1.05967	1.05421	1.03462	1.07451	0.967721	1.0571	9u		X		0.0890614
HIC1	1.04204	1.04858	1.04456	1.08204	1.07724	1.09515	1.08689	1.08429	1.24061	1.04316	1.07599	1.04498	1.07129	1.06253	1.06815	1.04567	1.02959	1.04935	9u		X		0.0606476
HINFP	0.952859	0.935213	0.936217	0.94486	0.946739	0.984095	1.06477	1.15927	1.2318	1.02347	1.01987	1.01687	1.02448	1.02139	1.03428	1.03689	0.976369	0.994131	9u		X		0.0705068
HIST1H1E	1.02438	0.997999	0.968593	0.993199	0.976452	0.965817	0.993362	1.0182	1.34042	0.969273	0.981643	0.975581	0.980768	0.985625	0.972607	1.00615	0.974594	0.988802	9u		X		0.113929
HIST1H2AC	1.10861	1.12486	1.16006	1.07712	1.13079	1.07457	1.07182	1.15513	1.32472	1.0524	1.06439	1.01481	1.23309	1.11488	1.16865	1.20338	1.15549	1.07291	9u		X		0.0954858
HIST1H2AH	1.02039	1.05538	1.05916	1.05216	1.02222	1.03893	1.02345	1.00667	1.38613	1.02635	1.01952	1.03822	1.06388	1.01773	1.04368	1.06278	0.988991	1.01934	9u		X		0.11447
HIST1H2BB	1.01094	1.07361	0.989633	1.02406	1.02972	0.991896	1.00347	1.036	1.38839	0.986526	0.990677	1.01496	1.05924	1.00611	1.02555	1.03686	1.04255	1.00775	9u		X		0.119052
HIST1H2BC	1.00484	1.05103	0.965999	0.99357	0.943851	0.974848	0.988549	1.079	1.21029	0.929781	0.916409	0.939478	0.978587	1.01128	1.05705	1.05519	0.99432	0.954757	9u		X		0.0872721
HIST1H2BE	1.0324	1.09696	1.00741	1.02542	1.0526	1.02415	1.07007	1.11647	1.33754	1.01814	0.991673	0.99738	1.10667	1.01419	1.05782	1.05047	1.05197	1.00051	9u		X		0.102892
HIST1H2BF	0.960241	0.946529	0.967788	0.957408	0.950914	0.905413	0.9285	1.06418	1.39797	0.927554	0.944879	0.92083	0.994747	0.980256	0.994597	1.01955	0.96351	0.947677	9u		X		0.140236
HIST1H2BH	0.979913	0.987134	0.98487	0.942694	0.962272	1.01165	0.935802	1.01905	1.25004	0.950271	0.933917	0.955892	0.9826	0.941989	0.91628	0.940406	0.942461	0.988218	9u		X		0.0972197
HIST1H2BJ	1.00402	1.03325	1.01673	1.00626	1.03183	0.999359	1.01382	1.13746	1.51189	0.986407	0.994645	0.990118	1.06625	1.04025	1.12672	1.09719	1.03511	1.00746	9u		X		0.157008
HIST1H2BK	1.06834	1.08044	1.08675	1.03848	1.05426	1.06477	1.0407	1.08184	1.21246	0.950885	0.941535	0.961401	1.03211	0.975408	1.03188	1.03282	0.988537	0.861713	9u		X		0.09155
HIST1H2BM	1.00715	0.98955	0.996475	1.01717	1.0052	0.986239	1.0335	1.01837	1.23614	0.986975	1.01504	0.993529	0.958274	1.02006	1.03842	1.01982	1.01172	0.988869	9u		X		0.0769154
HIST1H2BN	0.975965	0.963474	0.999284	0.955116	1.0018	1.02669	0.974374	1.10414	1.24044	0.95125	0.983598	0.983946	1.08736	1.02699	1.03031	1.02601	1.00587	0.982225	9u		X		0.0822659
HIST1H3A	1.00221	0.964187	1.01834	0.987223	0.973268	0.936549	1.01882	1.01271	1.28962	0.98025	0.99208	1.03619	1.00779	1.02637	1.02137	1.03516	1.0019	1.02524	9u		X		0.0890876
HIST1H3B	1.06264	1.03211	0.967903	1.03032	1.05651	0.995081	1.01126	1.1141	1.3674	1.01937	1.02586	1.02533	1.03764	1.05098	1.0039	1.01767	1.03298	1.04312	9u		X		0.108008
HIST1H3C	0.967746	0.991947	0.973017	0.969748	0.982361	0.973828	0.988295	0.987712	1.37456	1.00518	0.982557	0.967942	1.04087	0.983097	0.996896	0.995433	0.952788	0.959451	9u		X		0.125085
HIST1H3G	0.969215	0.930315	0.963458	0.973462	0.937478	0.975392	0.949344	0.99315	1.23875	1.02719	1.0093	0.991529	1.05948	1.02034	1.00954	1.03773	1.00774	1.04777	9u		X		0.0711137
HIST1H3H	1.01596	0.985478	1.0172	1.00904	0.98624	1.02128	1.03956	1.106	1.58147	1.01898	1.02811	0.981364	1.07938	1.03089	1.04451	1.07885	1.05042	1.05369	9u		X		0.173422
HIST1H3I	1.01941	1.00259	0.985999	0.983623	1.02835	1.00996	1.00525	1.01021	1.20033	0.996313	0.997924	0.994174	1.01247	0.99117	0.978143	0.987092	1.01259	1.01672	9u		X		0.0649835
HIST1H3J	0.974596	0.979182	0.988493	0.97619	0.980872	1.03552	0.983596	1.06895	1.29596	0.988726	1.00704	0.970758	1.01788	0.980466	0.995895	0.987687	1.03109	1.01674	9u		X		0.0955696
HIST1H4B	1.03215	0.993935	1.00341	0.992223	1.00937	1.02174	1.03383	1.1528	1.41885	1.0171	0.977934	0.978283	1.08141	1.05439	1.06905	1.00177	1.06194	1.02988	9u		X		0.12827
HIST1H4E	0.935303	0.993417	0.9856	0.974544	0.967622	0.925058	0.974072	1.03566	1.2635	0.900797	0.894443	0.926769	0.998851	0.916975	0.952369	0.984909	0.977331	0.952815	9u		X		0.10675
HIST1H4J	1.03812	1.03925	1.05452	1.03289	1.02578	1.01783	1.00998	1.00793	1.23529	1.00756	1.00676	1.02074	0.990069	1.01011	1.03455	1.07084	1.0173	1.10693	9u		X		0.0738054
HIST2H2AA4	1.06826	1.03989	1.07281	1.04055	1.09596	1.059	1.08469	1.19776	1.30837	0.964398	0.951241	0.998342	1.20059	1.02911	1.08052	1.12372	1.05435	0.943078	9u		X		0.117885
HIST2H2AB	0.975467	0.990134	0.972827	0.96463	1.01752	0.978403	0.986735	1.04577	1.33429	0.923127	0.944453	0.942619	1.05987	0.999624	1.02783	0.985695	0.935474	0.973077	9u		X		0.121062
HIST2H2AC	1.02619	1.0314	1.03515	1.03099	1.06727	1.03361	1.0567	1.16875	1.25467	0.932952	0.945925	0.98876	1.16071	0.995172	1.06481	1.08486	1.04805	0.987441	9u		X		0.100361
HIST2H3A	0.998078	1.03934	1.07933	1.097	1.03313	1.05352	1.02429	1.19703	1.59612	1.08009	1.02287	1.04633	1.03604	1.03082	1.06567	1.06515	1.05507	1.08757	9u		X		0.172586
HIST2H3C	0.975737	1.03087	0.99638	0.965707	0.928549	0.979626	0.988675	1.09098	1.55285	1.00772	0.974488	0.97635	1.02407	0.991256	1.00814	1.01782	0.96623	0.989418	9u		X		0.17744
HIST2H3D	0.992947	0.987928	1.02234	0.982136	1.02303	1.01822	1.03877	1.11148	1.51003	0.999099	0.985212	1.0222	1.01623	1.0076	1.05551	1.03406	1.01067	1.00943	9u		X		0.157533
HIST2H4A	1.01466	0.997305	1.0475	1.03507	1.08945	1.01841	1.11355	1.14785	1.28899	1.06815	1.05778	1.08573	1.12623	1.13233	1.11976	1.15209	1.08631	1.04799	9u		X		0.0696922
HIST2H4B	1.02579	1.00947	1.09535	1.04283	1.01279	1.00443	1.01629	1.08792	1.29737	1.0197	0.996706	1.025	1.05842	1.08394	1.08883	1.0671	1.01123	0.987546	9u		X		0.0895396
HIST3H2A	0.908894	0.963362	0.96081	0.988839	1.13008	0.965977	1.01472	1.06171	1.23441	1.02808	1.05277	0.91838	1.26635	1.08	1.04291	1.08085	1.02853	1.04829	9u		X		0.101719
HIST3H2BB	1.0005	0.988031	0.988365	1.02434	1.0271	1.02435	1.01749	1.06404	1.21889	1.01063	1.01172	1.0714	1.08756	1.01784	1.06786	1.07856	0.994273	1.06174	9u		X		0.0644366
HIST4H4	1.01127	0.998656	1.00918	0.995591	1.02989	0.981303	1.07917	1.10723	1.33338	1.05404	1.02794	1.01731	1.05653	1.02053	1.00878	1.03735	1.02478	1.07931	9u		X		0.0963676
HOXB6	1.01311	0.979239	0.986496	0.989693	0.995063	0.99864	1.07241	1.1877	1.30093	1.00552	1.04422	0.998855	1.03293	1.0018	0.989914	0.995888	1.016	1.03889	9u		X		0.0927748
HOXC13	1.03421	1.07449	1.02731	1.03356	1.02459	1.03448	1.05776	1.12648	1.23465	0.969648	0.947138	1.02407	0.963045	0.938894	0.945839	0.955945	0.993236	1.05004	9u		X		0.089337
HOXD1	1.022	0.989625	0.997455	0.99131	1.00513	0.983928	1.02797	1.0361	1.52989	1.00596	0.978965	0.975338	0.989319	0.980847	1.00515	0.992571	0.982874	0.99983	9u		X		0.171043
HRK	1.10118	1.09033	1.11211	1.09841	1.08506	1.06245	1.07269	1.1089	1.23431	1.03904	1.04493	1.07973	1.04946	1.09483	1.01898	1.04694	1.0545	1.20692	9u		X		0.0737573
HSPA2	0.975844	1.02306	0.975229	0.997945	1.02288	1.046	1.06969	1.18468	1.35407	0.920332	0.909729	0.921375	0.921197	0.89208	0.869915	0.867172	0.872418	0.917373	9u		X		0.145618
HSZFP36	0.97529	0.96263	0.956952	0.930688	0.946397	0.979388	1.08773	1.15967	1.25006	0.983822	0.997669	1.01007	1.04495	0.988894	0.968643	0.974577	1.00376	0.951643	9u		X		0.0856315
IDI1	1.01286	1.00062	0.989423	0.999462	1.00809	1.02082	1.01844	1.0952	1.27019	1.13035	1.03666	1.05632	1.08644	1.04656	1.06431	0.969047	0.979555	1.00191	9u		X		0.0872623
IDS	1.00039	1.00959	1.01533	1.01189	1.01647	1.09771	1.1372	1.14893	1.20527	1.07142	1.06569	1.05556	1.07603	1.07852	1.07397	1.06897	1.03071	1.00954	9u		X		0.0513409
IER2	1.01529	1.05707	1.06119	1.064	1.13482	0.978271	1.06614	1.11837	1.25482	0.992191	0.948849	1.03713	1.09212	0.993716	1.00129	0.988187	0.95981	0.973298	9u		X		0.0907732
IER5L	1.00537	0.979453	0.991197	0.973591	0.97763	1.04969	1.0874	1.17254	1.3745	0.982956	0.996298	1.03142	0.994336	0.969552	0.931713	0.990521	0.995069	1.01385	9u		X		0.12455
IFFO1	0.985159	0.984957	0.978155	0.99465	1.05798	1.14446	1.18149	1.14606	1.23533	1.00658	1.06632	1.05449	1.07058	1.03241	1.03539	1.00152	1.01995	1.02355	9u		X		0.0676637
IKZF5	1.01834	1.00924	0.991573	1.03315	1.00246	1.03375	1.04389	1.09638	1.2114	1.00676	1.01251	0.936289	1.02082	1.04163	1.02064	0.999545	1.00037	0.959652	9u		X		0.0736205
IL10RA	0.987605	1.0336	0.98113	0.977655	0.996588	0.993314	1.02177	1.19863	1.38328	0.964336	0.98415	0.996441	0.964441	1.02725	0.972237	0.963854	0.976118	0.990896	9u		X		0.128323
INSM2	0.980807	0.980676	0.950023	0.97587	0.976514	0.969878	1.02987	1.07993	1.44218	1.00143	0.996992	0.980113	1.00625	0.973339	1.00251	1.05196	0.978894	0.946373	9u		X		0.14463
JARID1C	0.960629	0.985508	0.936009	0.958335	0.982265	1.04085	1.06208	1.16083	1.2023	0.999206	0.98216	0.991326	1.01176	1.02658	0.9565	1.02124	0.949366	0.965197	9u		X		0.0723928
JUNB	1.06353	1.07738	1.06529	1.11539	1.16512	0.979266	0.936711	1.00059	1.31331	0.937671	0.952092	1.01321	1.12485	1.07284	1.04451	1.07718	1.09673	1.09548	9u		X		0.104798
KCNK1	0.94423	0.934348	0.94823	0.949434	0.967061	1.06471	1.1547	1.19589	1.23212	1.00623	0.996666	0.95623	0.954754	1.00333	0.997412	1.01599	0.956864	0.943532	9u		X		0.083545
KCNQ1OT1	0.989466	0.974333	1.01025	0.972973	1.00139	1.05202	1.13481	1.19389	1.50235	1.00554	1.04832	1.12604	1.08835	1.05136	1.11527	1.07893	1.15158	1.12194	9u		X		0.138279
KCTD21	1.03694	1.04436	1.03087	1.00539	0.972494	0.966702	1.08624	1.18023	1.22029	1.13963	1.1294	1.15708	1.10909	1.10688	1.11704	1.09295	0.958762	0.965726	9u		X		0.080698
KHDRBS3	1.01605	0.997495	1.02901	1.0056	0.981539	0.99246	1.01613	1.06126	1.26003	0.939619	0.903012	0.914562	0.900905	0.900655	0.88909	0.875652	0.868656	0.860472	9u		X		0.1178
KIAA0652	1.00142	0.995426	1.02366	0.970805	0.97242	1.03493	1.09768	1.19846	1.20505	1.05083	1.01683	1.05401	1.10519	1.04251	1.02649	1.06272	0.981921	0.980122	9u		X		0.0653434
KIAA0831	0.983899	0.994004	0.952331	0.964934	1.005	1.10992	1.14378	1.18819	1.20738	1.0787	1.12138	1.10571	1.12338	1.09509	1.08283	1.07805	1.07683	1.02187	9u		X		0.047675
KIAA1267	1.03151	1.00509	0.997462	1.0306	1.03648	1.07753	1.14522	1.17747	1.26811	1.03176	1.05556	1.06795	1.10844	1.04582	1.04047	1.06323	1.07658	1.07735	9u		X		0.0684524
KIAA1683	1.00986	0.994773	1.01845	0.976155	1.0475	1.00348	0.992879	1.10446	1.39548	0.948955	0.987668	0.988566	1.03102	0.995361	0.978905	0.999435	0.944858	0.961904	9u		X		0.133259
KIAA2026	0.99838	0.993585	0.974241	0.993311	0.984038	1.0202	1.09515	1.13672	1.21105	1.04992	1.03016	1.03662	1.05738	1.05446	1.04253	1.02173	1.01537	0.992944	9u		X		0.0595152
KITLG	1.06056	1.04348	1.03366	1.05591	1.00514	0.997474	0.972842	1.00749	1.2181	0.87046	0.87546	0.827677	0.876157	0.88203	0.873697	0.899111	0.885405	0.894277	9u		X		0.109888
KLHL11	0.949105	0.972289	0.975599	0.978898	0.965142	0.971522	1.00709	1.05924	1.25922	0.989932	0.970185	0.962255	0.981249	0.967864	0.976759	1.00832	0.972942	0.951162	9u		X		0.0910186
KLHL15	0.931558	0.951932	0.967805	1.01389	0.966011	0.997487	1.02483	1.16221	1.42488	0.938984	0.928947	0.934797	0.955814	0.936531	0.959175	0.949743	0.975228	0.925394	9u		X		0.152535
KRT75	0.980863	0.952219	0.985587	0.942179	0.964073	0.931649	0.990728	1.03508	1.2484	1.0016	0.991939	1.00116	1.03178	1.00763	0.993734	0.980654	0.950163	0.920389	9u		X		0.0884742
LAG3	0.986864	1.03691	1.02133	0.979594	1.00425	1.01863	0.997422	1.0234	1.5088	0.989828	1.01887	0.99561	1.04125	1.01786	0.989762	0.997829	0.955254	0.988244	9u		X		0.162718
LARP1B	1.00575	1.00963	0.99048	1.02906	1.00792	1.06559	1.08382	1.16291	1.23603	0.991599	1.00029	0.992634	1.01682	1.02336	1.02747	1.02747	1.00267	0.930048	9u		X		0.0795136
LARP6	1.03347	1.04485	1.05158	1.02582	1.01039	1.03048	1.07901	1.1508	1.29329	1.14744	1.13754	1.12374	1.13548	1.15172	1.16734	1.13731	1.08126	1.01558	9u		X		0.0696503
LATS1	0.9898	1.0043	0.985875	1.02903	1.00363	1.01768	1.00661	1.10069	1.20507	0.986482	0.989048	0.994959	1.01155	1.01486	0.994902	1.00318	1.01428	0.979447	9u		X		0.0663672
LBH	1.03008	1.03972	1.04191	1.02577	1.02129	1.04802	1.07204	1.14693	1.3174	0.963652	0.944239	0.934013	0.947694	0.975042	1.01397	1.01508	0.934243	0.945794	9u		X		0.11574
LIMS1	1.03871	1.04457	1.01865	1.02763	0.996358	1.01931	1.0577	1.10025	1.2015	1.01782	1.00035	1.00298	0.997838	1.03507	1.05088	1.00864	0.948287	0.957991	9u		X		0.0702122
LMCD1	0.998485	0.981465	1.01933	1.0156	1.02085	1.06996	1.06131	1.116	1.27337	1.01635	0.999748	1.01311	1.00822	0.961697	0.971173	0.965135	0.940592	0.987215	9u		X		0.0946219
LMTK3	1.02794	1.01987	1.00464	1.03407	1.0775	1.00854	1.09469	1.14985	1.21497	1.07564	1.10484	1.10102	1.13559	1.06833	1.06411	1.06811	1.07412	1.12816	9u		X		0.0468457
LNX2	1.03003	1.00569	0.995157	1.04806	0.98857	1.04611	1.13302	1.15889	1.22226	1.00092	1.02853	0.964519	1.02472	1.04536	0.998066	1.02993	0.97507	0.940122	9u		X		0.077446
LOC100008588	0.989726	0.971812	0.954968	0.995167	1.0253	1.06213	1.10148	1.1307	1.21193	1	1.0036	1.03091	1.06117	1.03167	1.08022	1.07043	1.08258	1.09045	9u		X		0.0606186
LOC100008589	1.01268	0.977275	0.974332	0.9975	1.0437	1.07641	1.09117	1.08743	1.21869	1.07164	1.04176	0.996412	1.07799	1.15205	1.19012	1.18468	1.16494	1.06941	9u		X		0.0744169
LOC389286	1.00346	1.00359	1.01407	1.03235	1.02045	0.970893	1.02573	1.1937	1.2545	0.963583	0.96641	0.971225	0.9224	0.968358	0.946015	1.00229	1.01103	1.01148	9u		X		0.0932257
LOC392196	1.00884	0.96982	0.997594	0.986121	0.997386	0.994217	0.978723	0.980942	1.29276	0.953057	1.07321	0.988918	0.974696	1.00606	0.983838	0.995769	1.00677	1.00317	9u		X		0.0981302
LOC440354	1.00379	0.973239	1.00375	1.02382	1.01082	1.0729	1.02856	1.08103	1.2235	1.0175	0.991958	0.996066	1.00929	1.01636	1.0447	1.01262	1.06796	1.02415	9u		X		0.0680871
LOC653602	1.00932	1.01672	1.04898	1.03017	0.9698	0.996911	1.10221	1.11387	1.25592	1.01724	0.983514	0.957514	0.939147	0.959888	0.944872	0.994202	0.981231	0.980487	9u		X		0.0924781
LOC653604	1.00302	0.987624	1.01319	0.970712	0.962931	0.97122	0.933708	1.15509	1.51262	0.920713	0.941307	0.945933	0.990292	0.958444	1.05242	1.01485	0.936216	0.930905	9u		X		0.177926
LOC654433	1.0348	1.04088	1.02898	1.03343	1.03134	1.05671	1.07274	1.08183	1.24136	1.05044	1.01112	1.0245	1.03873	1.0435	1.02941	1.02084	1.04322	1.00029	9u		X		0.0689135
LOC728448	0.994856	0.94141	0.983485	0.95526	1.01787	0.93894	0.943645	1.1386	1.21644	0.998214	1.01957	1.04538	1.06296	0.99458	1.01955	1.006	1.09838	1.10973	9u		X		0.0689939
LOC92659	0.987977	0.981357	0.963344	0.98833	0.957637	0.938025	0.999741	1.14875	1.21173	1.00374	1.0155	1.01921	0.999029	1.04536	1.0333	1.08095	1.08441	1.05677	9u		X		0.0625999
LOH3CR2A	1.00888	1.00893	1.03185	1.06368	1.01652	1.06062	1.043	1.10873	1.20381	1.04892	1.04205	1.05166	1.07136	1.03717	1.04282	1.02637	1.00635	1.02076	9u		X		0.0552304
LRRC23	1.03143	1.03763	1.01861	1.05155	1.03087	1.0152	1.02273	1.05736	1.29983	1.10399	1.10338	1.12991	1.11757	1.08548	1.08806	1.09577	1.06443	1.04632	9u		X		0.0698139
LTA	0.907204	1.00442	0.965796	0.974118	0.97344	0.987276	1.04666	1.10141	1.22787	0.964947	0.961003	0.965112	0.968326	0.954106	0.980259	0.989094	0.934983	0.949081	9u		X		0.0851296
LY96	1.04543	0.985728	1.00726	1.05697	1.01107	1.0052	1.05855	1.1621	1.30483	1.29909	1.23377	1.1984	1.19624	1.25831	1.30325	1.26212	1.1715	1.00701	9u		X		0.0897176
MAP1S	0.99033	0.988246	0.980802	0.984743	1.01902	1.05275	1.14707	1.16342	1.205	1.03929	1.07261	1.08684	1.10479	1.05488	1.05176	1.03584	0.99072	0.979818	9u		X		0.0634205
MAP3K13	1.02461	1.01267	1.00632	0.984583	1.02438	1.02039	1.16768	1.14652	1.21398	1.05689	1.07235	1.06065	1.10983	1.04646	1.06501	1.08919	1.00781	1.05806	9u		X		0.0546662
MAPRE3	0.995648	1.04207	1.00967	0.987354	1.01484	1.04914	1.08001	1.12894	1.20246	1.11203	1.11812	1.16488	1.11645	1.12989	1.12226	1.08627	1.06281	1.07709	9u		X		0.0411482
ME1	0.987019	0.995768	0.997414	1.05858	0.989143	1.10431	1.10216	1.1833	1.26251	1.19415	1.18168	1.1088	1.14599	1.1561	1.18893	1.12703	1.01225	1.02459	9u		X		0.0768473
MED13L	1.03085	0.979818	1.03013	1.04918	1.03814	1.06477	1.0692	1.11893	1.20152	1.05828	1.03968	1.02306	1.03862	1.05217	1.02947	1.04745	1.02648	0.970566	9u		X		0.0589417
MED31	1.01402	1.01222	1.02814	1.0182	1.01048	1.01832	1.02867	1.13173	1.25025	0.981611	0.947902	0.90168	0.914084	0.946399	0.966322	0.965137	0.956441	0.949432	9u		X		0.0986186
MEF2A	1.03197	1.0151	1.00133	1.02802	1.03133	1.0478	1.07551	1.17426	1.21839	1.02925	1.01656	1.01656	1.0289	1.03565	1.02857	1.01481	1.00337	0.976339	9u		X		0.0660301
MEX3B	1.04202	1.03119	1.01195	1.00634	1.00275	0.952843	0.955451	1.00984	1.24627	0.958345	0.983871	0.958392	0.955202	1.05486	1.14025	1.10393	0.976735	0.948969	9u		X		0.101285
MID2	1.03358	1.05091	1.03805	1.04625	1.03528	1.04994	1.12087	1.13825	1.22009	1.06869	1.04122	1.05919	1.07363	1.0333	1.02005	1.01	1.01164	0.965611	9u		X		0.0677955
MIR320A	1.04769	1.04231	1.06182	1.05014	1.08531	1.01035	1.01068	1.101	1.30064	1.06606	1.03312	1.03245	1.03045	1.04058	1.03218	1.05132	1.06652	1.03602	9u		X		0.0825585
MOSPD1	0.965715	0.95045	0.979849	1.00106	1.00692	1.03436	1.07717	1.14936	1.22156	1.03249	1.01366	0.995543	1.03249	0.997819	1.01704	1.02424	1.01849	0.995058	9u		X		0.0670953
MPZL3	0.97951	1.02436	1.01144	0.983419	0.973934	0.998917	1.10761	1.15855	1.34126	0.994254	0.995948	1.00651	1.024	1.0243	0.994029	1.00251	0.972616	0.964704	9u		X		0.110304
MRPL18	0.990717	0.991186	1.0094	0.994237	0.998749	1.09395	1.14374	1.17341	1.20391	1.03364	1.02551	1.03335	1.01693	1.00322	1.01518	0.976607	0.936443	0.947978	9u		X		0.0734696
MYO1E	1.03078	1.04684	1.07295	1.10844	1.08826	1.08267	1.08685	1.13107	1.21064	1.00654	0.980721	0.991898	1.00219	1.02216	1.01497	0.993854	1.04047	0.997523	9u		X		0.0670344
MYO3B	0.956865	0.947053	0.913465	0.955366	0.980679	1.02875	1.1224	1.14497	1.25476	1.03435	1.0536	1.12865	1.10056	1.02861	1.05123	1.03435	1.19179	1.14429	9u		X		0.0769976
MYO6	0.960788	0.979565	0.971622	0.987278	0.983263	1.0335	1.14012	1.17832	1.22537	0.976431	0.983124	0.965321	0.982935	0.984034	0.95827	0.947133	0.920683	0.987725	9u		X		0.0842493
NACC2	1.00351	0.996903	1.01008	1.02148	1.06047	1.03627	1.09394	1.19414	1.29404	0.935726	0.95806	0.964019	0.986049	0.957739	0.964802	0.969919	1.00315	1.08227	9u		X		0.107086
NANOS1	1.01747	1.01203	0.995241	1.02034	0.995054	0.994879	0.970146	1.03539	1.30105	1.01808	0.997331	0.977657	1.00292	0.996461	0.984675	0.996316	0.996876	0.989073	9u		X		0.0972271
NCRNA00095	0.999738	1.04682	0.985245	1.00493	1.01452	0.986158	1.06317	1.12705	1.27495	1.04263	1.01154	1.05622	1.00579	0.993171	1.02204	1.00671	1.02929	0.979439	9u		X		0.0848599
NDRG1	1.11523	1.10061	1.10661	1.09543	1.11357	1.12991	1.18927	1.19004	1.20902	1.22051	1.23314	1.24108	1.23656	1.25035	1.24956	1.22679	1.14445	1.07787	9u		X		0.0553157
NEDD9	1.02541	1.01407	1.01437	0.997219	1.07429	1.18752	1.14607	1.13232	1.2345	1.00755	1.00932	0.99332	1.04079	1.03996	1.04115	1.03366	1.03161	1.01124	9u		X		0.0689268
NFKBIB	1.00536	1.0074	1.03435	1.03501	1.038	1.05365	1.06356	1.10023	1.20361	1.01829	1.00274	1.03766	1.04225	1.01666	1.02515	1.02352	1.0025	0.982551	9u		X		0.0616248
NIPBL	0.991942	0.997058	0.962465	0.973986	1.00126	1.03843	1.15438	1.19962	1.30975	1.00844	0.998549	0.99588	1.03574	1.01965	1.0171	1.02394	1.02414	1.0218	9u		X		0.093643
NKX3-1	0.951049	0.936168	0.980525	0.985787	0.998333	1.07226	1.06805	1.14811	1.29526	1.00301	0.984659	1.00133	1.05613	1.00494	0.987544	0.995708	0.943317	0.924069	9u		X		0.103233
NMB	1.02379	1.05304	1.05546	1.01723	1.02624	1.00358	1.03758	1.07732	1.24731	1.04764	1.03546	1.05797	1.01858	1.03944	1.0151	1.0008	0.946293	0.979169	9u		X		0.0805962
NP	1.03848	1.02327	1.02226	1.02588	1.02708	1.02708	1.05364	1.15208	1.25367	0.949613	0.959932	0.958626	0.924679	0.942067	0.93612	0.961866	0.932866	0.856562	9u		X		0.105069
NPC1L1	1.02301	0.977099	0.997204	0.972221	1.02978	0.968575	0.986965	0.988813	1.21132	1.01358	1.0044	1.03142	1.0398	1.00171	1.04252	1.05318	1.11551	1.02469	9u		X		0.0641747
NR4A2	0.99356	0.978209	1.01452	1.04101	1.05432	1.04722	1.06616	1.16466	1.41651	0.96102	1.00099	0.97076	1.16544	0.988692	0.98418	1.00274	0.986327	0.950066	9u		X		0.144562
NRARP	1.03831	1.07458	1.03653	1.02915	1.02023	1.04532	1.06397	1.08945	1.30897	1.03152	1.043	1.04685	1.05573	1.07618	1.03178	1.0049	1.02797	1.0263	9u		X		0.0877185
NRBP1	1.08234	1.07474	1.03614	1.03305	1.04471	1.08583	1.09329	1.1681	1.22382	1.07354	1.09394	1.14256	1.08209	1.09111	1.10339	1.061	1.02143	0.966042	9u		X		0.0682645
NTN4	1.00662	1.00666	0.996501	1.01491	1.02856	1.07588	1.15752	1.14331	1.22203	1.0608	1.06826	1.05303	1.06661	1.08479	1.07203	1.07497	1.05056	1.11354	9u		X		0.0508213
NUPL1	0.995853	0.980492	0.990559	0.988731	0.960758	0.999139	0.984637	1.01451	1.2093	0.953727	0.963185	0.962323	0.969433	0.95782	0.966249	0.963185	0.951128	0.94794	9u		X		0.0793058
NXT2	0.975672	0.969118	0.948069	0.964255	0.957401	1.07431	1.05509	1.14992	1.21423	0.982908	0.99635	0.955916	0.952158	0.950514	1.00275	0.930622	1.01031	0.925431	9u		X		0.0834997
OAZ2	1.10948	1.06997	1.10491	1.07686	1.07249	1.00162	1.04568	1.16993	1.25974	1.12068	1.09315	1.28386	1.17605	1.20334	1.08691	1.03504	1.12832	1.02134	9u		X		0.0887925
OR7E156P	1.02548	1.02391	1.02661	1.0158	0.993187	0.997302	1.05413	1.18611	1.2531	1.1124	1.13273	1.11859	1.13043	1.14978	1.17389	1.09738	1.04276	1.0086	9u		X		0.0672352
OSR2	1.04155	1.03012	1.04419	1.07987	1.07216	1.10837	1.16689	1.12744	1.25546	0.936496	0.908743	0.925114	0.94141	0.929971	0.926887	0.937127	0.915854	0.941486	9u		X		0.103719
OVOL1	0.97071	0.985086	0.939663	0.961313	0.98822	1.0205	1.06871	1.10007	1.41249	0.976001	0.942745	0.972669	1.05335	0.920481	0.973556	0.957356	0.950297	0.945654	9u		X		0.145588
PELI3	1.02292	1.02473	1.00013	1.00113	1.00762	1.07207	1.10833	1.16934	1.2452	1.13927	1.14893	1.2139	1.20052	1.12311	1.12408	1.14408	0.990618	0.956665	9u		X		0.0915684
PFKFB3	1.06273	1.05486	1.06562	1.07514	1.08823	1.02072	1.02165	1.07664	1.22858	1.03855	1.02733	1.03305	1.04372	1.01512	0.978417	0.964821	1.00776	1.06883	9u		X		0.0728146
PHACTR4	0.970275	0.95778	0.979175	0.990389	0.985789	0.970173	1.0706	1.14694	1.2037	0.998126	1.00953	0.960873	1.01845	1.00875	1.00157	1.01802	0.978835	1.03337	9u		X		0.0667308
PHF1	0.97727	0.971268	0.97172	0.968594	1.00008	1.01798	1.05131	1.18287	1.20464	1.04532	1.03727	1.04582	1.04255	1.03682	1.02227	1.01836	0.994785	1.00639	9u		X		0.0585539
PHLDA2	1.10268	1.13787	1.13561	1.11334	1.09076	1.10549	1.13965	1.13417	1.26165	0.936505	0.957485	0.960332	0.931723	0.936187	0.93436	0.911835	0.932301	0.85669	9u		X		0.109189
PHLPP1	1.10404	1.03342	1.09002	1.09255	1.12147	1.07875	1.02703	1.12796	1.28777	1.05667	1.06484	1.08287	1.0904	1.04428	1.02589	1.04365	1.02502	1.07027	9u		X		0.0765192
PIGA	0.986827	0.961519	0.981637	1.02573	0.98973	1.05438	1.07552	1.15831	1.21242	1.02283	1.01885	0.977958	1.07879	1.01508	1.03725	1.01916	0.978351	0.971551	9u		X		0.0706438
PINK1	1.07887	1.05327	1.0261	1.04767	1.03171	1.06363	1.09878	1.16864	1.25601	1.1834	1.17333	1.22675	1.15913	1.19522	1.1536	1.16763	1.05364	1.00085	9u		X		0.0762209
PIP5K1A	1.01535	0.964999	0.975355	0.9657	1.04198	1.07719	1.076	1.11398	1.20255	1.00974	0.989506	0.996323	1.03786	1.00593	1.0195	0.999264	0.993063	1.0226	9u		X		0.0632598
PLAC2	0.966862	0.97326	0.981971	1.00838	0.996845	1.0105	0.977354	1.10109	1.20635	1.05862	0.986791	0.993915	1.00955	1.00485	1.03479	1.01706	1.03759	1.05932	9u		X		0.0633
PLEKHF2	0.993461	1.00743	1.03692	1.02619	1.03141	1.03152	1.07538	1.08924	1.20309	0.963148	0.957941	0.94027	0.948174	0.958851	0.952495	0.967422	0.939456	0.981311	9u		X		0.0789694
PLEKHO2	0.958318	0.944555	0.960276	0.954379	1.01746	1.05531	1.10223	1.19909	1.35123	1.05459	1.04962	1.11311	1.09678	1.0478	1.06043	1.01843	1.00912	1.01289	9u		X		0.100683
POLR2J	1.0162	1.03492	1.0284	1.02195	1.01288	0.99836	1.0005	1.03281	1.23556	1.04032	1.03439	1.04077	1.05274	1.00576	1.03181	1.04353	1.0093	0.955574	9u		X		0.0726577
POU3F1	0.95796	0.961665	0.976402	1.00036	0.972243	0.971266	0.977839	1.06736	1.38571	0.974687	1.0018	0.961078	0.955488	0.960202	0.945771	0.941372	0.981091	0.966615	9u		X		0.134082
PPM1D	0.964327	0.98408	0.9837	0.985879	0.964141	1.05148	1.05608	1.1416	1.31976	0.975891	0.976275	0.951766	0.968771	0.989869	0.979493	0.964784	0.964196	0.909048	9u		X		0.11451
PPP1R13B	1.00748	0.997009	0.987588	0.998014	1.02053	1.0296	1.09469	1.19693	1.22623	1.0437	1.03741	1.08342	1.07564	1.0126	1.00629	0.955685	1.04627	1.08942	9u		X		0.0716577
PRPH	0.951839	0.997138	1.03958	0.968536	0.970198	1.01032	1.01305	1.10015	1.36377	1.00384	1.02287	1.00316	1.0034	0.942054	1.04291	1.00137	0.98122	0.963947	9u		X		0.119699
PVRL2	0.986802	0.981948	0.974732	0.991359	1.01687	1.05214	1.17071	1.18865	1.23885	1.05828	1.02879	1.06526	1.03698	1.04305	1.05451	1.04571	0.979767	1.06334	9u		X		0.0670589
RAB6B	1.01641	1.06395	1.0113	1.02149	1.03152	1.02207	1.03875	1.05916	1.22117	0.986653	1.02113	1.00396	0.999445	0.999329	1.03501	1.00332	1.06576	0.956748	9u		X		0.0733565
RABL3	1.01851	1.0301	1.04988	1.03681	1.02362	1.02705	1.03501	1.13921	1.29666	1.03013	1.01411	0.995908	1.01712	0.994949	1.0101	0.973517	0.966623	0.945221	9u		X		0.0991058
RALGAPB	0.984544	0.993181	0.947759	0.979349	0.987122	1.08311	1.09408	1.15569	1.20279	1.02998	0.975507	0.993731	1.04374	1.03821	0.94072	1.03216	1.00478	1.02637	9u		X		0.0691267
RASL11A	1.00701	1.01549	1.00454	1.02951	1.00921	1.05024	1.08684	1.12657	1.28778	1.02564	0.967573	0.981359	1.00187	1.01814	1.00358	0.989117	1.03154	0.988609	9u		X		0.0929452
RASL11B	0.994083	1.00555	0.957722	0.952318	0.957817	0.924454	0.958442	1.07569	1.31154	0.982622	0.978738	0.967145	0.97372	0.976552	0.974485	0.972995	0.927928	0.974963	9u		X		0.109122
RASSF6	0.969427	0.967132	0.921453	0.967234	0.974716	1.0522	1.08214	1.16187	1.20759	1.0078	1.05384	1.10608	1.06358	1.01194	1.051	1.03287	1.11306	1.07317	9u		X		0.0590068
RBM27	1.04092	1.0357	1.02056	1.03357	0.993611	1.05862	1.08608	1.16182	1.26694	0.978742	1.00113	0.941783	1.03487	1.0135	1.00813	1.00819	0.997607	0.962716	9u		X		0.0903472
RBM38	1.03887	1.04059	1.04905	1.0629	1.07705	1.10227	1.07132	1.16929	1.2753	1.11348	1.10249	1.18388	1.15606	1.10444	1.11328	1.05641	1.03097	1.03931	9u		X		0.0734542
RBM7	1.01395	0.953545	0.978892	0.996078	0.987023	1.0568	0.959738	1.0746	1.23868	0.946769	0.9721	0.919112	0.955704	0.977792	0.954087	0.982702	0.92687	0.891532	9u		X		0.0963761
RCAN1	1.031	1.02067	1.01733	1.02688	1.02289	1.04404	1.04722	1.11376	1.22385	1.01041	0.989879	0.989438	1.00128	1.00292	1.00276	0.990385	0.954397	0.932664	9u		X		0.0790187
RGS16	1.01352	1.01917	1.02396	1.06159	1.02206	0.978633	1.03239	1.0796	1.81619	0.968908	0.996202	0.951856	1.00189	0.992648	1.00808	1.01336	0.997152	1.01198	9u		X		0.260858
RND1	1.00616	0.994905	0.970061	1.01365	0.96103	1.02755	1.00898	1.08114	1.51112	0.99965	1.00279	1.01687	1.0129	1.00373	1.05824	0.970178	0.986546	1.01276	9u		X		0.161005
RNF112	1.03981	1.05443	1.08351	1.02012	1.0111	0.988541	1.03821	1.18678	1.21445	1.19613	1.18841	1.21072	1.17729	1.17767	1.15579	1.17166	1.15886	1.07229	9u		X		0.0402607
RNF122	1.0479	1.04188	1.05289	1.0468	1.0103	1.01302	1.09092	1.1666	1.24334	1.03686	1.05689	1.02789	1.0253	1.00242	1.02003	1.00665	1.0468	1.02488	9u		X		0.0702172
RNF152	1.02416	1.04255	1.03414	1.07354	1.01942	1.03481	1.04157	1.07972	1.20547	1.00649	0.991514	0.980619	0.980673	1.02811	0.97313	1.01773	1.05445	1.02234	9u		X		0.0679754
RNF217	1.04875	1.02917	1.02175	1.01992	1.02603	1.07642	1.15261	1.18966	1.28451	0.962743	0.995782	0.967088	1.03011	1.00566	1.00201	1.0072	1.00825	0.941515	9u		X		0.0964477
RNF44	1.05095	1.06858	1.02732	1.05386	1.02799	1.09689	1.16661	1.18604	1.26252	1.08166	1.11773	1.09305	1.15257	1.1313	1.09536	1.15206	1.08294	1.04917	9u		X		0.0593414
RNU11	1.04701	1.04967	1.00209	1.02634	1.03283	1.05828	1.02246	1.11174	1.29722	0.984015	0.997572	1.01807	1.07675	0.983064	0.974511	0.966911	1.00434	1.07051	9u		X		0.0988422
RNU12	0.972398	0.963133	1.02527	0.993535	0.980464	0.990881	1.00599	1.04473	1.42495	0.999263	0.985025	1.02142	1.00004	0.987712	1.03573	0.966345	0.968319	1.01106	9u		X		0.137016
RNU2-1	0.973639	0.964677	0.968706	0.959217	0.996574	1.00846	1.0058	1.00133	1.37807	1.00479	1.01244	1.08284	1.01615	1.00666	1.01221	1.02809	1.00144	1.03467	9u		X		0.115032
RNU6-15	1.03648	1.02356	1.03569	1.04683	1.0573	1.04768	1.08662	1.1929	1.28346	1.03173	1.05581	1.04322	1.0782	1.08138	1.15259	1.16149	1.09073	1.04626	9u		X		0.0772984
RPL10L	0.946068	1.01165	0.953929	0.913032	0.975933	1.00255	0.991165	1.08214	1.30463	0.981457	0.944916	0.987938	1.02445	0.987114	0.99607	1.01016	0.948804	0.981372	9u		X		0.104024
RPL13L	1.02005	1.01959	1.03788	1.04506	1.00362	0.993882	0.963626	1.03908	1.23517	1.00415	1.00008	1.00798	0.951252	0.972459	0.988146	0.992548	0.932984	0.948462	9u		X		0.0854754
RRAGD	0.960169	0.980621	1.01953	0.998427	1.00193	1.00768	1.07928	1.13294	1.21261	1.04803	1.0213	1.03952	1.05368	1.03195	0.996487	1.00713	0.964432	0.954073	9u		X		0.0715121
RSF1	1.02566	1.00148	1.00441	1.04838	1.02041	1.00586	1.09152	1.142	1.22986	1.04515	0.994497	1.07834	1.06152	1.04692	1.05797	1.06824	1.12286	1.04794	9u		X		0.0629755
RSRC2	0.974126	0.950188	0.965564	1	1.032	1.09095	1.13209	1.14908	1.25929	1.00872	0.985077	0.99289	1.04928	1.00028	1.00116	1.00395	1.03233	1.00855	9u		X		0.0812964
S100P	1.06311	1.02594	1.04798	1.01861	1.05077	1.07959	1.08476	1.07633	1.28231	0.891055	0.956306	0.879246	0.919155	0.898137	0.881072	0.867798	0.909106	0.921545	9u		X		0.12279
SAMD4B	1.03427	1.03954	1.04359	1.03756	1.03161	1.09463	1.17198	1.19745	1.21422	1.09673	1.11713	1.14007	1.1559	1.0927	1.11126	1.12989	1.07739	1.01345	9u		X		0.0526457
SAMD8	0.918769	0.942908	0.929622	0.927971	0.899524	1.01941	1.0499	1.10525	1.33714	0.93741	0.934905	0.94126	0.92409	0.944252	0.946611	0.954671	0.921743	0.93497	9u		X		0.126679
SAT2	0.989833	1.01643	1.00594	0.992697	0.983156	1.04085	1.07108	1.14231	1.21469	1.11035	1.10787	1.14359	1.11427	1.13306	1.12473	1.10996	1.07501	1.05875	9u		X		0.0419766
SCARNA14	1.00859	0.965647	1.01109	1.03325	1.02979	0.983355	0.996761	0.99194	1.22265	0.944786	0.994926	0.9955	0.971898	0.990643	0.960938	0.976426	0.95709	0.941377	9u		X		0.0821339
SCARNA21	1.00603	1.0015	0.98213	1.00375	1.00245	1.03321	1.05915	1.01186	1.37338	0.995522	1.03976	1.03855	1.01992	1.04233	1.09923	1.02629	1.00017	0.992613	9u		X		0.113466
SCARNA7	1.08029	1.04404	0.969677	1.02784	1.02151	1.03636	1.04789	1.09303	1.32709	1.02709	1.06213	1.01383	1.02557	1.04412	1.07532	1.04808	1.06966	1.07529	9u		X		0.0905955
SDCBP2	1.0822	1.07149	1.06259	1.06199	1.05615	1.05509	1.07898	1.17339	1.20883	1.10218	1.09558	1.11446	1.09099	1.09252	1.10441	1.07109	1.01353	1.00218	9u		X		0.0567918
SEC14L1	1.02353	1.02539	1.02847	1.02592	1.01753	1.03414	1.07902	1.14154	1.26627	0.986906	0.969886	1.00545	0.973738	1.00967	1.00317	1.01686	0.953841	0.910999	9u		X		0.0955679
SECISBP2L	1.00044	0.999865	0.995615	0.989984	1.0004	1.00661	1.07236	1.168	1.20485	1.04152	1.03924	0.984719	1.07831	1.07399	1.04877	1.05256	1.01723	0.964838	9u		X		0.0650927
SELK	0.961333	0.961564	1.01845	0.980822	0.973352	1.02245	1.10015	1.1884	1.3183	1.01367	1.04048	0.994026	0.986363	0.998313	1.03251	1.0258	0.931991	0.944192	9u		X		0.107842
SERPINE1	1.07766	1.06742	1.05356	1.02954	1.07355	1.17045	1.19226	1.11635	1.23387	1.01034	0.988761	0.983234	0.963978	1.17001	1.14039	1.0936	1.04213	0.889857	9u		X		0.10601
SERTAD3	0.983799	0.97688	0.981915	0.996836	0.97129	0.946734	1.05545	1.14839	1.28449	1.01239	0.995275	1.00729	1.02876	1.01854	1.03918	1.04107	1.01145	1.01679	9u		X		0.0851436
SESN3	1.02256	1.01412	1.03857	1.01142	1.00868	1.06016	1.09203	1.18535	1.36237	1.00282	0.963335	0.951263	0.968712	1.00227	0.992695	1.01486	0.985511	1.10118	9u		X		0.122401
SGK1	1.0365	1.05111	1.04814	1.08902	1.13202	1.15232	1.16052	1.18032	1.21982	0.84264	0.826971	0.831199	0.99286	0.957358	0.95657	0.952495	0.971127	0.926509	9u		X		0.113759
SHISA2	1.02759	1.01337	0.966549	1.00171	1.02271	1.12087	1.14673	1.1953	1.4831	0.995942	0.962003	0.927691	0.976756	0.990085	0.998349	0.9524	0.986029	0.907561	9u		X		0.16616
SIRT4	0.998675	1.00451	0.966262	0.97003	1.03102	1.0026	1.00522	1.13734	1.35119	1.03932	0.985203	0.973356	0.982417	1.03678	0.995154	1.02903	1.00666	0.983254	9u		X		0.112567
SKI	0.972587	0.974726	0.966231	0.990024	1.02221	1.00444	1.04574	1.07438	1.23472	0.978384	0.997167	0.980829	0.962944	0.987193	0.97622	0.988607	0.968764	0.971202	9u		X		0.0814862
SKIL	0.995668	1.02042	0.98962	0.991349	0.984518	1.00429	1.03018	1.12086	1.44593	0.990046	0.998803	0.990969	0.992529	0.988013	1.0113	0.997328	0.998726	0.973539	9u		X		0.143404
SLC30A1	0.971803	0.992544	0.972765	0.98504	1.00901	1.08893	1.16143	1.10742	1.23393	0.977318	0.983894	0.901502	0.969418	0.995309	0.948332	0.934487	0.892854	0.961241	9u		X		0.0954699
SLC45A4	0.987447	0.986624	1.00579	0.995845	1.00814	1.01916	1.09067	1.13371	1.24451	0.966114	0.988055	0.961925	1.01353	0.997859	0.949661	0.954139	0.951005	0.933104	9u		X		0.0907179
SLIT2	0.989902	0.96357	0.964737	0.967797	1.02707	0.926602	1.05615	1.11486	1.38965	0.97109	0.904662	0.894602	0.913752	0.915182	0.892452	0.896792	0.896592	0.922659	9u		X		0.152817
SMAD7	0.996719	0.993624	0.999518	1.00731	1.06157	1.01518	1.07269	1.06142	1.20191	0.948573	0.955612	0.955095	0.968811	1.08062	1.00739	1.03737	1.00373	0.959323	9u		X		0.0792947
SNAI1	1.01159	1.00006	1.03457	0.984198	0.996177	1.01232	1.03757	1.03293	1.36472	1.00608	1.02298	0.994995	1.043	0.999295	1.03319	1.0184	1.01903	1.01268	9u		X		0.111039
SNAP23	1.01003	1.01125	1.05041	1.03322	0.972018	1.06512	1.12961	1.14447	1.22891	1.05712	1.02362	1.00657	1.00557	1.01873	0.985753	1.00874	0.937863	0.94479	9u		X		0.0810315
SNHG12	0.977875	0.933154	0.957496	0.96233	1.00915	0.943696	0.960621	1.02286	1.21684	0.97015	0.921176	0.934835	0.900861	0.930986	0.971547	0.949475	1.07538	1.03479	9u		X		0.0956452
SNORA14B	0.97022	0.967599	0.934647	0.992761	0.975456	0.97052	0.948256	1.09618	1.25935	0.953869	0.933826	0.940579	0.939204	0.952714	0.95283	0.9595	0.972733	0.959944	9u		X		0.097962
SNORA17	0.935789	0.929691	0.929606	0.922417	0.903278	0.907991	0.914064	0.98975	1.28344	0.896124	0.919768	0.921252	0.874055	0.923792	0.912427	0.931614	1.0001	0.952378	9u		X		0.117956
SNORA21	0.99913	1.02755	0.977013	0.991498	1.04912	0.983017	1.02801	1.04835	1.2908	0.981749	0.969748	1.01187	1.03329	1.02601	1.02189	1.04196	1.03894	1.01924	9u		X		0.0899998
SNORA4	0.989403	0.948023	0.959367	0.971253	1.01051	0.990752	0.969778	1.03916	1.27085	0.953633	0.979162	0.954856	0.950128	0.967114	0.960163	1.02172	1.02289	0.972639	9u		X		0.096953
SNORA42	0.949256	0.913996	0.888506	0.949943	1.02034	1.03354	1.08163	1.15153	1.27932	0.99163	0.984616	1.00517	1.09002	1.00903	1.08603	1.0871	1.05864	1.09831	9u		X		0.0863046
SNORA43	0.956639	0.942114	0.931768	0.949836	1.04292	0.940361	0.999166	1.16597	1.31321	0.97316	0.958848	0.982727	0.964171	0.991392	0.98776	1.00076	0.991084	0.989585	9u		X		0.105503
SNORA48	1.03895	1.07187	1.05214	1.07338	1.03169	1.0649	1.01788	1.13826	1.64158	1.02216	1.0339	1.01665	1.02295	1.07487	1.06124	1.08675	1.0151	1.01413	9u		X		0.192498
SNORA51	1.03693	1.02095	0.988058	1.01292	0.977055	1.01884	1.00316	1.0843	1.20104	0.991696	1.02041	0.987478	1.00181	1.03845	1.02866	1.05207	1.00797	1.05582	9u		X		0.0618222
SNORA55	1.04411	0.991642	0.979286	1.02927	1.00423	1.02836	1.00982	1.07975	1.26287	0.997787	1.00607	0.963726	1.02505	1.00232	1.00072	1.01479	1.03281	1.0009	9u		X		0.0836404
SNORA57	0.905054	0.880403	0.835711	0.851535	0.95168	0.800963	0.844988	1.01553	1.22426	0.927875	0.915374	0.877756	0.871908	0.929781	0.975458	0.99756	1.0759	1.09939	9u		X		0.112591
SNORA63	1.03376	0.9809	0.968218	0.976094	1.03678	1.02134	1.06721	1.18728	1.48194	0.958035	0.94744	0.988815	1.01166	1.02797	1.08727	1.04639	0.958497	1.01408	9u		X		0.15715
SNORA74A	0.979612	0.97679	0.977851	0.992223	0.971599	1.0051	1.01405	0.950378	1.23942	0.992636	0.998502	1.0054	1.01118	0.972267	1.00017	1.0383	1.02703	1.07833	9u		X		0.0770568
SNORA80	0.946018	0.968108	0.924615	0.964233	1.03825	1.05867	0.982953	1.1101	1.41714	0.988527	0.967081	1.10256	1.23023	1.06255	1.07692	1.05608	1.09795	1.00312	9u		X		0.133705
SNORD10	0.997799	1.01378	0.988164	1.03218	1.00909	0.967443	0.88922	0.993241	1.21746	0.967154	0.939723	0.933075	0.966278	0.936724	0.952814	0.937537	1.03241	1.01549	9u		X		0.0869319
SNORD101	0.968533	0.976308	0.99285	0.9695	0.965361	0.981651	0.99104	1.02027	1.26824	0.980764	0.950769	0.997733	0.989781	0.944055	0.963125	0.982339	0.986733	0.994931	9u		X		0.0939948
SNORD110	0.967132	0.950715	0.964032	0.990722	0.955455	0.959588	0.918657	1.00342	1.20385	0.878879	0.885543	0.893602	0.898095	0.925425	0.921645	0.925372	0.995542	1.01728	9u		X		0.0988466
SNORD12	1.02389	0.973492	0.945407	0.967121	1.01959	0.958806	0.948537	1.08842	1.38303	0.902066	0.911948	0.917769	0.902485	0.881451	0.877722	0.907898	0.978338	0.967268	9u		X		0.151169
SNORD12B	1.0202	1.03012	1.05417	1.03678	1.02932	0.971488	0.938584	1.0142	1.28895	0.969238	0.951995	0.962396	0.982663	0.97034	0.975707	1.00723	1.05246	0.996907	9u		X		0.100138
SNORD15B	1.04132	1.02334	0.994207	0.993131	0.984337	0.981259	0.970138	1.00722	1.2274	0.877807	0.879072	0.913772	0.859376	0.871749	0.869264	0.902074	0.984417	1.00042	9u		X		0.11258
SNORD24	1.03243	1.03775	1.0321	1.02533	1.04989	0.994742	1.05029	0.992746	1.2361	1.01004	1.05366	1.00937	1.03988	0.98873	1.01836	1.0228	1.01961	1.04657	9u		X		0.0700196
SNORD35A	1.00918	1.01472	1.00727	1.00974	1.04739	1.03475	1.02466	1.13433	1.29435	0.926487	0.95745	0.986468	0.982798	0.960554	0.997489	1.01151	0.95822	0.964492	9u		X		0.104816
SNORD43	0.993739	0.988646	0.973179	0.995873	1.0468	1.07421	1.11572	1.19799	1.4993	0.95161	0.991115	1.0308	1.1192	0.995057	1.0137	1.00794	1.02386	1.03824	9u		X		0.157827
SNORD52	0.994909	0.992795	0.921531	0.954881	0.998786	0.953945	0.930178	1.07478	1.22	0.91643	0.935088	0.987451	0.943219	0.990303	0.990352	0.988108	1.09748	1.09445	9u		X		0.0937372
SNORD55	1.01055	0.974873	1.03788	0.998957	1.05891	1.15859	1.13811	1.18646	1.32448	1.01892	1.04968	1.04085	1.0265	1.05662	1.11366	1.09275	1.08122	1.03521	9u		X		0.0897557
SNORD56	0.973746	1.00105	0.942745	0.98127	1.05002	0.960672	0.923065	1.06422	1.26646	0.87867	0.899105	0.89788	0.864286	0.891288	0.908504	0.938653	1.08619	1.04659	9u		X		0.128195
SNORD65	0.9423	0.960439	0.977133	1.00189	1.07208	1.04964	1.0093	1.0835	1.24245	0.964603	0.966255	0.965947	0.950232	0.968867	0.995536	0.989367	0.98191	1.05418	9u		X		0.0872702
SNORD71	1.03344	1.00752	0.998134	1.02404	1.01419	1.00075	1.03451	0.998144	1.23203	1.01613	1.04443	1.03107	1.05115	1.0737	1.05341	1.03861	0.999023	0.998295	9u		X		0.0670854
SNORD74	0.967325	1.00077	0.994816	0.955604	0.949933	1.01112	0.936599	1.02683	1.27518	0.978318	0.961545	0.974226	0.967429	0.979315	1.00012	1.02191	0.945062	0.97689	9u		X		0.0961573
SNORD89	0.993105	1.02874	1.03387	1.00722	1.00786	1.03194	1.06057	1.15462	1.22141	0.982611	0.983901	0.927231	0.9706	1.01252	1.00618	1.01942	1.01111	1.05703	9u		X		0.0788859
SNORD95	1.01027	0.964623	0.986301	0.999931	1.01612	1.09045	1.02101	1.03599	1.3143	1.00187	0.997534	0.9754	0.996739	1.01699	1.06733	1.02534	0.995392	1.04992	9u		X		0.0988582
SNORD99	0.918435	0.9128	0.880763	0.895509	1.09714	0.90662	0.96778	1.06757	1.26994	0.920097	0.951667	0.974242	1.00086	0.969255	0.976604	1.00671	1.04615	1.01975	9u		X		0.0968841
SOX4	1.0586	1.048	1.04683	1.0764	1.03131	0.978273	1.0017	1.01591	1.27333	0.982976	0.966713	0.950993	0.9876	1.02834	0.995195	1.0214	1.087	1.03609	9u		X		0.0930668
SP2	0.981766	0.975127	0.986316	0.978032	0.999781	1.06853	1.13976	1.15957	1.25305	0.929149	0.9679	0.968388	0.963351	0.985334	0.998229	0.987862	0.979231	0.994294	9u		X		0.0901752
SPANXN5	0.983778	0.957544	0.998128	0.984579	0.981042	0.988423	1.03668	1.17667	1.44364	1.04054	0.957681	0.996928	1.02682	0.992633	0.97037	0.988017	0.976945	0.998545	9u		X		0.144227
SPDYA	0.954531	0.935276	0.961399	0.979146	0.959575	0.967502	1.01797	1.18373	1.38335	0.963046	0.987103	0.964376	0.984791	0.992857	0.961018	0.99186	0.999497	0.990511	9u		X		0.127778
SPRY4	1.02267	1.0311	1.01418	1.01697	1.05022	1.09677	1.15283	1.18356	1.22242	0.978671	0.98614	0.999582	1.00282	0.991291	0.977791	0.978671	0.959023	0.90742	9u		X		0.082595
SSBP3	1.01941	1.00949	0.993957	0.985255	0.99726	1.01583	1.00999	1.06841	1.21259	1.01195	0.983214	1.00897	1.02547	1.00561	0.98219	0.981733	1.05034	1.07407	9u		X		0.0697227
STK17B	0.988709	0.996912	1.01074	1.00208	1.04354	1.08048	1.11627	1.18374	1.44174	1.00694	0.990954	1.0061	1.01112	1.03235	1.00449	1.02355	0.973247	0.961738	9u		X		0.140939
SWAP70	0.98769	0.997477	0.976954	0.996025	0.96793	1.01627	1.07812	1.16149	1.20815	1.02437	1.0264	1.00411	1.01348	1.06101	1.03912	1.04396	0.93802	0.939655	9u		X		0.0749728
SYF2	1.0005	1.03149	1.03858	1.01346	1.02136	1.04177	1.08614	1.17201	1.26722	1.0919	1.05722	1.06792	1.05424	1.04903	1.08454	1.06342	0.970314	0.957646	9u		X		0.0836073
TAF13	1.00507	0.991962	1.03061	1.00618	0.960108	0.987811	1.01861	1.16326	1.43909	0.980511	0.963224	0.982123	0.993253	1.01475	1.07808	1	1.01806	0.932466	9u		X		0.145286
TBC1D9	0.997172	1.0172	1.00334	0.98484	1.02766	1.01243	1.05499	1.14628	1.21582	1.05255	1.05714	1.00942	1.09493	1.04176	1.04944	1.06948	1.02173	1.03115	9u		X		0.0584665
TBL1X	1.03145	1.06157	1.03655	1.0422	1.01317	1.06071	1.14581	1.13372	1.27292	0.985668	0.999272	1.03795	0.997386	1.02491	0.974118	0.977692	0.949792	0.975121	9u		X		0.0926583
TBPL1	0.993537	0.999814	1.0096	1.01339	0.99319	1.05351	1.08148	1.1471	1.21035	0.997805	0.975864	0.96823	1.01069	1.00065	1.00997	1.0296	0.978808	0.96684	9u		X		0.0717001
TCP11L2	1.00028	0.998555	0.981874	1.01268	1.00319	1.02838	1.06296	1.12059	1.38255	1.02859	0.991445	1.00722	1.0142	1.01717	1.0181	1.01843	1.0341	1.01928	9u		X		0.116323
TESK1	0.972311	0.960196	0.977042	0.977276	0.985041	1.01408	1.07271	1.17506	1.24819	1.10358	1.09886	1.09209	1.10958	1.08644	1.05504	1.06416	0.969847	0.988376	9u		X		0.0757466
TESK2	0.941132	0.942321	0.91878	0.938743	0.966137	1.02091	1.06167	1.18591	1.20548	1.02194	1.01509	1.024	1.02972	0.966869	0.999698	0.966985	0.965385	0.992862	9u		X		0.0701513
TFCP2L1	1.04177	1.05545	1.08345	1.01409	1.02029	1.04538	1.02646	1.09654	1.27954	0.992741	1.00229	1.00034	0.980438	1.00017	0.98482	0.960246	0.9667	0.901819	9u		X		0.100368
TFPI	0.969295	0.968899	0.96744	0.97934	0.993746	0.984961	1.04094	1.18259	1.40215	1.0938	1.09141	1.06224	1.03209	1.09711	1.07416	1.06041	1.00848	1.03868	9u		X		0.11139
TFPT	0.994235	1.07392	1.05191	1.04882	1.04427	1.02212	1.04922	1.17497	1.28386	0.967714	0.994154	1.05687	1.00845	1.01892	1.04802	1.03674	1.01696	0.976603	9u		X		0.0901459
THAP1	0.989347	0.983016	1.0089	0.998076	0.952401	0.989213	1.00181	1.08017	1.22781	1.00466	0.998735	0.94398	0.965267	0.996108	0.976676	0.989125	0.955986	0.911874	9u		X		0.0859948
TMEM217	0.987274	1.00572	1.00664	0.967606	1.01753	0.989259	1.07486	1.19642	1.34162	0.980866	0.964026	0.971576	0.975238	1.00248	0.966042	1.01024	0.977467	0.96692	9u		X		0.115567
TMEM31	1.03521	1.03168	0.959532	0.996453	0.979835	0.962384	0.946766	1.01443	1.25072	0.999012	0.996095	0.968041	0.99857	1.03055	1.0013	1.0052	0.973846	0.948669	9u		X		0.0851304
TNIK	1.06495	1.06594	1.06192	1.04255	1.05564	1.05138	1.15112	1.17333	1.25165	0.945536	0.987775	0.964304	0.993694	1.00271	1.01921	0.975653	0.968193	1.03273	9u		X		0.0874387
TNKS	0.99924	0.996654	1.01649	1.02417	1.05075	1.01222	1.06586	1.11692	1.25969	1.05661	1.0491	1.01923	0.982224	0.997885	1.0138	1.00797	1.05112	1.02719	9u		X		0.0787027
TOM1	0.998794	1.00571	1.0214	1.01851	1.00151	1.03783	1.1144	1.18985	1.21203	1.10498	1.11103	1.14335	1.12627	1.13063	1.12568	1.11832	1.04544	1.01692	9u		X		0.0529841
TOPORS	1.02812	1.0289	1.00963	1.02424	1.03498	1.03661	1.12769	1.1464	1.22174	1.01785	1.03993	0.994486	1.04762	1.03717	1.0559	1.04006	1.01482	0.97004	9u		X		0.0677256
TP53BP2	1.01055	0.99272	0.9738	0.99931	1.03581	1.09741	1.16401	1.16851	1.22719	0.971876	0.951607	0.943675	0.967358	0.949631	0.938087	0.933284	0.964503	0.9364	9u		X		0.0884631
TSC22D2	1.07041	1.0412	1.03895	1.04339	1.06507	1.10021	1.10357	1.13233	1.20233	0.970192	0.97278	0.979636	0.99613	0.983959	0.968536	0.971197	1.02377	0.943947	9u		X		0.0736089
TSC22D3	1.02291	1.01224	1.01224	1.00537	1.01781	1.1169	1.14003	1.17247	1.26019	1.20153	1.19636	1.24409	1.2157	1.20955	1.19537	1.14753	1.0703	1.14279	9u		X		0.0552078
TTBK2	1.00081	0.999275	0.987792	0.978844	0.966088	1.00798	1.02943	1.04211	1.20501	1.00705	1.01936	1.00244	0.987586	1.00789	1.01681	1.0076	1.01502	0.975093	9u		X		0.0649079
TTC33	0.950671	0.939966	0.928649	0.927077	0.896586	0.978546	0.976201	1.14929	1.33185	1.00008	1.02245	0.921858	1.02752	1.03052	1.02483	0.986588	0.979122	0.906111	9u		X		0.116971
TUBB2A	1.02067	1.01549	1.01683	1.00712	1.01185	1.07663	1.08711	1.1409	1.30326	1.02199	1.04839	1.07892	1.05459	1.03171	1.05038	1.00966	0.916335	0.930214	9u		X		0.105233
TUFT1	0.977646	0.982821	0.982512	0.997333	1.00806	1.05201	1.05074	1.1295	1.21977	1.01942	1.01512	1.01699	1.05163	1.06764	1.05317	1.03706	1.00749	0.990371	9u		X		0.064869
TXNL1	1.01864	1.00551	1.01634	1.00664	0.981853	1.04195	0.995286	1.08927	1.20833	1.04476	1.01462	1.01308	0.976947	0.989304	1.0362	0.966124	0.902772	0.888961	9u		X		0.0885102
UBFD1	1.04535	1.03241	1.06283	1.03837	1.02279	1.04969	1.07432	1.15777	1.28145	1.07711	1.06134	1.0247	1.02118	1.05017	1.06469	1.06214	1.02096	0.977981	9u		X		0.0818449
UCP3	0.983345	1.00401	0.977942	0.986735	1.01483	0.968898	1.00918	1.1951	1.34187	1.03208	1.01381	1.07093	1.09412	1.00789	1.0219	1.01842	1.02076	1.0236	9u		X		0.101214
UGT2B4	1.03914	0.977276	1.0734	1.00613	1.01754	0.997036	1.03684	0.986642	1.23702	1.02352	1.03757	1.02771	1.01561	1.01573	1.01469	1.00291	0.986001	1.01028	9u		X		0.0716167
ULBP1	0.958247	0.99703	0.974864	0.950796	0.945075	1.08608	1.18895	1.12764	1.251	1.24308	1.26942	1.19895	1.19028	1.2653	1.15918	1.19571	1.00976	1.11905	9u		X		0.0796501
USP17	0.970394	0.955574	0.960848	0.982487	0.977315	0.957762	0.946518	0.954584	1.31978	0.972204	0.95859	0.989236	0.957277	0.961082	0.952298	0.945566	0.987465	0.962596	9u		X		0.113036
USP38	0.990068	0.977825	0.987157	0.98743	0.956276	1.015	1.06624	1.17013	1.23374	0.969383	0.978955	0.944787	0.965971	0.978658	0.981867	1.01493	0.97665	0.91398	9u		X		0.0875633
VGF	0.986244	1.01513	1.00437	0.979675	1.00962	0.956363	0.998537	1.03679	1.21295	0.991062	0.98411	1.01629	0.950538	1.00096	0.981015	1.01687	1.04148	1.01409	9u		X		0.071937
VPS37D	1.00563	1.02253	1.02987	1.03348	1.06326	1.06854	1.12141	1.16239	1.30717	1.19548	1.16162	1.2073	1.19718	1.14298	1.13499	1.09646	1.04296	1.10602	9u		X		0.0731039
WBP5	0.9912	0.974101	0.98552	0.987482	0.976476	1.05954	1.15765	1.19243	1.21826	1.00022	0.998372	1.00801	1.00694	1.01136	1.03681	1.05629	1.01585	0.963149	9u		X		0.0699796
WDR20	0.994003	0.965084	0.979078	0.967568	0.964056	0.977755	1.04222	1.16184	1.21018	0.991881	0.970827	0.980529	0.989439	0.979263	0.998393	1.01188	0.943767	0.944802	9u		X		0.0762453
WDR45	1.03375	1.04067	1.0346	1.04039	1.02463	1.08417	1.10607	1.18097	1.23291	1.11838	1.12396	1.1321	1.15142	1.14112	1.16753	1.1668	1.05444	0.962435	9u		X		0.0727695
WIPI2	1.07637	1.06763	1.06136	1.02636	1.03232	1.00386	1.02616	1.08053	1.26597	1.14402	1.09059	1.16175	1.13874	1.12125	1.11832	1.10819	1.04158	0.976054	9u		X		0.0758253
YPEL3	1.04903	1.07632	1.07241	1.08136	1.01566	1.02914	1.06991	1.12942	1.26355	1.11221	1.10761	1.14097	1.09134	1.12565	1.12346	1.11378	1.09462	1.03497	9u		X		0.0577647
YTHDF3	1.07985	1.06594	1.03694	1.03825	1.03626	1.01547	1.0764	1.16206	1.26565	0.977448	0.959493	0.972701	1.01196	0.999518	0.990207	0.997812	1.03814	0.961332	9u		X		0.0904431
ZC3HAV1	1.02838	1.02036	1.03233	0.999404	0.973376	1.02802	1.15726	1.18517	1.20568	0.977609	0.944698	0.952728	0.976394	0.986897	1.00444	1.0129	0.961517	1.06066	9u		X		0.0770832
ZFP36L2	1.04378	1.0341	1.04429	1.03016	1.02039	0.909464	0.930494	0.989433	1.20117	0.894991	0.850571	0.862358	0.863305	0.931459	0.926965	0.934189	0.975386	0.95006	9u		X		0.100976
ZMAT5	1.03373	1.04641	1.07286	1.03286	1.03668	0.984694	1.00437	1.18204	1.43162	1.11637	1.08115	1.07609	1.06285	1.04995	1.05404	1.02287	0.946585	0.945712	9u		X		0.135781
ZMYM2	1.04481	0.996047	0.998922	1.00592	1.04931	1.0008	1.05649	1.12233	1.24828	1.04399	1.07811	1.06283	1.10525	1.0704	1.03225	1.04758	1.07671	1.05988	9u		X		0.0617569
ZNF143	0.983319	0.986128	1.00298	0.992633	1.01311	0.995843	1.0031	1.14174	1.20395	0.93433	0.928065	0.924204	0.9416	0.941072	0.952052	0.953159	0.94027	0.912996	9u		X		0.0854898
ZNF189	0.986514	0.93781	0.957737	0.948128	0.944139	1.07498	1.12836	1.16897	1.20194	1.08563	1.0744	1.06405	1.08812	1.08201	1.06713	1.06815	1.01704	1.06602	9u		X		0.0467879
ZNF431	1.00353	1.01298	1.02443	1.01021	0.998586	1.09956	1.08236	1.17976	1.20142	0.987429	0.99023	0.976536	0.996818	0.9799	0.981502	0.979059	1.04122	0.986013	9u		X		0.0691378
ZNF432	0.991394	0.959542	0.972716	0.957571	0.978091	1.0018	1.08185	1.12755	1.21606	0.993881	0.982681	0.957248	0.998503	0.990446	0.958882	1.03001	1.00484	1.00451	9u		X		0.0743106
ZNF442	1.00391	1.00457	1.01488	0.990766	1.00953	1.00689	1.11628	1.15228	1.46278	1.02274	1.02254	1.05231	1.04615	1.053	1.0802	1.06739	1.0952	1.03089	9u		X		0.131981
ZNF444	1.01961	1.03652	1.00558	1.03131	1.05456	1.0554	1.02541	1.05577	1.20136	1.04293	1.01921	1.08778	1.06025	1.01954	1.05209	1.08497	1.08185	1.00485	9u		X		0.0560273
ZNF460	1.00515	1.01145	0.99395	0.979282	0.998603	1.05755	1.02521	1.06232	1.22444	1.00729	0.998758	0.955402	0.981569	0.992817	1.01545	1.01289	1.00878	1.00055	9u		X		0.0740658
ZNF503	0.97398	0.976211	0.94617	0.975609	0.944483	0.887227	0.969052	1.10338	1.31741	0.912151	0.941895	0.944399	0.95456	0.949783	0.954385	0.96664	1.00957	1.04612	9u		X		0.117819
ZNF627	0.957743	0.953919	0.973909	0.940767	0.92905	1.00519	1.07986	1.19063	1.252	1.10591	1.11716	1.12699	1.16774	1.12557	1.12954	1.09809	1.03503	0.989246	9u		X		0.0703958
ZNF654	0.99994	1.00119	0.98488	0.990955	0.986195	0.995942	1.03798	1.10555	1.27234	1.00045	1.01486	0.954617	1.00389	0.981226	0.975736	0.994255	0.978618	0.969741	9u		X		0.0923074
ZNF669	0.962606	0.952747	0.980766	0.974399	0.996119	1.06096	1.12984	1.15938	1.20643	1.0927	1.07179	1.1076	1.1107	1.07185	1.10141	1.0544	1.17164	1.14537	9u		X		0.0478655
ZNF670	1.0263	0.982797	1.03085	1.01212	0.987144	1.01015	1.04155	1.11071	1.20594	1.03138	0.998008	1.01991	1.01689	0.95212	1.00023	0.978709	0.946824	0.967578	9u		X		0.0740309
ZNF77	0.972715	0.96255	0.939088	0.931114	0.94909	0.971742	0.94388	1.06079	1.27159	0.965681	0.95396	0.987984	0.984558	0.944242	1.0326	0.997193	0.940904	0.93015	9u		X		0.0999918
ZNF823	0.973266	0.968015	0.942013	0.951188	0.917242	0.949709	1.04077	1.1714	1.20046	0.96212	0.983667	0.937173	0.959884	0.960502	0.930253	0.974541	0.945274	0.944302	9u		X		0.0792597
ZRANB1	1.00036	0.994888	0.989231	0.978096	1.01212	1.04473	1.12466	1.19916	1.32767	1.04566	1.03122	1.05385	1.04014	1.00812	1.04629	1.03301	1.06242	0.979293	9u		X		0.0961259
ZSCAN29	0.953061	0.968442	0.969652	0.984495	0.998272	1.056	1.08756	1.18811	1.30172	0.99873	1.01753	0.996166	0.981347	1.00498	1.02575	1.04155	1.03999	0.997698	9u		X		0.0938589
7A5	1.00085	1.02668	0.968725	1.02237	0.961091	1.00664	0.98399	0.985209	0.982132	0.94175	0.973027	0.957279	0.986438	0.963987	0.965349	0.954516	0.970479	1.00724
A1BG	1.0452	1.02868	1.00971	1.04309	1.05001	1.04353	1.03256	1.01407	0.997857	0.978472	0.962999	1.05071	1.03525	1.00573	1.00077	1.00428	1.00089	0.987367
A1CF	1.01242	1.02577	1.04667	1.02192	0.991712	1.01032	1.0314	1.02684	1.00308	1.01404	1.03177	1.00113	1.0109	1.02291	1.01471	1.01037	1.04386	1.02787
A26C3	0.979664	0.996231	0.982007	0.97056	0.992025	0.989516	0.995186	0.976206	0.996751	0.988281	0.952939	0.979986	0.990569	0.977798	0.959747	0.985969	0.941426	0.977018
A2BP1	0.982414	0.975517	0.990971	0.992227	0.996969	0.99111	0.999689	0.979864	1.00065	0.990783	0.994666	1.00967	0.993688	0.987488	1.00153	1.0104	1.00395	1.00076
A2LD1	1.01776	1.04862	1.04527	1.05053	1.01928	1.00692	0.950562	0.887697	0.850761	0.988619	0.947174	0.963302	0.952658	1.00579	0.972354	0.990289	0.91776	0.90569
A2M	0.985923	0.996064	0.966655	1.00607	0.983337	1.04355	1.02776	1.00926	1.02328	1.00677	1.01731	1.00328	0.971275	1.01017	1.02038	1.00698	1.01139	0.994273
A2ML1	0.96826	0.982767	0.927139	0.946735	0.958363	0.971709	0.97353	0.991302	0.903778	0.9496	0.960016	0.982002	0.968227	0.937701	0.937218	0.924297	0.89411	0.967759
A3GALT2	1.02594	0.965444	0.997821	1.00565	0.989316	1.01412	1.0034	1.03362	0.983298	1.00879	1.00661	1.00384	0.992903	1.0151	1.0022	0.987549	1.00347	0.988969
A4GALT	1.04695	1.03987	1.05632	1.02654	1.01667	0.971902	0.999897	1.00423	1.05208	0.993157	0.98395	1.01008	0.957359	0.988686	0.959309	0.930689	0.947619	1.07441
A4GNT	1.05954	1.02352	1.0135	1.03285	1.01635	0.970879	1.03587	0.98869	1.00492	1.02882	1.02084	1.00545	0.992323	1.00837	1.01104	1.04138	1.04812	1.02089
AAA1	1.01367	0.999233	1.00801	1.02679	1.00781	1.03294	1.03674	1.02264	1.02364	1.02248	1.04558	1.02447	1.01776	1.02785	1.02651	1.01419	1.03879	1.03205
AAAS	0.950352	0.975961	0.980588	0.980719	0.996062	0.979225	0.950759	0.874528	0.913326	0.942108	0.942724	0.979331	0.940065	0.91904	0.997869	0.972423	1.00593	0.969067
AACS	0.974089	0.96597	1.00819	0.98922	0.968459	0.962102	1.0623	1.13952	1.07624	0.952763	0.978044	0.956507	0.95974	0.976862	0.94937	0.98286	0.982111	1.01751
AADAC	0.98454	0.987077	0.985923	0.993299	0.974114	0.960391	1.04442	1.01076	1.03766	1.01972	0.990436	0.99857	0.995484	0.968173	1.03385	0.965684	0.998507	0.990742
AADACL1	0.977419	0.947568	0.94726	0.968234	0.982527	1.01695	1.00345	0.966086	0.943586	0.988573	1.0132	0.948562	0.978444	0.989912	0.979797	0.982924	0.973989	0.977511
AADACL2	1.06311	1.02939	1.08725	1.06206	1.05108	1.03123	1.05065	1.03081	1.0276	1.04116	1.04417	1.04346	1.01337	1.02698	1.02968	1.06536	1.03351	1.03367
AADACL4	0.940893	0.976633	0.94198	0.966883	0.952103	0.954294	0.891945	0.95358	0.931382	0.935215	0.95358	0.956957	0.952288	0.954206	0.93231	0.953175	0.964707	0.945299
AADAT	0.984642	1.01994	1.00807	1.00089	1.00389	0.995802	0.963593	0.981035	0.995106	0.997991	1.01586	1.00617	1.00564	1.00156	1.00866	0.998191	0.975968	1.00384
AAGAB	1.00594	1.01988	1.00837	1.01136	0.987971	1.0009	0.98882	0.950899	0.869095	1.0227	1.03064	1.047	1.06228	1.01727	1.03795	0.999098	1.03119	0.990295
AAK1	1.09685	1.09321	1.08288	1.05982	1.03994	1.0146	1.03472	1.067	1.09011	0.979787	0.977799	1.00028	1.01046	0.980546	1.00129	0.978904	0.968062	0.935133
AAMP	0.999807	0.972095	1.02759	0.980989	0.977356	1.03402	1.14166	1.11068	1.04194	0.975363	0.972612	1.05102	1.01183	1.0015	1.01932	1.01392	1.01201	0.967366
AANAT	1.02569	0.998537	0.988875	1.01909	0.995589	1.01102	0.987251	1.03098	1.01639	1.05386	1.0206	0.998149	0.994911	1.02445	1.04293	1.00563	1.00329	0.986819
AARS	1.00395	0.990799	0.994446	1.00271	0.996534	1.06752	1.12282	1.10733	1.02961	1.09516	1.09618	1.10487	1.08797	1.09561	1.09014	1.09314	1.04037	1.0692
AARS2	0.921483	0.955399	0.921042	0.933615	0.936145	0.933925	0.967423	0.943963	0.870354	0.972725	1.00951	1.03447	1.01678	1.00511	0.989671	1.00819	1.04089	1.06853
AARSD1	0.998704	1.01979	1.01212	1.01067	0.990974	0.992043	0.994814	0.951933	0.936101	0.960391	0.968693	1.00866	0.976447	0.964486	0.976886	0.994277	1.03034	1.03073
AASDH	1.03346	1.08901	1.01745	1.00952	1.02839	1.04505	1.0642	1.0971	0.979524	1.07011	1.06734	1.05513	1.06401	1.04983	1.0675	1.04505	1.04739	1.12307
AASDHPPT	1.00892	1.01201	0.980549	1.0209	0.969984	0.990298	0.857365	0.854722	0.80982	0.97498	0.942026	0.894818	0.888857	0.985011	0.99285	0.98591	0.976918	0.875312
AATF	1.01728	1.01876	1.01756	1.01965	1.01454	0.991642	0.981801	0.966088	0.972894	0.966306	0.975891	0.973963	0.96883	0.954893	0.965852	0.964477	0.952803	0.920881
AATK	0.982627	1.02637	0.961229	0.991797	1.00543	0.98011	1.00362	0.95421	1.00367	0.968873	0.982724	1.01934	1.00226	1.01519	0.989527	1.01548	1.0142	0.98538
ABAT	0.982497	0.944073	0.968246	0.970105	0.969712	0.984354	0.954731	1.02611	1.02406	0.98316	0.981727	0.997439	0.951379	0.957066	0.970852	0.962183	0.932912	0.964792
ABCA1	1.05536	1.00499	0.980065	0.98777	1.02203	1.08934	1.18407	1.12989	1.14498	0.812381	0.824165	0.798992	0.831743	0.884609	0.902614	0.944323	0.923758	0.951376
ABCA10	0.990368	0.993273	0.9927	0.98674	0.988039	1.03734	0.983486	0.986394	0.980628	0.99507	0.980815	0.985051	1.00556	0.975346	0.982747	0.998305	1.02203	1.00485
ABCA11	0.979014	1.00883	0.956217	0.966111	0.950593	0.972795	1.02336	0.964012	0.921548	0.96369	0.970751	0.898112	0.973857	0.955647	0.952125	0.932154	0.973322	0.987324
ABCA12	1.02181	1.02578	0.990008	0.987807	1.0029	1.00991	1.00567	1.0141	0.998742	1.01881	1.00419	0.995063	0.976294	1.00033	0.994692	1.01031	1.03978	1.01983
ABCA13	0.865435	0.806858	0.84037	0.849141	0.845165	0.851551	0.810052	0.818096	0.800524	0.962713	0.911661	0.886977	0.908541	0.927908	0.932709	0.967345	1.0362	1.076
ABCA2	0.971953	1.00954	0.961445	0.963046	1.02028	1.00779	0.975132	0.909939	0.902013	1.02472	1.05492	1.05995	1.06524	1.03032	0.997172	1.01177	1.09164	1.10173
ABCA3	0.971153	1.00641	0.96363	1.03289	0.99877	1.06479	0.999142	1.00985	0.961035	1.01207	0.991809	1.01614	0.966346	1.01708	0.948049	0.984205	1.03198	1.03701
ABCA4	0.984175	1.03765	0.99127	1.03539	1.00341	1.00471	0.992326	1.04704	1.01844	0.994088	1.01353	0.98229	0.983562	1.00018	1.01194	1.03823	1.00054	1.02988
ABCA5	1.00629	0.981033	0.992356	0.992106	0.984606	1.00075	1.00506	1.00581	1.05308	1.01444	1.01487	0.978989	0.996456	1.01541	1.03634	1.02601	1.0194	1.02938
ABCA6	0.987791	0.989362	0.97125	1.00095	0.974893	0.981568	1.01286	1.00035	0.982027	0.999877	1.00521	0.984412	0.982776	0.972518	1.00504	0.988204	0.981093	1.0155
ABCA7	1.03878	1.04838	1.04605	1.03359	1.01674	0.988032	0.962477	0.919807	0.935301	1.00746	1.02978	1.0983	1.06142	1.01477	1.03607	1.02808	1.15728	1.16674
ABCA8	0.995792	0.987644	0.988848	0.992006	1.01381	0.985824	0.976163	0.966153	0.99804	0.995462	0.98626	0.999901	1.01184	0.99395	0.989444	1.0115	1.05101	1.02257
ABCA9	1.02617	0.993104	1.02381	1.00367	0.980603	1.03093	1.0122	1.05514	1.02176	1.01643	1.01065	0.997175	1.00544	1.02286	0.998487	1.01226	1.00305	1.04076
ABCB11	0.988231	0.993018	1.01621	0.98885	0.994328	0.993851	1.03536	1.03387	1.10658	1.01766	0.997665	1.02511	0.993092	1.00423	0.998409	1.02069	1.01958	1.02566
ABCB4	0.981137	0.969074	0.978663	0.985549	1.00001	1.00754	1.02663	0.982874	0.982144	1.00848	0.976323	0.966591	0.979743	0.978355	0.979093	1.00153	0.998996	1.00452
ABCB5	0.967162	1.0012	1.04185	0.993515	0.984012	0.938378	0.977105	0.994212	0.981233	0.980086	0.974102	1.01738	0.966514	0.978259	0.981681	0.945214	0.97625	1.00757
ABCB6	0.981622	0.985349	0.969443	0.98326	0.983447	0.981758	0.965484	0.980462	0.858571	1.15375	1.17463	1.16001	1.15423	1.13883	1.1163	1.12737	1.06685	1.16786
ABCB7	0.992861	1.00006	0.984991	1.02241	0.994305	1.02954	0.999007	0.967826	0.968278	1.00544	0.980565	0.995615	0.995681	1.02932	1.02875	1.0187	1.07114	1.04893
ABCB8	0.991142	1.00711	1.02519	1.03243	0.995203	0.997371	0.98368	1.00742	0.961384	1.00342	0.988772	1.00206	1.02677	1.00208	0.998255	0.994304	1.01648	1.02169
ABCB9	0.925788	0.933287	0.943034	0.934562	0.962136	0.943154	0.929208	0.951021	0.952319	1.00131	0.99516	0.990489	0.973442	0.966198	0.994427	0.996687	1.013	1.08874
ABCC1	1.00325	0.996299	1.00083	0.986475	1.03128	1.01164	1.05259	1.00824	0.963214	0.988856	0.981904	0.954285	0.953827	0.97706	0.958979	0.962932	1.03528	1.10063
ABCC10	0.999611	1.00816	0.996296	0.989938	1.00966	1.00428	0.987628	0.900239	0.871121	0.986981	0.990469	0.999554	0.983708	0.9982	0.987102	1.01044	1.05703	1.12148
ABCC11	1.03436	1.03781	1.02032	1.01496	1.03127	1.03377	1.01104	1.0369	1.04879	1.00576	1.03201	1.02247	1.00892	1.01294	1.00075	1.00621	1.03369	1.04113
ABCC12	1.00811	1.00711	1.0348	1.03244	1.03422	0.993068	1.0076	1.03245	1.08704	1.01985	1.03789	1.0319	0.979136	0.991943	1.00262	1.02661	1.04739	1.02857
ABCC13	1.00226	1.00789	1.0324	1.03127	0.990417	1.03507	1.01334	1.00187	1.05768	1.02659	1.04168	0.998105	1.02206	1.03368	1.0056	1.01639	0.996224	1.00774
ABCC3	1.02946	1.02643	1.03126	1.02701	1.05342	1.02141	1.04033	1.0277	0.9833	1.16222	1.18601	1.18954	1.19082	1.18513	1.17988	1.16505	1.18161	1.05983
ABCC5	0.958709	0.958387	0.953042	0.947261	0.98345	1.01656	1.05341	1.05149	0.985124	1.03429	1.04337	1.06248	1.01948	1.00358	1.00259	1.00279	1.10684	1.13957
ABCC6	1.01276	1.00269	1.01667	1.00524	0.98587	1.00575	0.992586	1.01078	1.03836	1.00641	1.00237	1.00749	1.0104	1.00755	1.0125	1.00804	0.994704	1.0054
ABCC6P1	1.01431	1.03197	0.990491	1.00891	0.988166	1.02223	1.07595	1.04051	1.0776	1.04746	1.00903	1.02011	1.0003	1.01286	1.01272	1.02471	1.00715	1.00373
ABCC6P2	0.957537	0.970218	0.95981	0.96845	1.00705	0.978851	1.0242	1.00693	0.964856	1.04616	0.975796	0.939633	0.978454	0.953514	0.953648	0.92692	1.0074	0.977823
ABCC8	0.995416	0.993571	0.969793	1.03511	1.02766	0.995797	0.997847	0.999269	1.01582	1.00447	0.974017	0.987719	1.02864	1.01131	1.01112	0.978084	1.00353	0.984222
ABCC9	1.00814	0.989395	1.00904	0.983923	1.00379	1.01574	1.02261	1.0763	1.10974	1.00039	1.00107	1.00567	0.991972	0.977809	0.976893	0.998685	0.996096	0.985303
ABCD1	0.98626	1.02742	1.02394	1.00017	1.03954	1.01127	1.06592	1.04778	1.08068	1.02482	1.01809	1.04892	1.04063	1.03172	0.997905	1.02455	0.990729	1.06481
ABCD2	0.999518	0.948537	0.95219	0.981102	0.971434	0.96176	0.971297	0.961005	0.986804	0.967267	0.975243	0.979111	0.993908	0.977753	0.989295	0.987396	0.982458	0.986633
ABCD3	0.993999	0.94512	0.945728	0.98906	0.934569	0.91914	0.945925	0.974162	0.9291	0.954111	0.994134	0.904446	0.970986	0.93159	0.907815	0.926563	0.929358	0.953474
ABCD4	0.995168	0.995102	1.00991	1.00364	1.02841	1.01916	1.00534	0.999852	1.0264	1.00993	1.0084	1.00533	1.02334	0.982908	1.0308	1.04738	1.03996	0.996875
ABCF1	1.00526	0.992924	0.986123	0.992646	1.0105	0.995824	0.978044	0.939021	0.937475	0.965899	0.960724	0.985478	0.974537	0.961501	0.957129	0.977098	0.97222	0.967308
ABCF2	1.00462	1.03983	1.03156	1.00711	0.995524	0.979305	0.944562	0.92061	0.949056	0.935399	0.91422	0.929006	0.925983	0.920424	0.919479	0.93405	0.900363	0.9125
ABCF3	0.972577	0.958303	0.964072	0.941065	0.962714	0.984389	1.03521	1.04957	1.03322	0.962862	0.96689	1.00493	0.974267	0.973335	0.995764	0.991089	1.01055	0.994734
ABCG1	0.988559	0.964539	0.974823	0.973976	0.982624	0.972548	0.980363	1.03921	0.998183	0.986638	0.969775	0.973841	0.971518	1.00255	0.97654	0.9668	0.979199	0.972311
ABCG2	0.957062	0.918278	0.947723	0.95537	0.983514	0.962197	0.959241	0.959576	0.973265	0.94938	0.986356	0.953924	0.98277	0.957839	0.990107	0.926823	0.980276	0.939203
ABCG4	1.01195	1.03081	1.05323	1.01553	1.04764	0.978315	1.00224	1.00178	0.983458	1.01647	1.00271	1.02799	1.00801	1.03342	1.02214	1.03741	1.01881	1.02544
ABCG5	1.01357	0.996726	0.97617	1.03372	0.982852	1.02106	0.988768	1.05145	0.989101	0.973491	1.01358	0.982339	1.00321	1.0195	0.964365	0.997686	0.995708	1.00633
ABCG8	1.02499	0.989675	1.02885	1.0522	0.998934	0.998729	1.0127	1.01863	1.00799	1.02862	1.01131	1.0225	1.00915	1.01409	1.02549	1.01271	1.05097	1.03231
ABHD1	0.991383	0.995133	0.968502	1.00451	0.98452	0.992383	0.976704	1.00265	1.00164	1.01751	0.986034	0.979404	1.00461	0.989672	0.971626	0.952172	0.995641	0.993792
ABHD11	1.0515	1.08192	1.08948	1.07969	1.0547	0.990663	0.963697	0.945449	0.930188	0.958751	0.959122	0.958525	0.940129	0.937927	0.954013	0.952794	0.905346	0.922268
ABHD12	0.992187	1.01037	1.00592	1.00542	1.01065	1.00586	1.01131	1.00392	1.01933	1.02048	1.02281	1.00911	1.00547	1.01374	1.0015	0.991491	0.982725	1.0372
ABHD12B	1.01069	0.999359	1.00115	0.986455	0.99314	0.990185	0.996463	0.98862	1.01351	0.983478	1.01085	0.991456	0.981714	0.978738	1.00106	0.996788	0.99354	0.995069
ABHD13	0.980728	0.985352	0.972928	1.00682	0.953288	0.966669	0.98436	0.956317	0.972272	0.979666	0.994604	0.977084	0.992746	0.977593	0.980792	0.988702	0.970205	0.984575
ABHD14A	0.992737	1.00453	1.04561	0.984843	0.97505	0.94754	0.961377	0.885009	0.893249	0.950884	0.97566	0.957989	0.906194	0.967404	0.979192	0.978783	0.945964	0.997515
ABHD14B	1.03892	1.04801	1.05692	1.00352	1.03119	1.01322	0.981164	0.926869	0.983567	1.05335	1.06377	1.09154	1.03254	1.0685	1.0748	1.03224	1.05258	1.03549
ABHD15	0.999146	0.984109	0.999801	1.00318	0.991218	0.954443	0.959592	0.984893	0.997468	1.01869	1.03127	0.983454	0.975249	1.0182	0.954328	0.957952	0.977078	1.01863
ABHD2	0.991278	1.00512	1.00024	0.987262	0.999548	1.00612	1.08164	1.08742	1.08093	1.00526	0.99	0.981865	0.940189	1.01072	0.992853	0.95799	0.982927	0.998187
ABHD6	1.0087	1.03727	1.03331	1.01167	1.04226	0.963233	0.950467	0.903571	0.837361	0.955037	1.0141	0.986745	0.97066	0.967674	0.944236	0.96575	1.03082	1.03088
ABHD7	1.02043	0.981531	1.05838	1.00732	0.994533	0.97917	0.999808	0.963534	0.981836	1.06702	1.01208	0.955484	1.01868	1.06485	1.02281	1.0177	0.997797	0.93435
ABHD8	0.995146	1.03016	1.02782	1.01886	1.01303	0.9718	0.990392	1.01224	1.08409	1.19487	1.21486	1.23917	1.19543	1.19765	1.21591	1.21435	1.07559	1.07552
ABHD9	0.968952	0.9741	0.991138	0.988907	0.984804	0.984744	0.999125	0.986253	1.02292	0.929846	1.00782	0.962891	0.965615	1.00868	0.969647	0.951119	0.945188	0.980566
ABI1	1.00158	0.997365	1.02579	1.01603	1.02353	1.06483	0.993024	1.00275	1.00381	1.00089	0.997548	0.991305	0.997101	1.02555	0.99846	0.99749	1.01575	1.00579
ABI2	0.983492	0.970771	1.02971	0.984869	0.983136	0.987947	0.981069	0.936739	0.951108	1.02324	0.978951	0.992599	0.994223	1.00368	0.9934	0.989258	0.987	0.987607
ABI3	1.0301	0.996855	0.998765	0.989675	1.01872	1.04677	1.00042	1.00194	0.993688	1.01867	1.00672	1.00349	0.995719	0.981547	0.995904	1.00991	1.00952	1.00128
ABI3BP	0.953761	0.999403	0.969789	0.97847	0.942567	1.03496	1.06477	0.95579	0.989744	1.02666	1.02202	0.961737	0.989561	0.986088	1.00692	0.945854	0.980483	0.999333
ABL1	0.989979	1.01187	0.98172	1.00903	1.02671	0.995508	1.02366	1.05123	1.1118	1.0041	1.0005	1.03005	1.01588	1.00654	1.00824	0.996183	0.999957	0.986758
ABLIM1	1.07907	1.08207	1.06101	1.04112	1.02715	0.993169	0.984059	0.944622	0.890492	0.907453	0.918917	0.950088	0.941649	0.941964	0.972144	0.983865	0.987089	0.921288
ABLIM2	1.08496	1.04561	1.03143	1.05336	1.02968	1.04003	0.984363	1.06671	1.08181	1.06711	1.05265	1.0611	1.02613	1.0628	1.05994	0.981694	1.00751	1.00587
ABLIM3	1.0588	1.07002	1.01517	1.0478	1.0588	0.995451	1.0231	1.05913	1.08578	1.06099	1.10066	1.1179	1.06705	1.10444	1.1183	1.05451	1.0193	0.996975
ABO	0.928267	0.988014	0.943975	0.954242	0.934038	0.957468	0.95672	0.935551	0.97973	0.935631	0.922555	0.980838	0.961469	0.991329	0.961553	0.975552	0.966849	0.967764
ABP1	1.03329	1.02634	1.0155	1.00586	1.02186	0.997861	0.98138	0.944875	0.91443	0.890965	0.897505	0.886514	0.882608	0.854597	0.850556	0.879747	0.895922	0.995843
ABR	1.03152	1.03575	1.03631	1.03755	1.01354	0.985599	0.965738	0.957489	0.940887	1.02164	1.02623	1.00836	1.02239	1.00079	1.00842	1.02053	1.00776	0.964043
ABRA	0.993713	0.974277	0.983194	0.987996	0.969685	1.05271	0.989036	0.969422	1.01252	0.968213	0.972525	0.973267	0.950875	0.976727	0.967226	1.01987	0.982881	1.00507
ABT1	1.07315	1.04962	1.05209	1.05682	1.07182	1.01155	1.02409	1.05464	1.02094	0.988821	1.03005	1.0581	1.01741	1.03718	1.00548	0.999274	0.926179	0.9564
ABTB1	1.06433	1.05047	1.04169	1.06743	1.05525	1.13197	1.18785	1.16454	1.17346	1.2219	1.17959	1.21154	1.18235	1.21197	1.15901	1.153	1.07519	1.01914
ACAA1	1.02013	1.02515	1.03278	1.01724	0.997097	1.01246	1.02107	1.04806	1.04275	0.961422	0.954082	0.970254	0.949574	0.955198	0.964185	0.960378	0.997882	1.00379
ACAA2	1.07981	1.07986	1.12394	1.08421	1.06133	1.0769	1.05156	1.10536	1.19185	1.11214	1.06889	1.07928	1.10644	1.10039	1.10815	1.12459	1.0371	0.978759
ACACA	1.0398	1.04091	1.02308	1.02238	1.02189	0.954231	0.951688	0.93668	0.851875	1.03336	1.02716	1.02696	1.02944	1.0118	0.958852	0.980032	1.03226	1.11659
ACACB	0.963326	0.957792	0.951638	0.934148	0.971386	0.954878	0.980194	0.948212	0.990998	1.07127	1.07569	1.1491	1.11892	1.0437	1.05425	1.02727	1.10689	1.16835
ACAD10	0.988589	0.969592	0.974165	0.971811	0.977068	0.999849	1.034	0.924088	0.851682	1.0541	1.01678	1.08903	1.03516	1.05042	0.968788	1.04687	1.03372	1.05964
ACAD11	0.96816	0.919087	0.914245	0.925645	0.924705	0.999171	0.992698	0.962369	0.893347	1.05783	1.05455	1.05635	1.03557	1.04984	1.06161	1.07349	1.12868	1.12597
ACAD8	0.979346	0.969217	0.965594	0.949798	0.951354	0.984368	0.95779	0.969801	0.847998	0.989856	0.990368	0.991151	0.965227	0.965951	0.957174	0.966018	1.03672	1.01038
ACAD9	0.978591	0.994218	1.01402	0.997286	0.985055	0.971148	0.963082	0.897561	0.860483	0.995224	0.988116	0.966223	0.961646	0.965621	0.957786	0.969847	0.996527	0.997286
ACADL	0.977414	1.0188	0.954705	0.981907	1.01848	1.02325	0.993813	1.00872	0.973704	0.983253	1.01772	0.96912	0.954156	1.03867	0.984685	1.00312	0.97073	0.975984
ACADM	0.987381	0.967998	0.992899	1.00403	0.956442	0.971509	0.927889	0.917621	0.907448	0.971457	0.98032	0.927751	0.967876	0.960113	0.965047	0.962439	0.938975	0.954856
ACADS	1.02896	1.04256	1.02563	1.01306	1.03655	1.05521	1.04791	1.00203	0.981096	1.04251	1.0477	1.07557	1.01547	0.992048	1.03194	1.02927	1.01859	1.03805
ACADSB	1.06441	1.04215	1.06817	1.06308	1.03111	1.02888	0.99456	1.08217	1.02784	1.0397	1.06387	1.03577	1.06356	1.01674	1.05288	1.0562	1.06884	1.04503
ACADVL	0.979391	0.965167	0.961819	0.997441	1.00453	1.0076	1.03045	1.02005	0.937905	1.01946	1.03243	1.03286	1.03898	1.02029	1.00245	1.02615	1.04863	1.05311
ACAN	0.984032	0.950489	0.991274	0.974185	0.98429	0.944612	0.974138	0.945026	0.961214	1.00815	0.988566	0.968952	0.948783	0.957521	0.940784	0.958143	0.961068	0.97143
ACAP1	0.966539	0.948204	0.985923	0.993762	0.957725	0.976736	1.01067	0.964834	1.00186	0.950043	0.994551	0.990739	0.967985	0.952728	0.960822	0.978808	0.980982	0.970489
ACAP2	1.03121	0.986392	1.00949	1.02455	0.95615	0.994659	1.03869	1.10621	1.03143	1.00942	1.01703	0.952658	1.04247	0.992366	0.980025	0.961975	0.956248	0.918418
ACAP3	1.00705	1.00351	1.0068	0.99194	0.990119	1.00604	0.967208	0.97171	0.974098	0.949792	0.99168	1.01705	0.97115	1.02489	0.950231	1.01809	0.992122	1.03753
ACAT1	1.0082	1.01418	1.04594	1.00941	1.00981	0.99537	0.973628	0.999119	0.98239	1.03371	1.04214	1.02684	1.02041	1.03393	1.02425	1.02174	0.988651	1.0276
ACAT2	0.952944	0.970098	0.967748	0.96607	0.962697	0.954483	0.904759	0.873329	0.933843	1.03682	1.03932	1.04221	0.999437	1.013	1.00437	0.966802	0.894434	0.99447
ACBD3	1.01315	1.00603	0.993693	0.99786	0.979148	1.01524	1.03739	1.11542	1.09797	0.995712	1.0168	1.02451	1.03586	1.0513	1.03848	1.03244	1.00416	0.91888
ACBD4	0.972977	0.991819	1.04696	0.973355	0.997225	1.00067	1.0064	0.971564	1.04444	1.09795	1.0773	1.06283	1.04632	0.995299	1.08082	1.04454	1.10296	1.1008
ACBD5	0.998815	0.998755	0.984255	0.983788	1.00493	0.974992	0.978018	0.980431	0.993475	0.9868	0.986459	0.987936	0.989977	0.976363	0.9527	0.972226	0.970078	0.96255
ACBD6	1.0293	1.02093	1.03834	1.01287	1.0146	1.02147	0.978472	0.956176	0.90425	1.01379	1.01817	1.01261	0.993647	1.00184	1.0219	1.03115	0.972506	0.960057
ACBD7	1.00296	1.00985	1.01415	1.0005	1.01163	1.00796	0.998294	1.03721	1.04295	1.04845	1.03198	1.01775	0.997139	1.0197	1.03369	1.00147	1.00879	1.03583
ACCN1	1.02569	1.07222	1.02802	1.01996	0.98727	1.01822	1.03144	0.952659	1.00068	0.994309	1.00273	0.997119	1.01054	0.981474	0.97858	0.981847	1.04062	1.00756
ACCN2	0.983641	1.00482	0.999891	1.02672	0.975989	0.94024	0.930446	0.906639	0.971987	0.964851	1.00511	0.989537	0.940355	0.944557	0.950507	0.978798	1.07873	1.10659
ACCN3	1.00365	1.01266	1.01553	0.992943	0.991825	1.00313	0.98937	1.08786	1.03041	1.02638	1.01502	1.0111	1.0073	1.00756	1.0111	1.01611	0.998716	0.989847
ACCN4	1.0003	0.959936	0.973942	0.979285	0.98969	0.998732	0.967064	0.995937	1.03173	0.974634	0.980158	0.990529	0.982841	1.00199	0.979152	0.992511	0.98205	0.981504
ACCN5	0.980318	0.951697	0.962259	0.991333	0.954524	0.927353	0.973381	0.979133	0.96245	0.969891	0.933309	0.950598	0.94351	0.961872	0.955335	0.963779	0.984161	0.953311
ACCSL	1.02801	0.983163	0.969292	0.984043	0.985099	0.989296	0.983836	0.977351	0.950693	0.976934	0.982018	0.980867	0.995825	0.981312	0.995181	0.990239	1.0018	0.998514
ACD	1.00375	0.987881	1.00441	0.999099	0.987507	0.969907	0.969567	0.917687	0.92638	1.00479	1.01981	1.01582	1.00682	0.997856	1.01049	1.0043	0.995928	0.988233
ACE	0.990526	0.98408	0.987673	0.988882	0.99679	1.01379	0.968309	0.981769	0.983241	0.979364	1.00879	1.00618	0.989701	0.964167	1.01373	0.991082	0.977874	0.988513
ACE2	0.987565	1.03312	0.9847	0.986729	1.04114	1.05036	1.00124	0.999239	0.99359	1.01278	1.02656	1.00652	1.00648	0.98574	1.02025	1.00601	1.02464	0.9963
ACER1	1.02327	1.01818	1.0268	0.997212	1.01145	1.01544	1.00806	1.05489	1.00422	1.01618	1.01571	1.0081	1.02918	1.0293	1.03395	1.04867	0.998512	1.02474
ACER2	1.05274	1.06214	1.00699	1.00144	1.02611	1.09447	1.10028	1.15154	1.14889	0.998991	1.00101	1.00536	0.999668	1.00481	0.999511	0.999604	0.972225	1.01408
ACHE	1.02687	1.01079	1.01683	0.975733	1.01127	0.986638	1.02642	1.01017	1.00896	1.01818	1.00556	1.01618	1.03811	0.9713	0.996026	0.980731	1.00445	1.00919
ACIN1	1.00087	1.00889	0.989716	0.991068	1.00206	1.06362	1.07579	1.09824	1.09336	1.00023	1.00994	1.0537	1.03229	1.0017	0.991618	1.00696	1.03882	1.0356
ACLY	1.01035	0.999894	0.98699	0.994793	0.988131	0.970817	0.962943	0.990449	1.01441	1.00145	1.00618	0.982416	0.98647	1.00966	0.981192	1.00911	1.03781	1.0013
ACMSD	1.01211	1.01579	0.998655	1.04818	1.00992	1.01748	1.08048	1.02005	1.03717	1.04788	0.994174	1.0149	1.05754	1.03614	1.05332	1.02743	1.01604	0.946604
ACN9	0.993762	0.990435	1.02344	1.01172	0.956581	0.933148	0.870497	0.822497	0.852663	0.925076	0.926988	0.881733	0.895119	0.953505	0.946	0.923789	0.92341	0.927285
ACO1	0.979382	1.00051	0.996337	0.995625	1.00095	1.00579	0.98773	0.965568	0.93269	1.058	1.06807	1.034	1.04793	1.06355	1.05365	1.03882	1.01168	0.987923
ACO2	0.95532	1.0031	1.00137	0.986199	0.964636	0.978803	1.00689	1.01537	0.991793	0.913374	0.898024	0.929448	0.895033	0.945335	0.922825	0.949569	0.907454	1.04179
ACOT1	1.0052	1.00282	1.04459	1.02826	1.01695	0.97374	0.963855	0.920544	0.92855	1.01089	0.982529	1.0096	0.97035	0.984896	1.00435	0.983978	0.935644	0.960332
ACOT11	1.06807	1.08227	1.09551	1.0569	1.0894	1.03593	1.00651	0.937181	0.876113	0.990167	0.988341	1.03233	1.00106	0.988734	1.00855	0.994984	1.00381	1.0261
ACOT12	0.982297	1.02221	0.997204	0.949841	0.997073	0.991988	0.993065	0.993101	0.960653	0.950907	0.982479	0.960317	0.96379	0.988964	1.01859	0.995643	1.00723	0.971184
ACOT2	0.93975	0.958448	1.00549	0.995983	0.942311	0.900321	0.897164	0.861554	0.878333	0.96968	0.948009	0.935936	0.952877	0.972882	0.98531	0.971668	0.92827	0.942311
ACOT4	1.09475	1.06573	1.07588	1.05998	1.02996	0.980446	0.930783	0.866362	0.859457	1.02804	1.03073	1.01648	1.00052	1.03837	1.02996	1.02416	0.937997	0.953676
ACOT6	0.972811	0.998776	0.996174	0.989713	1.00155	1.00042	1.03322	0.971358	1.00186	1.00286	0.975787	1.0388	1.01792	1.02069	0.981144	1.02703	1.04033	1.01808
ACOT7	1.03572	1.03544	1.05676	1.05605	1.01965	1.00454	1.00597	0.992887	1.03004	1.00073	0.988577	0.992681	0.986543	0.974591	0.965535	0.965194	0.902404	0.892421
ACOT8	0.999696	1.05878	1.04662	1.00934	1.00079	0.970475	0.960966	0.933828	1.05355	1.01398	0.994214	1.04057	0.990749	1.00958	1.00185	1.0094	0.974795	0.958415
ACOT9	0.98328	0.989614	0.998952	0.990808	0.974852	0.997368	1.00634	1.02033	1.03294	0.976402	0.959487	0.979188	0.964783	0.969035	0.987854	0.96125	0.941189	0.899274
ACOX1	1.00637	1.00648	1.0124	0.953966	0.972406	0.983827	0.988302	1.05938	1.1018	0.990697	0.976306	0.952457	0.980929	0.973716	0.953481	0.966152	0.979839	0.950316
ACOX2	1.11141	1.0766	1.13393	1.10491	1.08763	1.04241	1.02849	1.01757	1.01703	0.979003	0.948027	0.962139	0.960753	0.968058	0.963348	0.952619	0.931324	0.934975
ACOX3	1.01559	1.08205	1.03433	1.00826	1.01136	0.997014	1.02434	0.943507	0.941969	0.945782	0.944584	0.982662	0.935898	0.938669	0.93462	0.995687	0.984801	1.0486
ACOXL	1.00569	1.04251	1.00537	0.997441	0.995236	0.998319	1.05778	1.01222	0.996613	1.03264	1.02705	1.05873	1.0532	1.0445	1.02924	1.0376	1.00056	1.01236
ACP1	1.01528	1.024	1.02955	1.02676	0.998507	0.978914	0.94063	0.940837	0.968266	0.992539	0.986818	0.982722	0.969021	0.996461	0.997562	0.978419	0.938843	0.953264
ACP2	0.965269	0.973259	1.00522	0.981395	0.987601	1.00259	1.01731	0.961929	0.951074	0.997703	1.00206	1.00271	0.949881	0.992457	1.00024	0.970882	1.0079	1.06167
ACP5	1.05903	1.06584	1.04997	1.0474	1.0477	1.05538	1.06297	0.987396	1.00697	1.03475	1.03667	1.06876	1.08611	1.05114	1.03321	1.03342	1.01111	1.08614
ACP6	1.0125	0.999734	1.01304	1.01669	0.995662	0.93286	0.933404	0.891515	0.820748	1.02628	1.02944	1.0012	1.00594	0.977168	1.02507	1.0355	1.01111	1.08289
ACPL2	0.969426	0.991953	0.982041	1.00409	0.98795	0.934798	0.92177	0.942049	0.82864	0.964504	1.01042	0.978675	0.964504	0.987735	0.966086	1.01469	0.992197	1.00368
ACPP	1.06536	1.02002	1.02612	1.05868	1.04344	1.03885	1.00681	0.975348	0.974646	0.997645	1.03552	0.992612	1.00641	0.977913	0.993324	1.00816	1.02557	1.1935
ACPT	1.0293	0.986157	1.00002	0.969255	0.977796	1.02209	0.974714	1.0128	1.04004	0.965088	0.996191	1.00154	1.00799	0.975884	0.997875	0.981495	1.02309	0.978371
ACR	1.04413	0.985007	1.02081	0.964444	0.979469	1.02156	1.02652	0.980525	0.961115	0.981313	0.97186	0.995921	0.977526	0.999352	1.00481	0.981846	0.963043	0.998725
ACRBP	1.02315	1.03193	1.01361	1.02512	0.988302	1.03981	0.993701	1.03325	1.04	1.00353	1.02634	1.02754	1.03046	0.990297	1.05961	1.03139	0.985897	0.994198
ACRV1	0.962441	0.968233	0.967313	0.987919	1.01303	0.969619	0.98811	0.990642	0.982558	0.996385	1.00854	1.02707	0.976365	0.990908	1.02291	1.01188	1.00504	0.995383
ACSBG1	0.965541	0.991393	1.01124	0.968781	1.03203	1.03066	0.945017	0.984391	0.980107	1.00241	0.976411	0.995363	1.01437	0.966315	0.969059	0.966348	0.983463	0.991352
ACSBG2	1.03313	1.00884	0.988337	1.0447	1.05277	1.02272	0.997003	1.00118	1.02044	1.05535	0.95657	0.985437	1.00031	1.03429	1.00659	1.00148	1.04808	1.04548
ACSF2	0.928883	0.980281	0.988884	0.9698	0.973424	0.948206	0.963444	1.03796	0.97789	1.16453	1.19444	1.23558	1.2298	1.16337	1.19966	1.15356	1.15163	1.2218
ACSF3	1.0249	1.05086	1.06357	1.0219	1.03371	1.00432	1.00719	0.975266	0.989607	1.03619	1.01337	1.04696	1.06217	1.01488	1.05203	1.07353	1.02499	0.990616
ACSL1	0.981643	0.979663	0.985178	0.98209	0.977982	0.983046	0.96616	0.993649	1.05811	1.01078	0.985358	0.955882	0.978584	0.955818	1.02036	0.985934	0.960299	0.976944
ACSL3	0.984568	0.972116	0.991753	0.967056	0.98439	1.01583	1.08152	1.06772	1.04761	1.04536	1.04704	0.986863	1.00878	1.04127	1.02564	1.01767	1.00539	1.07913
ACSL4	1.02501	0.98733	1.03484	1.02556	0.991589	1.03931	1.02609	1.04908	1.0513	0.978549	0.979299	0.946646	0.970157	0.974021	0.94985	0.964216	0.951375	0.896944
ACSL5	1.0221	1.03071	1.03696	1.02427	1.00787	1.00441	1.02558	0.974073	0.939582	1.06003	1.0716	1.04743	1.0283	1.05348	1.03123	1.01602	1.01138	1.03618
ACSL6	0.999649	0.990091	1.00688	1.01371	0.998765	0.984015	0.985051	0.993929	0.99956	0.98861	0.981373	0.98509	0.992314	0.983926	1.00343	1.01275	0.989135	0.987375
ACSM1	1.04055	1.01827	1.0544	1.02868	0.997275	1.0615	1.0743	1.03159	1.08099	1.05069	1.04022	1.04886	1.03685	1.04852	1.05816	1.02578	1.04105	1.03667
ACSM2B	0.988246	0.988422	1.03885	1.01653	1.02666	0.990474	0.977568	1.01694	0.991639	1.01354	1.00833	0.997464	1.01858	0.990347	0.98906	1.01362	1.0126	1.00926
ACSM3	1.01185	1.00202	1.01691	0.983842	0.995747	0.99785	1.01074	0.987624	1.00416	1.00191	0.99256	0.986815	1.01022	1.01622	1.00512	1.00292	0.990268	1.0173
ACSM5	0.991163	1.01426	0.996142	0.987712	1.00515	0.992357	0.98839	0.978134	0.965133	1.01877	0.966959	0.991904	1.01878	1.00601	0.998092	0.993767	0.992392	1.01609
ACSS1	0.988269	1.02264	0.997423	0.975948	0.96627	0.994621	0.959262	0.912378	0.842328	1.09358	1.1495	1.19597	1.15486	1.09944	1.0919	1.08611	1.10591	1.18154
ACSS2	1.0304	1.02402	1.01508	1.02168	1.02269	1.12112	1.15423	1.16528	1.1018	1.16082	1.1556	1.1694	1.16956	1.11586	1.11116	1.0918	1.0561	1.0404
ACSS3	0.980205	0.989163	0.915281	0.938087	1.03567	1.00701	1.01985	1.03221	0.95579	0.966252	0.989935	1.00843	0.984124	0.941691	0.958015	0.98904	1.04022	1.02738
ACTA2	1.00865	1.02255	1.04695	1.00133	1.00391	0.960422	0.941456	0.908809	0.950783	1.01219	1.02206	1.0127	0.974818	1.05516	1.06387	1.07599	1.08015	1.078
ACTB	1.0126	1.0126	1.01008	1.00829	1.01008	1.0126	0.988592	0.957033	0.94775	0.997763	1.00195	0.997763	1.00401	0.997763	0.995495	0.997763	0.991935	0.980735
ACTBL2	1.00714	0.999479	0.967965	0.973891	0.961886	0.992506	1.01185	0.986551	1.06453	1.00506	0.993497	0.936822	0.977362	0.970177	0.994348	1.00613	0.986319	0.976584
ACTC1	0.996327	0.987545	0.990329	0.9783	0.978541	0.966226	0.986647	1.01582	1.03169	1.00537	0.983844	0.983952	0.941044	1.02683	0.986609	0.997024	0.969289	0.936207
ACTG1	0.992266	0.985971	1.00802	0.987073	1.01081	0.974121	0.946157	0.931955	0.933378	0.989586	0.996181	0.993874	0.983663	0.998842	0.992266	0.997752	1.00528	0.974121
ACTG2	1.04088	1.05888	1.10945	1.03823	1.05884	1.01021	0.967028	0.976308	0.959867	0.939515	0.965772	0.943405	0.981857	0.953679	0.928726	0.950465	0.95077	0.959787
ACTL6A	0.989215	0.979279	0.997326	0.999068	0.981844	0.965522	0.932698	0.894388	0.870057	0.954678	0.942911	0.938053	0.950579	0.962718	0.960276	0.940994	0.937288	0.943365
ACTL6B	0.998402	0.972896	0.97782	1.00431	1.00396	0.99007	1.00412	0.957327	0.985924	0.974808	1.00297	0.96486	0.985187	1.01743	1.01158	0.984056	1.00157	0.960415
ACTL7A	1.06256	1.04551	1.05688	1.03478	1.07308	1.02537	1.0859	1.06215	0.995771	1.05866	1.03774	1.02955	1.04854	1.03245	1.04368	1.04233	1.04226	1.03283
ACTL7B	1.03377	1.02711	1.04602	1.06381	1.07388	1.07385	1.03219	1.02972	1.04625	1.05566	1.05748	1.03266	1.07066	1.05859	1.01117	1.05662	1.04924	1.09546
ACTL8	1.03483	1.06065	0.99589	1.09283	1.0067	1.02005	1.02225	0.988605	1.02981	1.02503	1.01517	0.989714	1.03205	1.03143	1.03626	1.01252	0.99683	1.01527
ACTN1	1	0.998217	0.992488	1.0016	0.982004	0.945462	0.97489	0.929911	0.906764	0.977135	0.983669	0.991372	0.979834	0.99954	1.00122	1.0016	1.00451	0.936294
ACTN2	0.980982	1.02394	1.0324	1.03229	1.0049	1.00542	1.0166	0.992224	1.00038	1.03201	1.05595	1.03155	1.03014	1.00216	1.03056	0.995763	1.02246	1.0157
ACTN3	1.04895	1.03314	1.02764	1.0353	1.0212	1.03202	1.09622	1.08847	1.19829	1.03098	1.02643	1.05	1.04642	1.03731	1.08301	1.02737	1.02768	1.03104
ACTN4	1.04146	1.04505	1.03124	1.03114	1.05122	1.05678	1.04542	1.02138	0.996445	0.971122	0.976879	1.00752	1	0.985351	0.997783	0.995185	0.989155	0.992005
ACTR10	1.0231	0.982788	1.00483	0.99927	0.98001	0.983328	1.0005	1.01202	0.985825	1.04232	1.03726	1.01478	1.03427	1.04187	1.02772	1.01814	1.00663	0.983427
ACTR1A	0.989199	1.00962	1.02891	1.00275	0.987279	0.959	0.979128	0.970236	0.955537	1.01001	1.01093	1.00953	1.00275	1.00051	0.999683	0.978069	0.953931	0.965064
ACTR1B	1.00052	1.00649	0.999032	1.00445	1.00593	0.973888	0.920664	0.847256	0.840505	0.981609	0.989527	0.980047	0.989831	0.979805	0.981672	1.00555	1.01978	1.00821
ACTR2	1.0299	1.02341	1.01946	1.01414	1.01592	0.995841	0.97812	0.949527	0.906294	0.993197	0.969503	0.996001	0.977668	0.988753	1.00989	0.995127	0.955612	0.937202
ACTR3	1.04746	1.00361	0.995119	0.991205	0.998003	0.998284	0.922772	0.934649	0.965566	0.970764	0.938351	0.942223	0.979786	0.938828	0.946677	0.907565	0.957832	0.947147
ACTR3B	1.0086	0.988564	0.984085	1.00183	1.01156	0.993406	0.993664	1.00062	0.945644	0.984538	0.953962	0.973868	0.977875	0.96766	1.00996	0.969536	0.992304	1.01226
ACTR6	0.962086	0.922948	0.972013	0.977557	0.937795	0.982344	0.95047	0.999299	0.989698	1.03648	0.973444	0.999529	1.03608	0.999791	1.01255	1.0373	0.95673	0.940472
ACTR8	0.984313	0.990439	0.985525	1.03472	0.994415	0.937147	0.980455	0.972216	0.908917	1.01638	1.02867	0.99017	1.00559	1.0027	1.01192	0.988956	0.996138	0.972776
ACTRT1	0.999008	1.01519	1.01105	1.04166	0.993385	1.00031	0.998136	1.00763	1.09064	0.955274	1.01418	0.996044	1.00448	0.984107	0.970225	0.98682	1.02827	0.999233
ACTRT2	1.03059	1.06906	1.00962	1.05627	1.03587	1.01673	1.05925	1.03678	1.0393	1.04873	1.05249	1.04244	1.0086	1.04699	1.03572	1.02551	1.0496	1.04957
ACVR1	1.01214	0.984642	0.991183	1.01374	1.01305	1.05313	1.0796	1.07342	0.983002	1.0915	1.08874	1.03381	1.05472	1.11781	1.11894	1.11608	1.01438	0.977534
ACVR1B	0.979158	0.976171	1.00734	0.987838	0.986884	0.95866	0.966836	0.91873	0.880448	0.997035	1.00124	0.966068	0.97556	1.02891	1.01425	0.998826	0.959456	0.999416
ACVR1C	0.997488	0.979534	1.00907	1.0366	0.995938	1.03386	1.0349	1.00922	1.04139	1.00391	1.00163	1.0009	0.993537	0.987923	0.992631	1.02153	1.03494	1.00158
ACVR2A	0.983618	0.958564	0.949764	0.952883	0.963369	0.98816	0.974235	0.994159	0.911424	0.991569	0.971175	0.961727	0.968216	1.00803	1.00439	1.00499	1	1.00293
ACVR2B	1.03199	1.02546	0.972044	1.03107	0.97334	0.999666	1.05897	1.01022	1.01602	1.02584	0.981805	1.0316	1.04518	1.037	1.02886	0.963769	1.01742	0.96379
ACVRL1	1.01885	1.01799	1.05041	1.02033	1.02892	1.02409	1.0248	1.03499	1.03281	1.03674	1.00507	1.01443	1.01007	1.02489	1.03111	0.991883	1.02515	1.06144
ACY1	1.03402	1.03271	1.0584	1.05067	1.03388	1.01966	1.02509	0.960676	0.979946	1.00532	0.966949	1.01078	0.987384	0.971853	0.986471	0.998625	0.986129	0.966428
ACY3	0.990172	0.961343	1.01991	0.987088	1.00348	1.0092	0.952202	0.944558	0.964547	0.973235	0.994109	0.961171	0.9776	0.985949	0.991541	0.928544	0.953691	0.962698
ACYP1	0.923567	0.93052	0.946142	0.913056	0.923287	0.921947	0.891298	0.890225	0.940802	0.957123	0.968093	0.961098	0.921793	0.949419	0.937238	0.949825	1.00803	1.04091
ACYP2	0.971959	0.985056	0.996756	1.00725	0.95919	0.960479	0.953294	0.978088	1.13986	1.00985	1.00398	0.982581	0.957673	0.964522	1.00119	0.980799	0.93788	0.941313
ADA	1.01495	1.0151	1.03214	1.01095	1.01329	0.949131	0.937419	0.941475	0.973911	0.968753	0.989609	0.982159	0.973843	0.976568	0.958792	0.968174	1.01403	1.09395
ADAD1	1.03598	0.997109	1.0231	1.01113	1.04271	1.04057	1.00857	1.02004	1.0101	1.04958	0.967337	0.994739	1.01491	1.01039	1.05171	1.00398	1.0076	1.04251
ADAD2	1.00869	1.03127	1.03206	1.05749	1.02633	1.01487	1.01628	1.02397	1.06492	1.02894	1.04629	1.0383	1.05224	1.06911	1.02927	0.995361	1.00701	0.986908
ADAL	0.972656	0.998711	0.993486	1.0138	0.961477	0.992055	0.940681	0.960099	1.00499	1.03248	1.02727	0.973403	0.980986	1.0259	1.02587	1.01261	1.05743	1.09123
ADAM10	0.982033	0.996201	0.962561	0.99296	1.00563	0.948758	0.913002	0.879087	0.836859	0.961105	0.950802	0.890612	0.882368	0.941568	0.928168	0.944849	0.974921	1.07666
ADAM11	1.01428	1.01469	1.08608	1.05317	1.05706	1.04758	1.03016	1.04713	1.04009	1.03247	1.02505	1.06261	1.03242	1.03699	1.05373	1.0358	1.04759	1.05596
ADAM12	0.99803	0.995638	0.994093	0.995284	1.02582	1.00183	1.00485	1.0166	0.963319	1.0086	0.996204	1.04347	1.02784	1.01686	1.01527	1.04724	1.0014	0.980349
ADAM15	0.97859	0.983881	0.988817	0.985937	1.00574	0.964756	0.97109	0.929507	0.916065	0.968408	0.968408	0.962261	0.942056	0.958176	0.944555	0.95511	1	1.07202
ADAM17	0.990571	0.983642	0.961974	0.979628	0.986957	1.04149	1.06124	1.07058	1.04669	1.05847	1.08056	1.08667	1.07809	1.0613	1.06394	1.0613	1.09789	1.06311
ADAM18	1.05934	1.00753	1.01622	1.03543	1.03893	1.05524	1.06426	1.04455	1.01991	1.02577	1.02022	1.04837	1.01974	1.01677	1.0327	1.04354	1.03389	1.02908
ADAM2	0.973535	0.942302	0.991646	1.02728	0.990112	0.97914	0.966672	0.998869	0.976065	0.98582	0.986379	0.982955	0.995843	0.955189	1.02116	0.982363	0.948849	0.977082
ADAM20	1.04259	0.988916	1.02201	1.03339	1.06676	1.00374	1.02355	1.06511	1.03334	1.03167	1.016	1.00569	1.00942	1.02746	1.00935	0.997193	1.03454	1.01136
ADAM21	0.980688	0.949578	0.939326	0.935598	0.963632	0.950054	0.98337	0.955126	0.966152	0.986541	1.0123	0.986449	0.983758	0.971647	0.970309	0.984979	0.956078	0.978064
ADAM21P	0.968	0.988078	0.983783	1.00344	0.997158	0.994002	0.971559	0.997668	0.971223	0.970822	1.01692	0.954581	1.02449	0.990246	0.961261	0.976604	0.976741	0.998331
ADAM22	0.998323	0.998131	0.967569	1.00667	0.986944	0.984343	0.998378	0.995973	0.999348	0.99418	0.987613	0.990703	0.994711	1.00612	0.999231	1.01123	1.00289	0.993721
ADAM23	1.03534	1.04413	1.03957	1.02125	1.0489	1.0459	1.01321	0.936373	0.910676	1.02886	0.994597	0.970967	0.97356	0.964223	0.935918	0.965881	0.959585	1.07204
ADAM28	1.03813	1.02838	1.00781	1.01161	1.02465	1.03057	1.00663	1.00537	1.03933	1.0189	1.01536	1.01813	1.01856	1.01536	1.00043	1.00682	1.04497	1.01008
ADAM29	0.995534	0.990181	0.977983	1.00956	0.996371	1.00731	0.96755	0.994544	1.08493	0.967821	0.981132	1.00684	0.971676	1.0175	1.00964	1.03367	1.01087	1.02352
ADAM30	0.973509	1.0463	0.988169	1.02989	1.00816	1.01445	0.981004	0.97161	0.995586	0.989286	0.965632	0.990942	1.01332	0.959505	0.973402	0.991498	1.00566	0.993553
ADAM32	0.980031	0.971761	0.976714	0.979541	0.997884	0.992472	0.993025	1.0512	1.03848	0.981242	0.997716	0.997311	1.00979	0.996766	0.992889	0.989714	0.960128	0.993844
ADAM33	0.971882	0.982511	1.00039	0.973374	0.988597	0.989887	1.00005	0.97998	1.05085	0.977809	0.996521	0.977325	0.966223	0.973478	0.984457	0.962917	0.96873	0.985623
ADAM3A	0.992812	0.99121	1.00619	0.990195	0.964033	0.971043	0.980828	1.00013	0.986033	0.991266	0.996229	0.991674	0.996099	1.00219	1.00861	0.984567	0.995853	0.987425
ADAM5P	0.930468	0.999687	0.99655	1.01144	0.943465	0.98295	0.98756	1.02278	0.974774	0.981097	0.972803	1.0225	0.965402	0.982143	1.01988	0.99477	0.97956	0.994917
ADAM6	1.00643	1.03446	1.02139	1.00779	0.983258	1.01237	0.986492	1.01582	1.08467	0.999308	1.02611	0.993584	1.00861	0.990864	0.988029	0.992618	1.06667	1.00676
ADAM7	1.01139	0.956453	0.94194	1.02366	0.97263	0.968832	1.01506	0.983099	0.992555	0.976879	0.969181	0.9595	0.987246	0.955478	0.975885	0.954568	0.980021	0.988832
ADAM8	0.983724	0.976164	0.938932	0.974004	1.02865	1.02212	0.985871	0.941056	0.880696	0.940077	0.978622	0.981834	0.977613	0.960933	0.946759	0.965463	1.06123	0.951146
ADAM9	0.969225	0.966718	0.977083	0.987724	0.948586	1.03379	1.05439	1.0329	1.06606	0.953703	0.941653	0.974798	0.965841	0.972733	0.955918	0.948215	1.0591	1.01586
ADAMDEC1	1.01248	1.00136	1.02426	0.997609	0.988329	1.00401	0.994443	1.00596	0.980174	1.01701	0.991991	0.989276	1.03284	1.00238	0.998112	1.02396	0.998423	0.995906
ADAMTS10	0.989398	1.04194	0.99435	0.993385	1.00083	0.980138	0.978245	0.981649	0.949009	1.00325	0.975632	0.994649	1.00573	1.02579	1.00492	1.00353	0.981696	0.96033
ADAMTS12	1.02001	1.00227	1.02891	0.986792	1.02408	1.04904	1.01578	1.0449	0.959239	1.0405	1.02697	0.999733	0.999571	1.0785	0.995713	1.02106	1.04626	0.999502
ADAMTS13	0.979814	0.972314	0.991614	0.959038	0.985326	0.968808	0.996951	0.976198	0.995184	0.988748	0.977036	0.983572	0.993392	1.00476	0.970878	0.980019	0.982768	0.979634
ADAMTS14	1.00888	0.987452	1.01704	1.01122	0.976117	0.994417	1.00188	0.961616	1.01275	1.00171	0.984605	0.993528	0.990257	1.01775	1.00213	1.00018	0.989004	1.01403
ADAMTS15	1.07379	1.16524	1.06698	1.02996	1.07461	1.06567	1.0641	1.06561	1.04901	1.05054	0.99232	1.06893	1.05484	1.01938	1.02316	1.05307	1.03083	1.07096
ADAMTS16	1.00465	1.06538	1.10296	1.00438	1.03753	1.0612	0.982298	1.06146	1.07253	1.03686	1.00281	1.04757	1.0295	1.04382	1.07607	1.03963	1.08623	1.0208
ADAMTS17	0.980352	0.972514	0.964835	0.998662	1.03481	0.955733	1.00264	0.986943	1.06592	0.983341	0.97197	1.00404	0.993049	1.06127	1.00442	1.00822	0.999669	1.00946
ADAMTS18	1.00277	0.98085	1.03115	0.993571	0.984822	1.00628	1.05859	1.01467	1.01353	0.998113	0.974813	0.994341	0.994302	1.00617	1.00679	1.01227	1.02803	0.984236
ADAMTS19	0.990329	0.9917	0.967428	1.03229	1.00299	0.949716	0.991169	0.985826	1.00792	0.981891	0.950363	0.995484	0.993197	1.03637	0.988667	0.998746	1.00513	0.995138
ADAMTS2	0.958559	0.983722	0.956968	0.971348	0.959598	0.976745	0.962248	0.972879	0.968441	0.981296	0.960228	0.985377	0.972684	0.974268	0.956812	0.977303	1.00103	0.970378
ADAMTS20	0.984211	0.995412	1.00332	0.993089	0.968843	0.979028	0.975707	0.959732	0.997025	0.976444	1.00088	0.978966	0.975719	0.986396	0.999397	0.99493	0.989104	0.993011
ADAMTS3	1.03946	1.01138	0.987212	1.05277	1.01116	0.990619	1.01257	1.07481	1.00211	1.00766	1.00709	0.979	1.02384	1.02518	0.998837	1.01983	1.0042	1.04396
ADAMTS4	1.00126	0.944529	1.04555	0.971013	0.985425	0.965832	0.980443	1.00098	0.949584	0.956426	0.993418	0.981678	0.94914	0.978681	0.99263	0.951917	0.936536	0.959852
ADAMTS5	1.008	1.00309	1.01224	1.00172	0.966162	0.98648	1.0054	0.978071	1.00589	1.00225	1.04559	1.01196	1.02048	1.0177	1.05212	1.03084	1.02793	0.985309
ADAMTS6	1.02372	0.969561	0.971463	0.982655	0.987992	1.08974	1.15167	1.03751	0.973362	0.853797	0.873002	0.873377	0.901264	0.896343	0.913277	0.952178	1.0578	0.924086
ADAMTS7	0.99456	0.96943	0.998211	0.988755	0.984558	0.956192	0.973352	0.972034	0.983675	0.952761	0.968654	1.00143	0.972332	0.986793	0.963669	0.955037	0.970789	0.990917
ADAMTS8	1.00067	0.994879	0.972811	0.955728	0.970203	0.977287	0.948386	0.941292	0.97116	0.98706	1.00601	0.945789	0.967002	0.999128	0.993388	0.922571	0.988198	0.972707
ADAMTS9	1.01704	1.02905	0.995018	0.978152	0.972968	0.984883	0.973052	0.998644	0.97314	1.03408	1.0038	0.954274	1.01533	0.993296	0.991395	0.991825	0.995011	0.982915
ADAMTSL1	1.00546	0.988855	0.985319	1.01001	1.01614	1.02333	0.99339	1.00963	1.00695	1.00592	0.998476	0.997516	1.00212	0.997602	1.01409	0.992437	1.00464	1.0002
ADAMTSL2	1.07095	0.994888	1.02064	1.07645	1.0206	1.01558	0.967648	1.06852	1.0508	0.99377	0.997195	0.990332	1.00844	1.06119	1.01731	1.01269	1.02458	1.0011
ADAMTSL3	1.07633	1.04302	1.07456	1.02499	1.09075	1.05263	0.982426	0.986094	0.980704	1.08447	0.975008	1.00917	0.998508	1.03184	1.02383	1.0169	1.019	0.97742
ADAMTSL4	1.0274	1.02688	1.02469	1.0276	1.0047	1.02744	1.00368	0.967434	0.989695	1.01093	0.972528	0.978228	0.962523	0.978356	0.991605	0.991827	1.00992	1.10009
ADAMTSL5	1.02867	1.03801	1.03659	1.05198	1.04564	1.01399	1.07985	1.10191	1.128	1.02578	0.995573	1.09022	1.07746	1.00851	0.976989	1.00496	1.02268	0.951181
ADAP1	1.13504	1.10909	1.12876	1.12987	1.15009	1.08375	1.09347	1.00025	1.00994	1.03933	1.05725	1.13406	1.11099	1.03006	1.0309	1.005	1.02785	0.977006
ADAP2	1.03564	1.02671	1.02901	1.03128	1.05043	1.04122	1.02274	1.026	1.01306	1.05056	1.07118	1.0398	1.0617	1.07697	1.03974	1.03271	1.0613	1.02732
ADAR	1.00357	1.00712	0.983684	0.994801	0.999894	0.979691	0.956506	0.930043	0.879504	0.960743	0.980762	0.980991	0.98645	0.985693	0.971175	0.995477	0.999391	1.04507
ADARB1	1.05252	1.04284	1.0434	1.048	1.02764	1.00321	0.98841	0.914142	0.890798	0.993815	0.993753	1.01352	1.01707	0.98689	0.991846	1.00268	1.0424	1.0473
ADARB2	0.982488	1.01079	1.002	1.01457	0.991585	0.974437	1.01542	1.00142	0.9731	0.982606	0.991446	0.987963	0.959735	0.983893	1.0275	1.01451	1.01677	0.988204
ADAT2	0.946522	0.993849	0.988077	0.981454	0.975972	0.937408	0.909252	0.89185	0.896789	0.937034	0.955667	0.96429	0.936753	0.924306	0.907012	0.96113	0.996491	0.969637
ADAT3	0.993995	0.989755	0.950714	0.996566	1.03218	1.02501	1.08376	1.12916	1.13094	0.955828	0.94312	1.02782	0.993341	0.957944	0.978162	0.996959	0.966381	1.01271
ADC	0.948792	0.964372	0.956974	0.948389	0.980288	0.965025	0.955103	1.06137	1.11677	1.01084	0.997135	1.00598	1.01786	1.00871	1.03575	1.01238	1.00553	1.04169
ADCK1	1.05433	1.05111	1.06115	1.02836	1.03213	0.996959	1.01369	0.95398	0.914117	1.04901	1.02714	1.05907	1.03385	1.03454	1.03254	1.03068	1.06085	1.07255
ADCK2	0.97648	0.999268	0.983839	0.992664	0.978445	0.986361	1.01201	1.00643	1.00119	0.904454	0.947671	0.943747	0.939372	0.977022	0.969346	0.962488	0.956679	1.01573
ADCK4	0.997502	1.00352	1.02056	1.02346	1.02861	1.03871	1.06226	1.06378	1.08796	1.09258	1.06804	1.11688	1.10348	1.06226	1.05879	1.05422	1.03474	1.15063
ADCK5	0.995645	0.976731	0.969024	0.976731	1.00536	1.00217	1.03366	1.01091	0.921217	1.01633	1.02457	1.07886	1.06639	1.00663	1.03493	1.02322	1.06677	1.12931
ADCY1	1.00637	0.987856	0.939401	0.954583	0.953257	0.865299	0.838743	0.848377	0.825055	0.910942	0.886604	0.890824	0.932488	0.913649	0.95315	0.96345	0.969655	0.937905
ADCY10	1.02663	1.00883	1.01638	1.03739	0.982662	0.986816	0.995444	1.01963	1.02076	0.986953	1.04956	0.998325	1.00302	0.992229	0.98253	1.02805	0.983557	0.98171
ADCY2	0.947586	0.954919	0.968094	0.99757	0.96141	0.983226	0.972945	0.973532	1.00954	0.980631	0.959717	0.968045	0.974156	0.993756	0.970129	0.979163	0.958051	1.00057
ADCY3	0.977934	0.973861	0.976065	0.988931	0.976215	0.949238	0.921217	0.855865	0.846826	0.985079	0.984266	0.975558	0.987198	1.00091	0.982349	0.989686	1.02012	1.01163
ADCY4	0.970258	0.982695	0.988316	0.960378	0.962151	0.980487	1.00406	0.997244	0.915104	0.960767	0.98536	1.02129	0.98211	0.951599	0.978027	0.979879	0.948589	0.999644
ADCY5	1.01884	0.999356	1.00964	0.964157	0.998009	0.987233	0.984368	1.02559	1.00235	0.983828	0.955431	0.993355	0.994178	1.00506	0.97841	0.969804	0.970763	0.95571
ADCY6	0.998977	0.982625	0.959339	0.95484	0.98805	0.982249	0.939089	0.94514	0.906172	1.15205	1.13066	1.15818	1.1059	1.12364	1.12025	1.10084	1.16852	1.15563
ADCY7	1.0065	1.0177	1.00796	0.9905	1.06525	1.06956	1.17059	1.18582	1.11422	1.00005	1.02184	1.00991	1.01711	0.998503	0.96692	0.966754	1.02789	1.08721
ADCY8	1.02257	0.993282	0.99177	1.00833	0.991759	1.01402	1.02551	1.02128	1.03871	1.01088	1.00011	1.00423	0.994493	0.985995	1.02915	0.994649	1.01056	1.00534
ADCY9	1.0398	1.02744	0.998372	1.02916	1.0054	0.933337	0.837288	0.827212	0.829432	0.99899	0.970075	0.954659	0.968276	0.96537	0.949973	0.982803	0.983787	0.973334
ADCYAP1	1.01551	1.03182	1.0349	0.998401	1.03703	0.98649	1.0173	1.02216	1.02939	0.998229	1.00808	1.01806	1.00954	0.963557	0.982777	1.01466	0.977749	0.997556
ADCYAP1R1	1.01802	1.04961	1.01238	0.999417	1.00549	1.00538	0.999431	0.960785	1.00833	1.02281	1.01061	1.00674	0.973302	1.02389	1.00797	0.993562	1.01173	1.0075
ADD1	1.03796	1.01713	1.02095	1.03265	1.02012	1.01211	1.0248	1.00851	1.02194	1.03764	1.02183	1.0478	1.03395	1.01645	1.01179	1.05406	0.986102	0.989573
ADD2	1.00009	1.01229	1.00077	0.995514	0.994524	0.999335	0.997268	0.994724	0.985517	1.00308	1.00093	0.990277	1.01853	1.00977	1.02525	0.993335	0.999892	1.00831
ADD3	0.98225	0.966181	0.976467	0.986761	0.9779	0.978118	0.963633	1.01781	1.04695	1.02735	1.02028	0.995113	0.993902	1.02388	1.01472	1.01199	0.990402	1.01453
ADH1A	1.02641	1.03292	1.01486	1.03156	0.991496	1.02392	1.01716	1.0473	1.00432	1.02656	1.00753	1.01962	1.01549	1.01015	1.02257	1.01763	1.05916	1.03448
ADH1B	0.990453	1.0001	0.982338	0.999224	0.98686	0.973526	0.987146	0.957237	1.01823	0.971948	0.959572	1.01777	0.99415	1.00953	0.992048	1.00415	1.00014	1.03399
ADH1C	0.981006	0.97802	0.971499	1.0049	0.990064	0.989468	1.01764	1.04969	1.01187	1.02234	0.972019	1.00743	0.95147	0.975973	0.973693	0.987741	1.02255	0.98928
ADH4	0.954475	0.960252	0.959704	0.986119	0.963169	1.01075	0.99739	0.958936	0.982957	0.989773	0.978447	1.02877	0.991779	0.989579	0.996158	0.994876	1.03373	0.970716
ADH5	1.0036	1.02236	1.01763	0.990611	0.998157	0.962619	0.909049	0.951766	0.884244	0.95298	0.941538	0.97559	0.917945	0.971974	0.968393	0.936228	0.906073	0.93454
ADH6	0.947126	0.95544	0.968648	0.975273	0.996953	0.950254	0.979159	0.952851	0.957365	0.964098	0.90853	0.938509	0.936761	0.95676	0.941686	0.979859	0.953313	0.944202
ADH7	0.985668	0.985314	0.972735	1.00884	1.00016	0.977982	0.975868	0.956865	1.0128	1.00663	0.987072	1.01558	0.998324	0.95149	1.02462	0.955611	0.983775	1.00224
ADHFE1	1.03244	0.98574	1.00555	0.998839	1.0371	1.06236	1.11995	1.10698	1.02307	1.18791	1.1881	1.17457	1.16347	1.1894	1.17195	1.16591	1.15012	1.07172
ADI1	0.957028	0.963067	1.01142	0.961004	0.986096	1.02378	1.01147	1.09869	1.15294	1.08948	1.10151	1.15714	1.09942	1.06352	1.0588	1.05871	1.01237	0.965653
ADIG	0.9721	0.978511	1.00083	0.973404	0.963854	0.987796	1.04117	0.975061	1.01999	1.00847	0.955142	0.996846	1.02512	1.00717	1.00213	1.00253	0.993538	1.01422
ADIPOQ	0.99681	1.02759	0.990875	0.974329	0.958286	0.987409	0.993443	1.00927	0.999281	0.997443	0.983476	0.999374	0.971977	0.955939	1.00555	1.01427	0.962517	0.982063
ADIPOR1	1.00687	1.01724	1.01867	1.0128	1.00883	1.01197	1.00726	1.0305	1.07605	1.01219	1.01417	1.02004	1.02046	1.02847	1.03236	1.02022	0.99164	0.933028
ADIPOR2	1.01773	1.00533	1.00336	0.996917	1.00541	1.0307	1.08824	1.10492	1.09363	1.04463	1.05328	1.05806	1.0559	1.0607	1.05663	1.02687	0.981199	1.00984
ADK	1.01036	1.01607	1.0338	1.01598	0.990854	0.94888	0.967791	0.966591	1.00875	0.969743	0.974159	0.942993	0.946384	0.964819	0.953749	0.946384	0.910118	0.919131
ADNP	1.04539	1.04213	1.0177	1.03483	1.03263	1.00985	1.01217	1.04226	1.07531	1.00744	0.994487	0.940005	0.987659	1.03825	1.00773	1.03871	1.05413	1.02782
ADORA1	0.977284	0.971514	0.992292	0.985148	0.990213	1.00304	0.992727	0.976977	0.97109	0.99396	0.983211	0.984335	0.978925	0.972614	0.984422	0.97275	1.0003	1.01972
ADORA2A	0.934112	0.943137	0.964613	0.921258	0.989296	0.944007	0.951297	1.02796	0.99172	1.01287	1.00732	1.03903	1.05569	1.00401	0.994888	0.98455	1.06944	1.03391
ADORA3	1.00079	1.00534	1.01612	1.02631	1.00872	1.00674	1.0009	0.989835	0.989827	0.998883	1.00521	0.992064	1.0334	1.00402	1.02948	1.006	1.01091	1.00969
ADPGK	1.00669	1.00018	0.987742	0.985052	1.03243	1.04694	1.05631	1.00445	0.937939	1.0151	1.01659	0.994786	0.992726	0.991355	0.9655	0.982937	1.00943	1.05596
ADPRH	1.0441	1.04723	1.0993	1.01354	1.02045	1.10701	1.05558	1.05983	1.01509	1.04686	1.06734	1.08527	1.0568	1.03814	1.04662	1.03231	1.04874	1.04369
ADPRHL1	1.00324	0.969056	0.973676	0.988706	0.988597	0.99124	0.998292	1.10503	1.02337	0.997582	1.0008	1.02121	1.0235	1.00073	0.992559	1.01683	0.975508	0.999757
ADPRHL2	1.01257	1.00469	1.02077	0.999506	1.00931	1.00798	0.999105	0.992406	0.943794	1.01207	1.01418	1.03486	1.01098	1.02096	0.995564	1.00835	0.95986	0.983762
ADRA1A	1.01089	1.00396	1.00302	0.997516	0.999883	0.998934	0.990814	1.00973	0.996279	0.993374	1.011	0.994154	1.00958	0.997909	0.981476	1.00876	0.996968	0.998173
ADRA1B	0.940946	0.941022	0.951442	0.940604	0.97346	0.998625	0.971631	0.88587	0.82896	0.850611	0.865446	0.839826	0.837683	0.927506	0.966218	0.956966	0.979543	1.00895
ADRA1D	0.928131	0.984333	0.954854	0.960389	0.965276	0.989898	0.987415	0.958669	0.941112	0.929755	0.946378	0.971494	0.973153	0.960549	0.955004	0.984463	0.983536	0.998404
ADRA2A	0.97588	0.978915	0.970243	0.963604	0.950383	0.977345	0.938154	0.97042	0.957255	0.977812	0.976962	0.995131	0.948167	0.968321	0.940095	1.00219	0.999293	1.00823
ADRA2B	1.02377	0.962316	1.00915	0.976105	0.994209	1.01152	0.971529	0.969559	0.897987	0.989044	0.96006	0.991554	0.943596	0.992951	0.982432	0.956284	0.978197	0.990205
ADRA2C	1.01784	0.984635	1.03923	0.994816	0.990507	0.977208	1.01978	1.00714	0.985222	0.998477	0.955952	0.98779	1.00071	1.00831	1.01855	1.00662	0.982399	0.944356
ADRB1	0.94497	0.966572	1.04897	1.01116	1.04634	1.00768	1.00204	0.969318	1.0014	1.02624	0.969189	1.00542	0.991263	1.01511	0.977419	1.01254	1.01239	1.01607
ADRB2	0.999189	0.996701	0.978266	0.98206	1.01561	1.0496	1.01561	0.96602	0.954713	0.872283	0.884837	0.890192	1.01598	0.935246	0.956101	0.975978	0.99029	0.921276
ADRB3	0.966011	1.01954	1.03108	0.983736	0.979508	0.963156	1.01418	0.973622	0.992204	0.97137	0.998541	0.982164	0.991734	0.99243	1.01189	0.975496	0.989746	0.970756
ADRBK1	0.984289	0.990579	0.986984	1.00534	1.00176	0.977861	0.978672	0.952917	0.979997	0.998788	1.00447	1.0184	1.0115	1.00397	0.99855	1.03058	1.03015	1.02392
ADRBK2	0.971459	0.983234	0.963976	0.966548	0.967452	0.958132	0.935041	0.96755	0.954938	0.974278	1.0261	0.982445	0.964913	1.00011	0.948577	0.932517	0.941846	0.981671
ADRM1	0.990306	0.983481	0.991179	0.992578	0.992351	0.991751	0.998935	1.01714	1.04221	0.98764	0.993249	0.994507	0.994197	0.98764	0.981811	0.98481	0.95884	0.952866
ADSL	0.990548	1.02333	1.01845	1.00427	0.997391	0.970205	0.927492	0.878841	0.835153	0.929936	0.919493	0.926319	0.928383	0.931734	0.925662	0.945607	0.95343	0.941025
ADSS	1.02902	1.01511	1.01837	1.01737	0.991304	0.997795	0.965394	0.911858	0.872216	0.955668	0.966564	0.926904	0.959176	0.970636	0.958484	0.969681	0.947613	0.93189
ADSSL1	1.0019	1.02809	1.04778	1.03797	1.03511	0.990343	0.98053	0.993592	1.05305	0.988574	1.0045	0.983859	0.989306	0.978523	0.991006	1.00903	1.00481	0.975271
AEBP1	0.945509	0.962677	0.942774	0.983482	0.993018	0.968573	0.965888	0.943469	0.994745	0.988087	0.920988	0.9758	0.935989	0.966188	0.971708	0.956996	0.951679	1.02932
AEBP2	1.0337	1.01644	1.05556	1.05284	1.00439	1.03001	1.00144	0.950022	0.933078	1.00637	0.934418	0.972853	1.00856	0.987898	0.977232	1.00423	1.00398	0.972917
AEN	1.03955	1.03555	1.04252	1.02553	1.03116	0.959681	0.952453	0.896952	0.844696	0.918375	0.958414	0.948124	0.930196	0.944954	0.910237	0.928539	0.963212	0.88807
AES	1.05955	1.071	1.07375	1.05321	1.04308	1.023	0.981531	0.958917	0.965704	1.01504	1.02722	1.03393	1.0347	1.0273	1.0414	1.02787	1.00949	1.02219
AFAP1	1.0177	1.01555	1.00318	1.0165	1.02919	0.98418	0.999454	0.972964	0.942467	0.998105	1.00243	1.0017	1.00603	0.999454	0.99524	0.98282	1.0205	0.993777
AFAP1L1	1.02614	1.02447	1.00635	0.998102	1.00491	0.967864	0.950013	0.951704	1.01934	0.975536	1.01953	0.976029	0.980847	0.962794	0.99648	0.989303	0.96999	0.904226
AFAP1L2	0.970699	0.977553	0.960641	0.950113	0.9482	0.978466	0.966059	0.916748	0.865848	0.972589	0.975668	0.981302	0.991276	1.00996	1.01141	1.00427	1.04185	0.961488
AFAR3	0.994638	0.987973	0.982715	1.03491	1.05593	0.989016	1.03433	0.983618	1.01294	1.02732	1.02782	1.0159	1.04582	1.04535	1.00316	0.99897	1.04821	1.06094
AFARP1	1.00073	0.998741	0.992769	1.02866	1.01205	1.00367	1.01032	1.02878	0.993805	1.0304	1.02896	1.02484	1.0426	1.00944	1.03312	1.02428	1.04334	1.02297
AFF1	1.02691	1.0124	0.970511	0.999306	1.01549	1.0675	1.15245	1.16306	1.10198	1.0081	1.02332	1.01504	1.00727	1.00041	0.996371	1.00526	0.998401	1.01373
AFF2	1.02594	1.00331	1.00374	0.967026	1.03516	0.992166	1.02	1.00388	0.983641	1.02214	1.00404	1.00127	1.00391	0.972266	1.01559	0.978032	0.975632	0.993988
AFF3	0.995393	0.972843	0.998559	0.987373	1.00322	0.986811	1.00387	1.00812	1.00657	1.0191	0.997932	0.998523	1.02033	0.995134	0.994435	0.991049	0.984589	1.00341
AFF4	1.01509	0.995335	0.995684	0.983256	1.01049	1.0185	1.09129	1.19653	1.19081	0.948389	0.971529	0.967283	1.01757	1.04828	1.00534	1.04549	0.975305	0.971529
AFG3L1	1.00275	1.0097	0.997106	1.01012	1.03478	1.04588	1.04763	0.997649	0.958542	1.01149	1.02551	1.04961	1.05398	1.01085	1.02384	1.02283	1.0905	1.07857
AFG3L2	0.996503	0.994069	1.0075	0.998124	0.995546	0.984	0.974089	0.954399	0.916584	0.935841	0.950891	0.984185	0.964213	0.953567	0.952826	0.970232	0.975101	0.988851
AFM	0.968162	0.979299	0.991247	0.975739	0.995668	0.979496	0.962756	0.956698	0.97681	0.999112	1.00305	0.997699	0.95631	0.971643	0.992409	0.984055	1.02225	0.961763
AFP	0.993287	1.0221	1.02666	1.00893	1.02856	1.01298	1.0527	1.02492	1.05584	1.00654	1.03417	1.02151	1.01938	1.0498	1.04478	1.06804	1.05355	0.98732
AFTPH	1.02959	1.01248	0.999891	1.01893	1.00406	1.05607	1.0583	1.11069	1.10864	1.01978	1.04099	1.03399	1.04947	1.03373	1.0181	1.02729	0.974688	0.965501
AGA	0.979206	0.958464	0.980953	0.973086	0.965067	1.00467	0.979116	0.918114	0.82876	0.99159	0.959194	0.918725	0.93449	0.956824	0.996142	0.975453	1.02479	1.01105
AGAP1	0.979055	0.968617	0.984695	0.967266	0.972284	0.966575	0.948591	1.00648	0.960849	0.953864	0.965842	0.959677	0.975341	0.960818	0.956042	0.951394	0.954316	0.944037
AGAP11	1.01104	1.04194	1.06829	1.04594	1.05775	1.02277	1.00601	1.06544	1.05291	1.04187	1.06362	1.03048	1.02669	1.01805	1.05175	1.08501	1.04586	1.03707
AGAP2	1.01491	1.02863	1.05192	1.00459	1.05546	1.04172	1.02252	1.00135	1.18747	1.01338	1.00867	1.02941	1.00755	1.02428	1.05324	1.01588	1.02356	1.01991
AGAP3	1.00142	1.0203	1.02289	1.00895	0.999288	0.979003	0.999288	0.962008	0.988025	0.967129	0.995127	0.976558	0.976214	0.97234	0.95047	0.982725	0.934671	0.927256
AGAP6	0.988143	1.01598	0.946812	0.972279	1.00851	1.07877	1.10185	1.13802	1.04953	1.04257	1.0514	1.12033	1.04037	1.03819	1.01318	1.0501	1.11952	1.1175
AGAP7	1.01604	1.04332	1.05768	1.06577	1.03897	1.02082	1.03376	1.02879	1.11198	1.04626	1.00896	1.0819	1.02823	1.0764	1.01674	1.11352	1.05514	1.05809
AGAP8	0.969346	0.964612	0.9199	0.973493	1.00193	1.07417	1.09123	1.10577	1.00648	1.04073	1.06261	1.11165	1.09713	1.03067	1.04733	1.0681	1.12441	1.11457
AGBL1	0.982821	1.00116	1.00123	0.958275	0.994763	0.99198	0.980742	0.994751	1.00011	0.960352	0.991226	1.00167	0.978974	1.00167	1.02777	0.999028	1.0336	1.03397
AGBL2	0.985337	1.03276	0.957464	0.991304	1.02769	1.00799	1.04125	0.980641	1.04301	1.03509	1.01856	1.00222	1.02057	1.01478	1.02546	1.02673	0.996151	1.02117
AGBL4	1.0424	1.0172	1.05727	1.01814	1.01127	1.04417	1.01902	1.01058	0.999583	1.00608	0.99375	1.01091	0.991951	1.0427	1.00039	1.0201	0.972401	1.02998
AGBL5	0.992479	1.0198	1.00666	0.993745	0.986197	1.02064	0.97217	0.939076	0.954008	1.05924	1.0721	1.0927	1.06396	1.08387	1.08518	1.09603	1.07229	1.09571
AGC1	1.03649	1.00045	1.03283	1.00203	1.01446	1.03729	1.00483	1.05027	1.03317	0.982045	1.02063	1.06829	1.00439	1.02609	1.01776	1.02504	1.03797	1.01673
AGER	0.99781	0.986874	1.00022	0.971251	1.01733	0.984915	0.997976	1.03756	0.993811	1.00754	1.02177	0.985225	0.984295	1.00917	0.996125	0.991285	0.982086	1.02811
AGFG1	1.01011	1.01308	0.988337	1.01718	0.996448	0.972762	0.976894	1.02263	1.03342	0.95926	0.987079	0.982069	0.985022	0.971896	0.970224	0.978461	0.973717	0.951124
AGFG2	0.974446	1.01899	1.04146	1.03254	1.01175	0.990827	0.972407	0.977669	1.02458	0.997438	0.999427	1.0183	1.0073	0.980341	0.985861	0.979671	1.01834	1.04319
AGGF1	1.04051	1.0296	1.03268	1.04522	1.01716	0.993527	0.985417	0.980197	0.858262	1.04865	1.02819	1.00595	1.02995	1.07138	1.02111	1.06	0.989236	1.00237
AGK	0.983667	0.982983	1.0028	1.01606	0.985797	0.9808	0.960534	0.925661	0.854055	0.985672	0.978433	0.969939	0.965197	0.936513	0.945861	0.967147	0.959413	0.949835
AGL	1.00197	0.996939	0.987947	1.00983	0.985072	0.960437	0.943717	0.91323	0.899525	1.00363	0.989921	0.965962	1.00549	1.01407	1.00109	1.03566	1.04719	1.03176
AGMAT	0.989565	0.958998	1.03174	0.993113	0.98318	0.888671	0.879666	0.841774	0.865922	0.88977	0.894882	0.882421	0.906735	0.936158	0.868098	0.940811	0.977533	0.935382
AGPAT1	1.00118	0.993822	1.0246	1.02334	0.988136	0.975507	0.957809	0.937899	0.923489	1.04089	1.04811	1.05828	1.05329	1.05524	1.0486	1.04671	1.02035	1.0154
AGPAT2	1.05049	1.05634	1.06457	1.03746	1.05957	1.04673	1.0543	1.0537	1.04443	1.04865	1.05296	1.06724	1.07079	1.0488	1.04302	1.04244	0.994032	1.00738
AGPAT3	1.00925	0.985916	1.00752	1.00645	1.00114	0.990527	0.999414	0.993322	0.965537	0.990289	0.99589	1.00319	0.973428	0.9898	0.985998	0.992217	0.967594	0.998201
AGPAT4	0.94742	0.937426	0.943674	0.944163	0.941385	1.00029	0.989483	0.902408	0.8873	1.01853	1.02358	1.04511	1.03275	1.02952	1.00937	1.01732	1.05181	1.09714
AGPAT6	1.00575	1.01368	0.983324	1.01999	0.97599	0.994933	1.04209	1.02875	0.974394	0.985216	0.968592	0.967055	0.968633	0.961965	0.98939	0.982809	0.997896	1.002
AGPAT9	0.970035	0.983452	0.969666	0.985564	0.979552	1.07673	1.14036	1.10172	1.02455	1.02177	1.01346	0.979054	0.982135	1.04661	1.03009	0.979552	0.935462	0.924589
AGPS	0.98352	0.965818	1.00576	0.973203	0.975938	0.939195	0.925014	0.941864	1.00221	0.930591	0.920685	0.89791	0.916111	0.910304	0.891871	0.910627	0.929768	0.983062
AGR3	1.02321	1.02027	1.01106	1.00225	1.01313	1.04126	1.02859	1.03707	1.05908	0.976174	0.998913	1.00032	0.991954	1.0003	1.01685	1.02153	1.04003	1.01475
AGRN	0.983447	0.971005	0.927391	0.94478	1.01326	0.997644	0.996003	0.903182	0.892721	0.982842	0.979805	1.02474	0.99204	0.975752	0.99204	1.00747	1.13657	1.15948
AGRP	1.0131	0.976112	0.994765	0.98411	0.977548	0.970912	1.00476	0.996053	1.04994	1.01878	1.01033	1.0225	0.995584	0.99412	1.01636	1.00103	1.00921	0.998586
AGT	0.957708	0.973426	0.974084	0.977475	0.990592	0.994475	0.974832	0.966796	0.969839	0.979315	0.975123	0.993659	1.00984	0.990041	1.01467	0.99924	0.991023	1.00305
AGTPBP1	1.02363	1.04072	1.01902	1.05029	1.02575	1.03232	1.04998	1.09556	1.09807	1.03446	1.06135	1.02504	1.0917	1.05375	1.04762	1.03188	1.04922	0.970554
AGTR1	0.988936	0.970565	0.977639	0.987445	0.982609	0.972293	0.984766	0.987141	0.963223	1.00926	0.986362	1.01065	1.00323	0.957437	1.0204	0.983222	1.00555	1.01486
AGTR2	0.95738	0.933673	0.940513	0.955543	0.981386	0.971959	1.00243	0.972114	0.920329	0.958188	0.946555	0.934691	0.960736	0.930332	0.98	0.950188	0.984778	0.938323
AGTRAP	1.03003	1.0177	1.0611	0.981059	1.00808	1.04824	1.10802	1.14468	1.15612	1.1439	1.14149	1.13209	1.09537	1.16132	1.12573	1.12578	1.03316	1.00734
AGXT	0.995952	0.996122	0.973747	0.974673	0.987122	1.03066	1.00952	1.02924	0.971876	1.01424	0.968317	0.968369	0.983593	0.937167	0.957096	0.951138	1.03422	0.953363
AGXT2	1.00792	1.02575	0.965261	0.989293	0.992529	0.991712	1.0158	0.981851	0.997886	1.00748	0.992034	1.01076	0.993483	1.00503	1.02986	1.01582	0.998133	0.985676
AGXT2L1	1.01428	1.00379	1.01198	1.03167	0.998937	1.02704	1.00248	1.00604	1.02701	0.972545	1.004	1.00217	1.00244	1.00276	1.00262	0.993957	1.03411	0.9873
AGXT2L2	1.00974	1.03755	1.02723	1.01676	1.00465	1.05802	1.07134	1.01345	0.960525	1.08307	1.09189	1.10391	1.06954	1.08466	1.08244	1.05677	1.08473	1.11986
AHCTF1	1.00745	0.990203	0.97069	1.00449	1.00767	1.00726	1.06287	1.01626	0.992042	0.980676	0.989736	0.981729	1.02715	0.993427	0.980096	1.01868	1.02439	0.965014
AHCY	0.995826	1.0027	1.00298	1.00092	0.991714	0.967016	0.940334	0.935863	0.945339	0.971862	0.971862	0.971275	0.963571	0.973359	0.960002	0.960875	0.967793	0.978925
AHCYL1	1.00545	1.00785	0.990293	0.982982	1.00562	1.05173	1.03953	1.0481	1.0028	1.02907	1.04022	1.04719	1.03869	1.03721	1.03173	1.01938	1.03566	1.03759
AHCYL2	1.05294	1.03	1.05164	1.01781	0.984453	1.00114	1.02864	1.05723	0.91572	1.00488	1.03135	0.995961	1.03121	1.01033	1.01474	1.01001	0.969949	0.974785
AHDC1	0.967332	0.998287	0.941019	0.964619	0.992324	0.977942	0.973573	0.985103	1.05437	0.979881	0.992621	1.00691	1.03917	0.967124	1.02537	1.01292	1.02458	1.07743
AHI1	0.973647	0.939078	0.922197	0.939369	1.00372	1.01247	1.08224	1.05572	0.921396	1.05442	1.08551	1.09734	1.11159	1.03596	1.00813	0.976378	1.04664	0.990997
AHNAK	1.02563	1.01845	0.993213	0.984733	1.02866	1.0049	1.00743	0.969904	0.918445	1.07019	1.05108	1.05427	1.05691	1.06274	1.02502	1.03216	1.05951	1.08127
AHNAK2	1.10284	1.07959	1.05575	1.05074	1.11508	1.06612	1.12467	1.09059	0.976382	1.12795	1.14139	1.17294	1.15476	1.17603	1.14592	1.16679	1.09656	1.11369
AHRR	0.997768	0.979724	0.978865	0.975322	0.993408	0.983978	0.983954	1.0275	0.992927	0.971203	0.997634	0.938367	1.00462	0.981546	0.975607	0.980043	0.978284	0.992142
AHSA1	1.01575	1.02398	1.03072	1.02156	1.00358	1.0914	1.13793	1.16431	1.17888	1.03589	1.02017	1.03126	1.0203	0.998893	0.994302	0.971871	0.914633	0.963396
AHSG	1.00638	0.987489	1.00022	1.0013	0.998856	1.01551	0.983316	1.01963	1.00347	0.993074	1.01162	0.999147	0.972198	0.992721	0.993596	1.00856	0.983049	0.951672
AHSP	1.00192	0.971612	1.00007	0.983743	1.01249	0.961818	0.966947	0.963625	1.01614	1.00131	0.960703	0.971754	0.973194	1.00466	0.981323	1.01082	1.08201	0.974953
AICDA	0.973713	1.02915	0.9953	1.03148	1.01933	1.00707	1.04416	1.02312	1.00182	1.06666	0.997453	1.01066	0.979677	1.02179	0.994441	1.01633	1.05227	1.02021
AIDA	1.00624	0.989321	0.989948	0.989209	0.954363	0.979023	0.943349	0.931171	0.930588	1.02636	1.02356	1.03816	1.02705	1.03842	1.02606	1.01439	0.97963	0.915778
AIF1	1.01893	1.00764	1.02844	1.02817	1.01853	1.01708	0.999561	1.01516	1.04548	1.00685	1.00303	1.0336	1.00479	0.999656	1.05584	1.03024	0.966243	0.992593
AIF1L	1.08722	1.0917	1.09071	1.09714	1.08527	0.980742	0.92906	0.90478	0.861552	0.994893	0.965708	0.969807	0.965965	0.976004	0.96975	0.982871	1.01037	1.04715
AIFM1	0.99766	1.00072	1.01818	1.00497	0.989208	0.969714	0.936002	0.902968	0.895194	0.97146	0.959561	0.967497	0.944833	0.964475	0.947434	0.962403	0.945539	0.981458
AIFM2	0.98932	0.970425	0.96082	0.961835	1.017	1.05006	1.05054	1.12149	1.05378	1.19141	1.15796	1.15153	1.15788	1.10932	1.08977	1.06315	0.923799	0.973727
AIFM3	1.03495	0.993745	0.957636	1.00303	0.991423	1.01143	1.00099	1.00019	1.03541	1.08046	1.06609	1.08917	1.09259	1.0283	1.02826	1.06984	1.02192	1.05366
AIG1	1.01343	1.03011	1.0253	1.01175	1.01763	1.00792	0.974921	0.94282	0.944151	1.07349	1.09736	1.03611	0.986331	1.07369	1.05136	1.03264	1.03173	1.10813
AIM1	1.00608	1.04325	1.00095	1.00999	1.01409	1.04153	0.988121	0.97988	0.921935	0.974901	0.961229	0.948889	0.913524	0.9616	0.899028	0.9524	0.980136	0.996729
AIM1L	1.06796	1.0611	1.01267	1.01394	1.04151	1.01045	1.09084	1.08724	1.01037	1.06858	1.07999	1.06948	1.06682	1.04569	1.05037	1.02122	1.10265	1.22887
AIM2	1.00624	1.03643	1.07288	1.03741	1.02901	0.966086	0.901215	0.894487	0.874919	1.01721	0.986506	1.00826	0.943888	0.940126	0.97005	0.955778	0.998759	1.08248
AIMP2	1.00395	1.00639	1.01395	1.0059	0.997336	0.978936	0.952427	0.88645	0.85446	0.986884	0.98729	0.983501	0.9768	0.981585	0.974935	0.973863	0.959482	0.957498
AIP	0.988645	0.978872	0.982851	0.97603	0.963802	0.97117	1.01021	1.08446	1.14499	1.01403	1.01155	1.01023	1.01645	0.989895	0.990807	0.994229	1.01847	1.00042
AIPL1	0.984662	0.978612	1.00351	0.992493	0.974883	0.992511	0.985342	0.986235	1.00075	0.992695	0.964658	0.997557	0.992078	0.993239	0.947293	0.980443	0.989663	0.999596
AIRE	0.956072	0.943425	0.90228	0.957447	0.977197	1.01481	1.04043	1.05521	1.02705	1.03445	1.04974	1.07376	1.05059	1.0352	1.05633	1.04652	1.09466	1.08121
AJAP1	1.02824	0.970953	1.01112	1.00033	0.984945	0.988451	1.0062	0.979462	0.983775	0.974876	0.979102	0.997491	0.973671	0.9825	0.996564	0.975503	1.00614	1.01381
AK1	1.02507	1.01425	1.01743	1.00805	0.998012	0.968686	0.950625	0.965558	0.999744	1.03184	0.998377	1.01318	1.00701	0.978451	0.989045	0.971814	0.988305	0.952949
AK2	1.01515	1.02229	1.03846	1.01788	0.997357	0.9828	0.951307	0.92576	0.970186	0.963438	0.960235	0.95209	0.9444	0.960596	0.97463	0.963576	0.968147	0.937527
AK3	1.04017	1.01418	1.03048	1.02144	1.00426	0.989294	0.989817	0.980095	0.958618	1.04792	1.04802	1.06882	1.07266	1.06635	1.08204	1.0656	1.05106	0.995849
AK3L1	1.01875	1.00646	1.01994	1.01138	0.994194	0.954078	0.89045	0.846207	0.866126	0.990504	0.993005	0.975712	0.967848	0.994341	0.976479	0.965092	0.957402	0.933858
AK5	1.01431	0.99787	1.0014	1.02872	1.01954	1.01418	1.03753	1.01543	1.02782	1.02608	1.01902	1.00259	1.02606	0.987913	1.0159	1.01049	1.01461	1.02563
AK7	0.994794	0.999064	0.99098	1.00181	1.01541	0.975191	1.02319	1.01522	0.990597	0.992061	0.999476	1.00507	0.983253	1.00739	0.993824	0.985992	0.966992	1.0326
AKAP1	0.999705	0.975763	0.969312	0.992757	1.0486	1.00199	0.918381	0.855372	0.847371	0.985484	0.969924	0.93325	0.925744	0.916563	0.937838	0.945007	1.00255	0.983625
AKAP10	0.963147	0.995112	0.966058	0.946277	0.997554	1.02832	1.06044	1.10861	1.07607	0.968022	0.975648	0.941429	0.985797	0.964319	0.931402	0.981062	0.955878	0.960785
AKAP12	1.04352	0.994212	1.01999	1.02706	1.01751	1.14237	1.15122	1.02123	1.00606	0.98115	0.980751	0.978438	0.977139	0.992593	0.984361	1.02351	0.96947	0.964155
AKAP13	1.06615	1.07156	1.01987	1.03635	1.07014	1.05326	1.14379	1.11894	1.12232	1.021	1.0278	1.07299	1.08263	1.02899	0.990423	1.01292	1.07818	1.03776
AKAP14	1.01475	1.01776	1.00745	1.00769	0.998304	1.0115	0.999347	1.00817	1.03315	1.01944	1.02316	1.00041	1.03888	0.995045	1.0016	0.995854	0.99896	1.02033
AKAP2	0.999807	1.04875	0.976468	1.02817	1.0137	0.997305	1.00564	1.01657	1.00491	1.02521	1.03486	1.02771	1.01838	1.00979	0.971986	1.03731	1.04119	1.03621
AKAP3	1.02158	0.97754	1.01033	0.991415	1.022	1.02691	0.994506	0.9976	0.988187	0.961734	0.986804	0.966285	0.986278	1.00737	0.988635	0.998951	1.00665	0.980382
AKAP4	1.01032	1.00566	0.99792	1.02352	1.00255	1.00603	0.997581	1.00443	1.00069	1.00822	1.00405	1.00764	1.00001	1.0067	0.999622	1.00227	1.01862	0.995056
AKAP5	0.954847	0.957882	0.966262	0.963639	1.00078	0.969737	0.935394	0.975739	0.999957	1.01393	0.996102	0.963033	0.9592	0.919868	0.964149	0.924709	0.958283	0.984188
AKAP6	1.0575	1.05828	1.03579	1.01984	1.01387	1.04824	1.0541	1.07067	1.03349	0.992708	0.982606	0.997902	0.978374	0.990967	0.966507	1.00087	1.03249	0.990122
AKAP7	0.987228	0.996111	0.994193	0.991717	0.964356	0.961727	0.944548	0.954898	0.93559	1.00333	1.00677	0.994973	0.998705	0.99925	1.00943	0.999404	0.9341	0.962832
AKAP8	0.979441	0.989126	0.950958	0.980843	1.01916	0.940114	0.923079	0.981272	0.964872	0.941621	0.985478	0.952437	0.975241	0.975546	0.963605	0.953933	0.964419	0.933026
AKAP9	0.992982	0.986948	0.977578	0.984595	0.977642	1.02043	1.02344	1.03147	0.979674	1.00841	0.967058	0.993289	0.986793	0.991796	0.982789	0.99609	0.980133	0.987634
AKIRIN1	0.957909	0.97135	0.981238	0.984479	0.983476	0.960129	1.01866	1.11583	1.13354	0.959097	0.971197	0.986962	0.988997	0.987389	0.988235	0.973436	0.978265	0.935179
AKIRIN2	0.997642	0.991934	0.987634	0.998957	1.00834	1.02277	1.0433	1.09924	1.16137	1.00028	1.01997	0.987	1.03174	1.00579	1.00434	1.00491	0.908159	0.942424
AKNA	1.01563	1.02734	1.0334	1.0352	1.05487	1.08739	1.10714	1.08752	1.08257	1.06488	1.06159	1.08198	1.12184	1.0718	1.059	1.0674	1.0045	1.09946
AKNAD1	0.957456	0.983658	1.00984	1.01932	1.01875	1.00108	0.988533	0.999351	1.11215	0.945197	1.00004	1.01612	0.999254	0.99343	1.02665	1.00177	1.01756	0.968548
AKR1A1	1.00493	1.00523	1.01086	1.00409	1.00247	0.99154	0.977877	0.971263	0.959198	0.97748	0.980206	0.96558	0.974625	1.00024	1.00737	1.02605	1.01492	1.03454
AKR1B1	0.97303	1.00516	1.01172	0.997398	0.965454	1.04135	1.04924	1.07003	1.0756	1.08121	1.07655	1.09014	1.09186	1.07787	1.08246	1.08321	1.06004	1.00914
AKR1B10	1.07526	1.04254	1.06257	1.07139	1.02155	1.0695	1.04466	0.993571	1.0385	1.17121	1.17085	1.18446	1.19851	1.16744	1.18932	1.15235	1.02981	1.1441
AKR1B15	1.0295	1.09457	1.02822	1.12684	1.04532	1.11421	1.15412	1.07884	1.0821	1.06918	1.08592	1.04321	1.11356	1.0893	1.0661	1.07854	1.06731	1.09606
AKR1C1	1.00028	1.01493	0.960236	1.00079	1.01285	1.00321	1.01477	0.979246	0.993962	0.993294	0.96964	0.97886	1.02626	0.975455	0.998975	0.971955	0.986032	1.00291
AKR1C4	0.98156	1.00846	0.985439	1.01058	0.999304	1.0498	1.00073	0.972528	0.994691	1.01499	0.969171	0.977412	1.04377	0.959997	1.006	1.00472	0.996643	0.99294
AKR1CL1	1.04211	1.00442	1.03986	1.05178	1.03552	1.03434	1.04533	1.03974	1.05739	1.03103	1.00817	1.04039	1.01652	1.05244	1.04551	1.02837	1.00859	1.03314
AKR1D1	0.98977	0.980825	0.966807	0.97719	0.990722	0.993208	1.02754	1.0349	0.993683	1.03426	1.02808	1.05055	1.03565	1.02452	1.0326	1.02452	1.0643	1.05832
AKR1E2	1.01681	1.08821	0.977567	1.02199	1.02246	1.05396	0.991018	1.04072	0.98426	1.02987	1.01063	1.04989	1.05275	1.02813	1.03685	1.01754	1.02151	1.05437
AKR7A2	0.99532	1.00072	1.01087	1.00186	0.991798	0.986554	0.943782	0.94621	0.936738	0.948803	0.975043	0.965528	0.940669	0.940669	0.955469	0.96778	0.950388	0.973344
AKR7A3	0.986398	1.00609	1.04776	1.00163	1.02776	1.03269	0.958852	0.927366	0.993277	0.976573	0.966657	0.970681	0.940075	0.935298	0.96027	0.948506	0.937997	0.973475
AKR7L	0.974679	1.00311	0.999173	0.989367	1.01545	0.99238	1.09893	1.07928	0.99141	1.00334	1.0443	1.02849	1.02652	0.997275	1.03995	1.0028	1.05435	1.00241
AKT1	1.00547	1.01771	1.00708	1.0185	1.02053	0.969943	0.982678	0.960518	0.945665	1.00304	1.00249	1.02916	1.01325	0.988805	0.999558	1.00547	1.01761	0.992842
AKT2	0.943716	1.00954	0.966293	0.920713	0.981296	0.95776	0.941203	0.966053	0.939513	0.961355	0.982707	1.00222	0.957731	0.991492	0.960508	0.93627	0.973065	0.939214
AKT3	1.0081	0.9945	1.01547	1.00098	1.01981	1.00945	1.01147	1.00062	1.00027	1.00593	1.01662	1.00591	0.994039	1.00648	0.998102	1.00527	1.00547	1.00332
AKTIP	0.986399	0.9829	1.00236	0.984705	0.989722	1.01511	0.994481	1.00374	0.974342	1.06671	1.06361	1.03743	1.04045	1.05872	1.0496	1.05549	1.01109	1.04726
ALAD	0.98947	1.00536	1.02619	1.00483	0.968569	0.957794	0.913141	0.970276	0.889289	1.05164	1.02949	1.00605	1.00407	1.03226	1.01206	1.00574	0.987368	1.05449
ALAS1	1.00801	0.973451	0.957406	1.00393	1.00596	0.988236	0.995064	1.0643	1.08917	1.01255	1.06474	1.01555	1.02928	1.03569	1.00668	1.00166	1.01044	0.961756
ALAS2	1.0182	1.01361	0.988917	1.02058	0.990269	0.98978	1.00054	0.988973	1.00013	0.988423	0.98593	0.969703	1.01498	0.992146	0.986597	0.996312	1.01599	0.999942
ALCAM	1.00703	0.983264	0.969226	0.976197	0.985411	1.01607	0.992105	0.959531	0.923265	0.977594	0.977594	0.938802	0.953541	0.990327	0.966967	0.973803	1.01774	1.0514
ALDH16A1	0.943301	0.964655	0.954791	0.991577	0.99974	1.01102	1.05711	1.04907	0.993365	0.945209	0.980422	1.02753	1.01804	1.00425	0.965923	0.979148	0.996404	0.997588
ALDH1A1	1.04096	1.02969	1.01599	0.9825	0.996447	1.04621	0.986664	0.977307	0.993583	0.985166	0.971666	0.9889	0.959899	0.977348	0.974831	0.968272	0.989381	1.0302
ALDH1A2	0.968726	1.0265	0.990514	0.995434	0.995193	0.990501	0.992817	1.00559	0.988749	0.983784	0.999565	0.995322	1.00526	0.984878	0.995473	0.997108	1.02839	0.996966
ALDH1A3	1.00939	1.00527	0.998943	1.03202	1.01907	0.996826	0.961506	0.90762	0.85989	0.991274	0.997253	0.979323	1.0164	1.02218	1.01	1.01958	0.982455	0.913804
ALDH1L1	1.012	1.04624	1.0733	1.0166	1.00917	1.02309	1.07951	1.08135	1.05397	1.02928	1.03465	1.07534	1.07113	1.04446	1.02737	1.02958	1.05428	1.04649
ALDH1L2	0.981979	1.01149	1.04771	0.977678	1.00747	1.06901	1.02372	1.01648	1.00927	1.09495	1.03573	1.05972	1.02654	1.07085	1.03135	1.07951	1.06557	1.02897
ALDH3A1	1.03982	1.08277	1.07571	1.07115	1.06396	0.997476	0.995117	0.973426	0.916926	1.14753	1.16337	1.14623	1.17518	1.1481	1.14453	1.15182	1.04378	1.0919
ALDH3A2	1.03553	1.02397	1.02376	1.0169	1.0109	0.958245	0.951908	0.950209	0.893533	1.06104	1.04969	1.05263	1.04471	1.03992	1.02791	1.00984	0.953237	1.01333
ALDH3B1	1.05428	1.06772	1.05037	1.06049	1.06473	1.02146	1.06678	0.992222	0.978457	1.12099	1.12632	1.18362	1.13955	1.12736	1.16036	1.11533	1.10568	1.145
ALDH3B2	1.11478	1.11809	1.10866	1.0795	1.09354	1.07081	1.00498	0.961219	0.898085	0.939307	0.927042	0.953896	0.94952	0.911453	0.916304	0.937908	0.988966	1.11624
ALDH4A1	0.944369	0.978681	0.960353	0.968181	0.978388	0.972283	0.982599	0.961865	0.894736	0.982166	0.983043	0.988778	0.990995	0.947175	0.981254	0.947606	0.924564	0.952488
ALDH5A1	1.0154	1.00241	1.00268	1.02725	0.999501	0.996333	0.969922	0.960394	0.966436	1.0252	0.996288	0.995698	1.01986	0.998835	0.984617	1.00364	0.98516	1.01103
ALDH6A1	1.01964	0.992286	1.00977	0.983603	0.990483	1.01845	1.0024	1.01305	1.0095	1.05565	1.03422	1.04702	1.039	1.05286	1.02074	1.05118	0.990763	1.01291
ALDH7A1	0.953593	0.95271	0.975777	0.982445	0.970717	0.928067	0.895196	0.867326	0.850294	1.01573	1.00802	1.01193	1.02124	1.00536	1.02072	1.02448	1.05194	1.05622
ALDH8A1	0.992255	0.993092	0.989257	0.971897	1.01534	1.0184	1.05164	1.06971	1.06545	1.02908	1.01208	1.06535	1.02908	1.03203	1.05167	1.04383	1.08308	1.06553
ALDH9A1	0.997067	0.991406	1.00146	1.01166	0.990399	0.972795	0.967337	0.954393	0.913874	0.98949	0.99179	0.983452	1.00559	1.00406	0.985597	1.01166	0.963556	0.942863
ALDOA	1.0091	1.02704	1.02363	1.01888	0.996559	0.958569	0.96591	0.982279	1.0282	1.0001	0.996131	0.996852	0.987826	0.993399	0.986387	0.986523	0.925813	0.973945
ALDOB	1.00497	0.989046	1.02527	1.01706	1.00997	1.06846	1.05191	1.0674	1.08899	1.0613	1.07207	1.02769	1.02655	1.0274	1.02711	0.994851	1.01897	1.00676
ALDOC	1.02668	1.03157	1.04924	1.04218	1.00283	0.957751	0.958941	0.997469	1.04906	1.07305	1.0759	1.05624	1.02975	1.05955	1.04942	1.05885	0.981832	1.04527
ALG10	0.951915	0.946338	0.946484	0.922719	0.935471	0.972588	0.986802	0.949459	0.872606	0.966081	0.97646	0.935975	0.925966	0.938322	0.927987	0.937771	0.936926	1.02897
ALG10B	0.969624	0.972785	0.983012	0.958446	0.954706	0.988561	0.98172	0.943333	0.919148	1.00503	1.02668	0.947555	0.962199	1.00518	0.981594	0.994204	0.977716	1.07134
ALG11	0.962765	0.947498	0.946807	0.951897	0.980448	1.00843	1.04743	1.08503	1.07667	0.970484	0.966275	0.983797	0.932677	1.01467	0.998891	1.00521	0.985747	0.985203
ALG12	0.997753	1.02411	0.976473	1.04259	1.03066	1.05602	1.04662	1.0203	0.992678	0.972226	1.00809	0.983165	1.00662	1.01895	0.990156	0.986596	1.00142	1.0051
ALG13	1.02438	1.03047	1.04865	1.04713	1.00961	0.979275	0.957873	0.976346	1.0614	0.941935	0.931607	0.876671	0.898168	0.926798	0.923027	0.94492	0.882368	0.852868
ALG14	1.02618	1.01849	1.06828	1.01661	1.00633	0.91765	0.919965	0.929818	0.971545	0.987634	0.947422	0.927681	0.925957	0.949043	0.966063	0.975695	0.902224	0.945605
ALG1L	1.00277	0.995717	1.01667	1.00778	0.995164	0.946113	0.894738	0.833717	0.829582	0.960808	0.964765	1.00247	0.966692	0.984655	0.988361	0.983127	1	1.0483
ALG2	0.987553	0.983259	1.02414	0.997155	1.0063	0.991395	1.01357	1.07561	1.12127	0.962706	0.97504	0.988598	0.976473	0.976414	0.992283	0.971046	0.955422	0.976324
ALG3	0.981492	1.00341	1.02627	0.987506	0.970487	0.967497	0.967984	0.912252	0.927703	1.03789	1.02741	1.00555	0.9601	1.01054	1.00245	0.999553	1.01121	1.05981
ALG5	0.945104	0.951817	0.96382	0.958385	0.970407	0.971922	0.941326	0.904519	0.908693	0.989818	0.966797	0.946363	0.935541	0.976603	0.963169	0.960498	0.95473	0.98517
ALG8	0.971288	0.990129	0.991529	0.966018	0.992289	0.975096	0.969871	0.893748	0.867398	1.05838	1.04758	1.02397	0.996648	1.02818	1.0246	1.0045	1.02332	1.11211
ALG9	0.979521	0.970705	1.00249	0.973403	0.983325	0.964523	0.955372	0.882551	0.879295	1.0404	1.01227	0.985959	0.963496	1.00669	0.986384	0.970517	0.977468	1.09126
ALK	1.01557	0.982103	1.01501	0.983148	1.00076	0.975242	0.976609	0.967635	0.992432	0.919141	0.982849	0.979688	0.973566	0.983485	0.983253	0.979195	0.980218	0.972502
ALKBH1	0.988883	0.9817	1.00484	0.978782	0.987191	0.994145	1.00305	1.07674	1.1431	1.00215	0.987862	0.972241	1.00783	0.981093	1.00285	0.987508	0.981757	0.945248
ALKBH2	1.03888	1.03919	1.03171	1.02746	1.02408	0.959473	0.914112	0.826741	0.807127	0.969386	0.943871	0.943362	0.930774	0.925543	0.921585	0.914673	0.963577	0.969121
ALKBH3	1.03113	1.02605	1.01984	1.01508	0.992136	1.04649	1.01057	1.03055	1.01621	1.0365	1.031	1.04222	1.03055	1.04933	1.02585	1.00964	0.964807	0.957057
ALKBH4	0.987129	1.00209	1.02337	1.00305	0.984256	0.899379	0.912349	0.911412	0.897687	0.990367	0.952819	0.995765	0.965868	0.985713	0.958813	0.955191	0.974785	0.962812
ALKBH5	0.99958	0.99776	1.00239	1.01022	0.99335	0.962711	0.947043	0.948249	0.964749	0.990412	0.989538	0.99776	1.00077	0.9948	0.99718	1.00113	0.987638	0.971874
ALKBH6	1.01024	1.00781	0.985392	1.0358	1.02186	1.0611	1.11376	1.10584	0.992899	1.12246	1.11669	1.11812	1.12286	1.0716	1.07258	1.07629	1.04835	1.1109
ALKBH7	1.00156	1.06324	1.08065	1.05375	0.996065	1.01029	1.00215	0.979154	1.09894	1.06593	1.10838	1.08114	1.08088	1.05035	1.0738	1.11218	1.04547	1.03282
ALKBH8	1.04392	0.974003	0.99892	1.01594	1.01132	0.991894	0.953223	0.938605	0.899399	0.973057	0.984677	1.01283	1.02929	0.989672	1.02949	1.00949	1.03303	0.94963
ALLC	0.974914	0.991018	0.969067	0.970829	0.950827	0.970194	0.98039	0.954234	0.98207	0.957266	0.983579	0.970599	0.972555	0.991629	0.985792	0.977142	0.965017	0.966917
ALMS1	0.982636	0.994979	0.941911	0.970538	1.00167	0.976965	0.972511	0.962865	0.882578	1.00273	1.02097	1.04006	1.02281	1.00903	1.00172	1.03313	1.02733	1.01954
ALMS1P	0.98011	0.967236	0.972	0.981708	0.983585	0.975743	0.986727	1.00065	0.95806	1.00426	0.997829	1.00259	1.01382	0.977078	1.00797	0.987834	1.02826	1.01038
ALOX12	0.959269	1.01948	1.03207	0.984201	1.00492	1.01655	0.964751	1.0017	0.972453	0.976473	1.01602	0.956229	0.957365	1.00803	1.02639	1.00582	0.983802	0.992376
ALOX12B	1.0479	1.05384	1.04681	1.05629	0.991358	0.997687	1.09787	1.00383	1.02613	0.982422	0.989233	1.02577	0.994078	1.0143	0.968272	1.02797	0.98712	0.998752
ALOX12P2	0.959958	0.965779	0.974437	0.961233	0.987113	1.08292	1.10949	1.11588	1.17351	1.05966	1.03627	1.05602	1.03562	1.06916	1.04772	1.05795	1.09128	1.17374
ALOX15	0.980831	0.963919	0.991217	1.00053	1.00363	0.989556	0.977174	0.992161	0.98086	0.987411	0.999593	0.987442	0.995085	0.976534	0.98894	0.972635	0.98143	0.992442
ALOX15B	1.02093	1.00818	1.02627	1.02629	1.02668	1.01114	1.02234	0.998714	1.00601	1.01452	1.00632	1.00605	1.01328	0.993294	1.00456	0.999074	1.02317	1.02101
ALOX5	1.00986	1.0082	1.00653	0.997217	0.983286	1.00751	1.05964	0.992317	1.00165	1.04107	1.00354	0.98125	1.00328	0.998957	1.00687	1.00986	1.01967	1.00968
ALOX5AP	0.970044	0.981429	0.967383	0.985158	1.02267	1.01065	0.995584	0.956722	0.967236	1.01476	1.01642	1.00579	1.00986	1.06231	1.07707	1.08597	1.05987	1.06425
ALPI	1.08335	1.03429	1.01271	1.01531	1.07814	1.05337	1.04244	1.03547	1.00068	1.01822	1.00857	1.02727	0.996783	1.0386	1.02115	1.00213	1.00287	1.01467
ALPK1	0.98284	0.991956	0.975981	0.945233	0.996726	0.984472	1.03544	1.05415	0.99172	1.17881	1.12111	1.16252	1.16456	1.15701	1.10429	1.10201	1.05681	1.11967
ALPK2	0.948172	0.971738	0.968352	0.974376	0.965181	0.969157	0.982371	0.972776	0.934457	0.97792	0.948276	0.968537	0.957257	0.962333	0.952815	0.946803	0.975603	0.968515
ALPK3	0.962032	0.956245	0.943744	0.959487	0.923401	0.960999	0.945861	0.913293	0.975194	0.939149	0.964987	0.973084	0.951638	0.965315	0.920032	0.939569	0.961902	0.973319
ALPL	1.01341	0.982841	1.01172	1.00654	0.9961	1.00797	1.01587	1.00484	1.02898	0.97499	1.00796	1.05447	0.995114	1.05741	0.969571	0.97265	0.973404	0.99584
ALPP	0.98001	0.97218	0.928547	0.974825	1.00684	1.04492	1.04613	1.04743	1.00773	1.0424	1.04791	1.09051	1.07526	1.04953	1.05559	1.04791	1.09296	1.12367
ALPPL2	0.998702	1.03465	1.00463	1.0587	1.04251	1.05436	1.0316	1.06836	1.06104	1.00337	0.985602	1.00412	1.04165	1.02527	1.04242	1.03592	1.03458	1.03285
ALS2	0.954826	0.968232	0.966742	0.982355	0.970318	1.0394	1.10327	1.17566	1.1308	1.04098	1.04755	1.02709	1.08733	1.03994	1.03074	1.03047	1.03298	1.00556
ALS2CL	1.0246	1.03441	1.00271	1.02588	1.04239	0.98963	1.03933	1.09907	0.899628	1.04008	1.03698	1.05269	1.06795	1.02248	1.05204	1.04246	1.06117	1.03229
ALS2CR11	1.0145	1.02546	0.986681	0.994518	1.00638	0.970059	0.974347	0.98771	1.00828	1.02084	0.992988	1.05769	0.991035	0.99417	1.0018	0.960415	1.00825	0.991853
ALS2CR12	1.00722	1.02718	1.02965	1.10797	1.00895	0.968778	1.00162	1.03338	0.992841	1.03613	1.04209	1.00369	1.02058	1.00742	1.04105	1.00201	0.979592	1.03178
ALS2CR16	1.01507	1.01064	1.00574	0.977117	0.988001	0.978617	0.987637	0.964768	1.01311	0.995061	1.01746	0.983723	1.01008	1.00585	1.0552	1.02836	0.984148	1.01902
ALS2CR4	0.944625	0.951678	0.97889	0.95341	0.940532	0.938349	0.913005	0.880428	0.864931	0.948673	0.934374	0.905378	0.937962	0.977628	0.951864	0.952206	0.96854	0.949244
ALS2CR8	0.994034	0.944791	0.96777	1.02132	0.971499	0.950489	1.02468	0.989331	0.941661	0.992875	0.963845	0.944396	0.984251	0.98135	0.950755	1.02719	1.01681	0.982239
ALX1	1.01569	1.00369	1.06341	1.02499	0.986814	1.04155	1.0177	0.988615	0.991774	0.985367	0.966499	0.98116	0.948365	0.950966	0.954207	0.9715	1.02205	0.962803
ALX3	1.02274	1.03843	1.02714	0.960954	0.997797	1.00672	0.981365	0.978862	0.983151	0.975633	0.993962	1.00312	0.97231	1.00462	1.06746	0.991248	1.00268	1.01971
ALX4	1.01339	1.04541	1.03233	1.03218	1.02181	0.985	1.03148	1.01156	1.08332	1.03142	1.00205	0.975537	1.00919	1.01214	0.986916	1.0235	1.03137	1.04894
AMAC1	1.01616	1.02302	1.01939	0.982422	1.01286	1.00436	1.04036	1.02371	1.03705	1.03	1.01404	1.0143	1.01438	1.0079	1.03531	1.03877	0.956776	1.00557
AMAC1L2	0.993274	1.01955	1.07869	1.02841	1.03588	0.99954	0.997646	1.0238	1.02389	1.05415	1.03484	1.0436	1.02348	0.983186	0.999979	1.03561	1.0574	1.01031
AMAC1L3	0.934877	0.972089	0.960927	0.952928	1.04623	0.991537	1.04986	0.961325	0.931198	0.959596	0.946427	0.944711	0.93424	0.937903	0.902762	0.927419	0.959877	0.950693
AMACR	1.03232	1.03388	1.0416	1.00643	1.01138	0.951506	0.934825	0.92072	0.876877	0.973721	0.936278	0.972228	0.91219	0.956479	0.95867	0.972983	0.915758	0.970651
AMBN	1.00181	1.02473	1.0078	1.01419	1.00587	1.01926	1.03783	1.07091	1.02246	1.0115	0.999441	1.00009	1.0081	1.0188	1.04383	0.995426	1.02547	1.00938
AMBP	1.01808	0.987306	0.996397	0.999006	0.965133	0.978159	0.988922	0.988638	1.01283	1.00745	1.01029	1.03776	0.989501	1.00914	0.99088	0.976223	0.973052	1.03916
AMBRA1	1.00687	1.01306	1.01296	0.991695	1.03894	1.0335	1.02939	1.15925	1.10128	1.00345	1.03409	1.0655	1.03358	0.991293	1.00451	1.04442	0.988288	0.990969
AMD1	1.01803	0.99867	1.03124	1.01816	1.02037	0.908041	0.866185	0.87782	0.938067	0.911662	0.931623	0.896558	0.898378	0.94686	0.937554	0.939668	0.94358	0.905443
AMDHD1	1.07505	1.05546	1.02635	1.00662	1.0241	1.04013	1.07452	1.05125	0.980774	1.14796	1.06888	1.09006	1.04798	1.06263	1.04639	1.04205	1.06722	1.04936
AMDHD2	1.02521	1.04586	1.03755	1.10233	1.05361	1.05885	1.14746	1.11091	1.10267	1.10281	1.08702	1.1535	1.07516	1.09136	1.04929	1.10817	1.10004	1.06269
AMELX	1.03361	1.0109	0.997501	0.991612	1.03334	1.03063	1.02589	1.00108	0.980054	0.986788	0.972887	0.992659	1.05013	0.997317	1.01507	0.988743	0.996459	0.994517
AMELY	0.930515	0.967558	0.952221	0.973525	0.948428	0.941425	0.987841	0.995662	0.94236	0.995497	0.956725	0.990484	0.976189	0.998621	0.93246	0.939134	0.956846	0.959477
AMFR	0.966963	0.966194	0.989948	0.992106	0.958633	0.945125	0.95087	0.999026	1.07693	1.03347	1.0357	1.0031	1.00112	1.07798	1.0474	1.04632	1.03192	1.03155
AMH	0.994243	0.988673	0.997591	1.00248	1.08463	0.994974	0.986353	1.06781	1.00632	0.98456	0.969575	1.00592	1.04721	0.958681	0.961643	1.00599	0.999489	1.00058
AMICA1	1.04689	0.954705	1.02951	1.02226	0.966396	0.986187	1.01317	0.984261	0.996906	1.00899	1.00622	1.05345	1.04836	1.01613	1.02897	1.0221	1.02512	1.04078
AMIGO1	1.01842	1.02659	1.01498	1.02401	1.02547	1.00943	1.01971	0.993452	1.01547	1.02948	1.01096	1.03559	1.00739	1.02147	1.01922	1.00365	1.05105	1.03059
AMIGO2	1.05964	1.00991	1.00025	1.01377	0.987638	1.00936	0.983098	1.01718	1.00487	0.993705	1.04485	0.968621	1.01847	0.985422	0.997444	1.03166	1.02121	1.00804
AMIGO3	0.908444	0.923469	0.912892	0.93996	0.986377	0.958135	0.935003	0.985471	0.962595	0.919536	0.950901	0.93281	0.930843	0.925828	0.928542	0.939924	0.910252	0.943541
AMMECR1	1.02718	1.03423	1.02698	1.02847	1.00166	1.02388	1.06475	1.09244	1.03371	0.973704	0.968579	0.957105	0.97253	0.985683	0.998671	0.973013	0.929945	0.92444
AMMECR1L	0.978128	0.986182	0.964105	0.969688	0.988903	0.992066	1.06036	1.05179	1.07303	0.998324	0.970014	0.951748	0.969817	0.992439	0.952359	0.979806	1.0055	0.989988
AMN	1.00155	1.01188	1.01719	1.01171	0.984304	0.983352	0.971634	0.981557	1.02251	0.985581	1.00047	0.988877	0.991539	0.995076	0.986984	1.01392	1.00406	1.01122
AMN1	1.01197	1.03891	1.01605	1.00383	0.994118	1.01511	1.00744	0.997682	0.958682	0.973197	0.982291	1.01479	1.00829	1.0258	1.02136	1.00783	0.961891	1.01792
AMOT	0.991444	0.970488	1.02199	1.03726	0.997988	0.974407	0.975511	0.94635	0.989424	0.987387	0.993339	0.988278	0.994382	0.979687	1.02709	0.991308	1.02185	1.05745
AMOTL2	1.01725	0.967728	0.986245	1.02958	0.976502	1.03537	1.09268	1.07282	1.14674	1.05933	1.04868	1.08957	1.07318	1.0447	1.06522	1.02872	1.07262	1.05874
AMPD1	0.995961	0.979863	1.04584	0.99354	0.987385	1.01368	1.05406	1.01219	0.970046	1.00948	1.01851	1.00387	0.991512	0.996664	1.00516	1.02229	1.04592	0.982082
AMPD2	0.979431	0.987931	0.979334	0.979309	0.990788	0.961595	0.983646	0.976267	1.00135	0.987081	1.01188	0.962723	0.994088	0.962313	0.980128	0.964499	1.01973	0.979599
AMPD3	1.01641	1.01194	1.01517	1.02301	1.0189	1.03973	1.04021	1.02962	1.0226	1.01943	1.03136	1.01548	1.03725	1.03364	1.02607	1.02836	1.0471	1.02187
AMPH	0.997193	1.0275	0.982314	1.02251	0.952137	1.01013	0.994486	0.985254	1.00864	1.01138	1.02836	0.992744	1.01383	1.00389	0.983022	1.00274	0.984836	1.00287
AMT	0.971295	0.938604	0.888554	0.989876	0.934519	0.930484	0.903647	0.87093	0.837891	1.14036	1.1745	1.18298	1.14303	1.04937	1.04191	1.10266	1.14201	1.23383
AMTN	1.11814	1.05874	1.0701	1.07771	1.08635	1.02883	1.06246	1.03037	1.02137	1.01975	0.96195	1.01652	0.994806	1.04485	1.00992	1.02267	1.03965	1.02904
AMY1A	1.01222	1.00978	1.03642	1.01689	0.989245	0.957733	0.878102	0.827984	0.916966	0.943109	0.94089	0.94948	0.936185	0.957033	0.97139	0.965648	0.980398	0.937258
AMY1B	1.0084	1.02065	1.05679	1.03542	1.04492	1.03044	1.05903	1.01189	1.03502	1.05725	1.035	1.00567	1.01994	0.992783	0.997475	1.04394	1.04308	1.01529
AMY2A	1.02868	1.00766	0.980503	0.97746	1.03058	0.981162	1.00012	1.01045	1.02623	0.983061	0.995232	0.98703	0.970958	1.02292	1.03865	1.00926	1.00317	1.01999
AMY2B	0.973712	0.975573	1.00322	0.950908	1.01894	1.02782	0.999383	1.00056	1.00887	1.01063	0.995537	1.01143	1.01139	0.994312	1.01177	1.01201	1.01989	1.02662
AMZ1	1.03472	0.995732	0.983767	1.00305	1.0094	1.01455	1.02421	1.00176	0.992627	0.999973	1.01909	0.990106	0.997402	0.991253	0.99804	0.989525	1.01858	1.00162
AMZ2	0.987552	1.00644	1.0229	1.01566	0.979866	0.982543	0.953365	0.915435	0.945563	1.06459	1.05369	1.03739	1.02053	1.05062	1.03399	1.04279	1.0106	1.00233
ANAPC1	1.00479	1.00255	0.997078	1.00055	1.00304	0.976715	0.985209	0.897953	0.824385	0.936813	0.976357	0.956922	0.969033	0.955871	0.977522	0.980887	1.00903	1.01024
ANAPC10	1.01055	1.00461	1.05092	1.01569	0.97275	0.988664	0.945517	0.933448	0.985243	0.952517	0.978304	0.904417	0.980146	0.979008	0.978749	0.960819	0.903421	0.877231
ANAPC11	0.997992	0.991742	1.01979	0.996848	0.986691	0.968326	0.94353	0.935024	0.95486	0.989709	1.00434	1.01204	0.977456	0.981529	0.990364	0.979684	0.939272	0.983189
ANAPC13	1.01521	1.00124	1.02777	1.01463	0.992617	0.971901	0.936281	0.914372	0.893586	0.965474	0.966429	0.93007	0.967776	0.979048	0.982251	1.01271	0.980459	0.909484
ANAPC2	1.00725	1.01459	0.960499	1.0305	1.01681	0.979471	1.03275	0.996817	0.974852	0.987952	0.985919	1.02481	1.00802	0.999738	0.993504	1.00643	1.01445	1.06366
ANAPC5	0.990693	0.982567	0.97328	0.99333	0.979422	0.979681	0.960476	0.915396	0.88937	1.00219	1.0048	1.00642	1.02413	0.988582	1.01255	1.01362	1.03447	1.01889
ANAPC7	0.984182	1.0145	1.07014	1.02023	0.975377	0.93045	0.890398	0.882226	0.84322	0.947692	0.927375	0.905056	0.920895	0.93026	0.911061	0.935013	0.971684	0.981676
ANG	0.940913	0.943357	0.963737	0.945655	0.930183	0.922311	0.962161	0.998655	1.00171	1.15227	1.17063	1.10956	1.09371	1.14384	1.19737	1.20478	1.05029	1.09246
ANGEL1	0.995766	0.986637	0.977568	0.975125	0.989247	0.993575	0.93308	0.92184	0.824365	1.08482	1.07081	1.03319	1.00629	1.03348	1.07455	1.04573	1.11535	1.03592
ANGEL2	0.985109	0.960819	0.978429	0.973294	0.981038	0.980589	0.998933	0.973698	0.889711	1.06611	1.059	1.06955	1.08083	1.06847	1.04707	1.04064	1.03066	1.03066
ANGPT1	0.964052	1.00935	0.986867	0.996376	0.983841	0.980215	0.982652	0.988305	0.96666	0.989722	0.950822	0.962074	0.960058	0.951842	0.974773	0.956556	0.997628	1.01436
ANGPT2	1.036	1.02004	0.990162	1.00656	1.00593	1.02117	1.00945	1.01451	1.00104	1.02819	1.00833	1.01741	1.01634	1.01745	1.0189	1.02065	1.01356	1.01172
ANGPT4	0.967867	0.946655	0.958974	0.959155	0.903664	0.92734	0.943128	0.943812	0.945332	0.939297	0.938019	0.950883	0.926265	0.955373	0.911477	0.960712	0.95879	0.942972
ANGPTL1	0.976465	0.982207	0.993421	0.970533	0.986867	0.993914	0.978341	0.976768	0.973669	0.98019	0.989738	0.984845	0.977575	0.963748	0.973039	0.965294	0.995689	0.999969
ANGPTL2	1.01221	1.02416	1.0114	1.05264	1.05061	1.01139	1.02086	1.01306	1.00098	1.00828	1.00745	0.988942	1.00604	1.01361	1.01131	0.995715	0.978345	1.01525
ANGPTL3	1.00438	1.02643	1.02333	1.05132	0.98698	1.01795	1.05262	1.01945	1.00904	1.0323	1.01603	1.04098	1.02329	1.0137	1.02843	1.04005	1.03587	1.03478
ANGPTL4	1.06089	1.03603	1.02267	1.01687	1.04584	1.05258	1.0752	1.06386	1.08865	1.16758	1.17903	1.16708	1.12914	1.15099	1.08054	1.05157	1.14486	0.990235
ANGPTL5	0.959847	0.999979	1.00435	1.02585	1.00419	1.02857	1.08774	1.02373	0.985639	0.983548	1.03485	1.01124	1.02994	0.964956	1.01175	0.980484	1.05664	0.994376
ANGPTL6	0.961608	1.01189	0.99241	0.982404	0.96746	1.01903	0.978258	1.00615	0.994508	0.939421	0.984128	0.959225	0.986151	0.997782	0.970878	1.01203	0.99239	0.970178
ANGPTL7	1.02062	1.04893	1.01463	1.0272	1.01016	1.0244	1.03876	1.04888	1.0054	1.02101	1.06768	1.03549	1.06908	1.00651	1.03049	1.0356	1.04949	1.02714
[truncated: 18,823 more rows]
