# Supplementary material for: Functional genomics screen with pooled shRNA library and gene expression profiling with extracts of Azadirachta indica identify potential pathways for therapeutic targets in head and neck squamous cell carcinoma
Source: PeerJ. 2019 Mar 1;7:e6464. doi: 10.7717/peerj.6464 (PMC6398373; doi:10.7717/peerj.6464)
Supplement: Supplemental Information 1 — Table S3. Results from PCR amplification of the barcodes, in control and leaf-treated samples (200 ug/ml and 300 ug/ml), and ratios representing clonal size changes. Table S4. Changes in clonal size from shRNA experiments with leaf extracts for drug target. [file peerj-07-6464-s005.xlsx]

## Sheet: Supplementary_Table_3
Table S3. Results from PCR amplification of the barcodes, in control and leaf-treated samples (200ug/ml and 300 ug/ml), and ratios representing clonal size changes.
Barcode	Target Sequence	Gene Symbol	Control	Neem extract (200ug/ml)	Neem extract (300ug/ml)	Ratio for 200ug/ml	Ratio for 300ug/ml
ACACACACACACACCAGT	CCTCTTTATATGTGGCCCTTT	GLA	232	252	439	1.08621	1.89224
ACACACACACACACGTTG	CCTATGAAGAACAACCAGATA	PGK1	155	244	251	1.57419	1.61935
ACACACACACACCAGTGT	ACTTCCAATGCCCGCACAATA	CD79A	259	363	196	1.40154	0.756757
ACACACACACACGTGTCA	CCTGCAGGATCTGTCTATCTT	SCN1B	261	146	79	0.559387	0.302682
ACACACACACACTGCATG	GTCCAAGAAGCAGGGACCATG	GAST	370	128	163	0.345946	0.440541
ACACACACACACTGGTAC	TCGCAAGGTCTACGACCAGAT	NDUFS7	219	432	178	1.9726	0.812785
ACACACACACCAACCATG	CCGGTATCAGAATATCTGGAA	GSTK1	493	714	779	1.44828	1.58012
ACACACACACCAACGTAC	CGCTTCTCAGAGCTACAGTTA	NR4A2	368	328	425	0.891304	1.15489
ACACACACACCACACAGT	CCCTTAAGTGGTTGATACGTA	EIF3A	624	519	533	0.831731	0.854167
ACACACACACCACAGTTG	GCTGTGTGTGTTCATCAGATA	DTX3	500	443	524	0.886	1.048
ACACACACACCACATGCA	AGTGCCTGATGCTGGGATGAA	TNFRSF1B	545	444	497	0.814679	0.911927
ACACACACACCAGTGTGT	GCAGGTCTATTCGTTCTCCTT	TAF2	176	127	263	0.721591	1.49432
ACACACACACCATGCAAC	CACGGACACAAGTGCGATATC	IL4	462	636	501	1.37662	1.08442
ACACACACACCATGGTCA	CCTCAAATCTATGCTAAGGAA	SLC30A4	323	346	328	1.07121	1.01548
ACACACACACGTACCAAC	CGATTTGCACATACGAATGTT	PDIA3	185	104	182	0.562162	0.983784
ACACACACACGTACGTCA	GCACCTCTTCATATCCTTCAT	VIPR1	383	269	233	0.70235	0.608355
ACACACACACGTCAGTAC	CCTGCTGAACATCAAGGTCAA	KRT18	363	294	244	0.809917	0.672176
ACACACACACGTCATGGT	GTGAAATACCTACATGAGAAT	CAMK1G	542	392	401	0.723247	0.739852
ACACACACACGTGTGTTG	GCGGATGTTTAACAGGACCTA	ENTPD6	97	14	64	0.14433	0.659794
ACACACACACGTTGCACA	CCAGGAAGGAACAGGCATTGT	PTPRO	29	140	177	4.82759	6.10345
ACACACACACGTTGGTGT	GCCACTAAGCTTGGTTCCATT	ACAT1	370	254	337	0.686486	0.910811
ACACACACACTGACCACA	CCTGGCTATATTGTCGATGAT	AREG	530	514	775	0.969811	1.46226
ACACACACACTGACGTGT	CCTGCGAAATGTCATGTGGTT	CRHR2	73	254	311	3.47945	4.26027
ACACACACACTGCAGTCA	GACTGGATCATCGCGCCTGAA	BMP7	464	548	681	1.18103	1.46767
ACACACACACTGGTGTAC	CGGACAGACATTGTGTGACAA	PAPPA	230	165	219	0.717391	0.952174
ACACACACACTGTGCAGT	TGGAAAGCAATCTGCTGCAAT	FSHB	126	193	227	1.53175	1.80159
ACACACACACTGTGGTTG	GTGTGTGTTTGCCATCAACAA	HRAS	282	214	320	0.758865	1.13475
ACACACACCAACACCAAC	CGACAGGCATCGTCCTGGATT	ACTG2	488	589	473	1.20697	0.969262
ACACACACCAACACGTCA	CTGGTCAAGAACGATACCATA	RAB5A	579	479	701	0.827288	1.21071
ACACACACCAACCAGTAC	GTCGACTCTGACCATTGCTTT	TNFRSF17	766	529	657	0.690601	0.857702
ACACACACCAACGTGTTG	CCAAAGAAGTAGGACCCACTA	CP	540	606	411	1.12222	0.761111
ACACACACCAACTGCACA	CGCTTAGAGAACTCTGATGTT	MLH3	584	405	583	0.693493	0.998288
ACACACACCAACTGGTGT	CCATCCTTTCTACAGCAACAT	PGAM1	592	335	300	0.565878	0.506757
ACACACACCACAACCACA	TAGTGGTATTGGCCTTATATT	SC4MOL	377	469	396	1.24403	1.0504
ACACACACCACAACGTGT	CTGGAGCTGGTGAATGAGAAA	RING1	507	311	406	0.613412	0.800789
ACACACACCACACAGTCA	CCAGCTGCCTACAAAGACAAT	CLDN14	846	796	1150	0.940898	1.35934
ACACACACCACACATGTG	CCTGAAGGACAGACATGATTT	IFNA10	141	218	133	1.5461	0.943262
ACACACACCACAGTGTAC	GTTCTGATGAAGATTGTGTAT	MBL2	305	191	267	0.62623	0.87541
ACACACACCACATGGTTG	CGGCGAGGAGTTCATGAATTT	FCGRT	531	393	536	0.740113	1.00942
ACACACACCAGTACCAGT	GCTTGATCTAATCCAGACCAA	AP2B1	401	498	382	1.2419	0.952618
ACACACACCAGTACGTTG	CCCGCTCTTCTTCCAGCAATA	RAD9A	336	201	320	0.598214	0.952381
ACACACACCAGTCAGTGT	CCCTCCACGTACTACAAACAA	HPD	21	160	249	7.61905	11.8571
ACACACACCAGTCATGAC	CTGTGTGTAATAAGGGAGATA	MDM2	628	543	648	0.86465	1.03185
ACACACACCAGTGTGTCA	GATGAAGATGTACCGAGGCTT	TIMP3	75	17	172	0.226667	2.29333
ACACACACCAGTTGCATG	CTGACCAAACGCTTATTGTGT	CTSL2	1024	981	1181	0.958008	1.15332
ACACACACCAGTTGGTAC	CGTACTTTGAACCTATTGATA	PANK3	270	252	379	0.933333	1.4037
ACACACACCATGACCATG	GCCTATAACAGTGACTTGATT	CDC27	145	143	253	0.986207	1.74483
ACACACACCATGACGTAC	CCGCCCAGTATTTGCTACATT	ATOH1	786	476	661	0.605598	0.840967
ACACACACCATGCAGTTG	CCCGACACATATTTCTTAAAT	GABRB3	636	640	459	1.00629	0.721698
ACACACACCATGCATGCA	GCTGCGATGGAAGAAACGTTA	EPHB1	367	337	438	0.918256	1.19346
ACACACACCATGGTGTGT	CGCAAGTCAATGCTCAGAGAT	AFMID	77	170	131	2.20779	1.7013
ACACACACCATGTGCAAC	CTCCACATGCACCTGCTAGTG	FCN1	542	310	533	0.571956	0.983395
ACACACACCATGTGGTCA	CATGGAGATGATCAGTGACTT	ABO	765	972	604	1.27059	0.789542
ACACACACGTACACCATG	CCGACACACAGTCTACAATAT	MMS19L	197	169	293	0.857868	1.48731
ACACACACGTACACGTAC	GAGTGTGATCTCCCTCCTGAA	CDC34	57	99	216	1.73684	3.78947
ACACACACGTACCAGTTG	GCCGAGAAATTGGCATCCAAT	CSF2RA	127	113	90	0.889764	0.708661
ACACACACGTACGTCACA	CACTTCCCAAACCGCAGACTA	APH1B	409	359	332	0.877751	0.811736
ACACACACGTACGTGTGT	CGATGTCCAGAAACGAGTGTT	AARS	66	62	59	0.939394	0.893939
ACACACACGTACTGCAAC	GTCAAAGACTGCCTTACTAAA	MAP2K7	248	160	333	0.645161	1.34274
ACACACACGTACTGGTCA	GCCTTCCAAAGCGAACGGACA	MARCKS	520	329	392	0.632692	0.753846
ACACACACGTCAACCAAC	CTCTACCCTCCTCTGAAAGAA	PACAP	354	199	144	0.562147	0.40678
ACACACACGTCAACGTCA	CCACTCACTAATACTGAAGAT	POLR3G	213	241	243	1.13146	1.14085
ACACACACGTCACAGTAC	GCATTAAGAACAGCCTCGGAA	ADCY1	346	273	286	0.789017	0.82659
ACACACACGTCACATGGT	CCTGTCAAAGAGAGAGAGCAT	OAS1	309	100	202	0.323625	0.653722
ACACACACGTCAGTGTTG	CCCTAGAAGGTATAAACAAAT	DEFB4	612	693	750	1.13235	1.22549
ACACACACGTCATGGTGT	GCTGATCTTCTCCAAGAGGAA	CDKN1A	168	183	243	1.08929	1.44643
ACACACACGTGTACCACA	CGTCAGATAGTATGTCTCTAA	SRP72	486	648	345	1.33333	0.709877
ACACACACGTGTACGTGT	CCTGGATGAAAGAGCGGACTT	SPDEF	125	122	113	0.976	0.904
ACACACACGTGTCAGTCA	GCATTGTCAGATGAGGATATA	CYP4F12	328	455	604	1.3872	1.84146
ACACACACGTGTCATGTG	GCCCGAGGAGAAGTGGACATT	PTPN7	157	330	373	2.10191	2.3758
ACACACACGTGTGTGTAC	CCGTGATGTAACAAGGATTGA	RUVBL2	148	145	109	0.97973	0.736486
ACACACACGTGTTGGTTG	CATGAGGTGCATATCTATGAA	ARPC1B	629	678	497	1.0779	0.790143
ACACACACGTTGACCAGT	CAATGTGTAATGAGTGGACAT	ATG16L1	269	371	233	1.37918	0.866171
ACACACACGTTGACGTTG	ACAGCAACACTCATGCATGAA	MC3R	276	214	248	0.775362	0.898551
ACACACACGTTGCAGTGT	GCAGGATTATACACATGAATT	GOSR1	257	409	385	1.59144	1.49805
ACACACACGTTGCATGAC	ACCTCGTGTTTGACCTTGTTA	CAMK2G	516	362	590	0.70155	1.14341
ACACACACGTTGGTGTCA	GCTCGCAATATGGTGTCAGAT	PDE3B	244	235	83	0.963115	0.340164
ACACACACGTTGTGCATG	CAGGGTACTACGCAAGCCTTA	XRCC2	212	133	154	0.627358	0.726415
ACACACACGTTGTGGTAC	AGCAAATACTACGTGTCCTAT	B3GNT5	365	306	362	0.838356	0.991781
ACACACACTGACACCACA	CCAGTCCTACACCTGCGAGAT	DES	524	313	473	0.597328	0.902672
ACACACACTGACACGTGT	CCACCTTCATACCTGCTCCAA	AGT	454	377	219	0.830396	0.482379
ACACACACTGACCAGTCA	CCCAAGTAACAACTGTGACAA	CXCL11	214	121	147	0.565421	0.686916
ACACACACTGACGTGTAC	CAGTTCTACCTGTTTGAGAAT	HMOX2	771	542	372	0.702983	0.48249
ACACACACTGACTGCAGT	CTTGATACTTTAGGGATAATA	SKP1A	706	351	661	0.497167	0.936261
ACACACACTGACTGGTTG	GCCTGGAGAAATTAAAGGAGA	ALDH3B2	684	714	845	1.04386	1.23538
ACACACACTGCAACCAGT	GCACATTGTATCTCTGATCTT	DEDD2	302	221	264	0.731788	0.874172
ACACACACTGCAACGTTG	GCCAATAAGGACATGCAGGAT	NOTCH3	192	249	524	1.29688	2.72917
ACACACACTGCACAGTGT	GCCTGTATATGAACTTTGAAA	CPSF3	104	87	180	0.836538	1.73077
ACACACACTGCACATGAC	CACCACCAATCCGCACATCTT	OTUB1	647	332	454	0.513138	0.7017
ACACACACTGCAGTGTCA	CCTTCGAGACAATGTCCTCAA	CDH15	264	117	192	0.443182	0.727273
ACACACACTGCATGCATG	CTCTGAGCTCCAGTGGAAGAA	C9	941	738	715	0.784272	0.75983
ACACACACTGCATGGTAC	CCGAGATGCTTCTAGCAAGAT	PIK3R2	223	104	320	0.466368	1.43498
ACACACACTGGTACCATG	GCAGAACCATACTATTTGCTT	ATG5	874	559	432	0.639588	0.494279
ACACACACTGGTACGTAC	GCAGACATCAATTCCAGTCTT	TCF4	530	425	508	0.801887	0.958491
ACACACACTGGTCAGTTG	CCGAGAGAACAAGGTGTTCAT	NRP1	726	512	392	0.705234	0.539945
ACACACACTGGTCATGCA	TGGGAATGGAAGGATCTGTTA	PAK2	425	525	330	1.23529	0.776471
ACACACACTGGTGTGTGT	TGACCATTAAACTATGGGATT	PAFAH1B1	41	106	166	2.58537	4.04878
ACACACACTGGTTGCAAC	GACTCAACGAGAGCACTTGAA	APCS	435	567	462	1.30345	1.06207
ACACACACTGGTTGGTCA	CCGCAATTTCAACGTGCCCAT	OXCT2	663	414	469	0.624434	0.707391
ACACACACTGTGACCAAC	CCAGGGCAATCAGGACGAGAT	COL23A1	447	258	427	0.577181	0.955257
ACACACACTGTGACGTCA	CCTACCATTGAGGAGGTGGAT	HSPA1B	294	284	198	0.965986	0.673469
ACACACACTGTGCAGTAC	GCACTGGAACAACAGATAAAT	STX6	305	273	381	0.895082	1.24918
ACACACACTGTGGTGTTG	GAGGCCTTTATCTTACCCAAT	RHOQ	288	121	189	0.420139	0.65625
ACACACACTGTGTGCACA	GCACTCTGGTAGCTGTTAACT	ODC1	190	144	215	0.757895	1.13158
ACACACACTGTGTGGTGT	CCGCATCAAATGGTCTAAGAT	VCAN	181	339	398	1.87293	2.1989
ACACACCAACACACCAAC	CCTCTGTCATATCTTCACAAT	PLP1	80	133	130	1.6625	1.625
ACACACCAACACACGTCA	GCGTTGTATTCGATTTGATAA	BTRC	615	320	442	0.520325	0.718699
ACACACCAACACCAGTAC	CCTCAGAAGCTATCCCTAAAT	ITGA2B	286	394	346	1.37762	1.20979
ACACACCAACACGTGTTG	CCTCATGGTACTGGGATTCTT	KCNE1	286	277	270	0.968531	0.944056
ACACACCAACACTGCACA	ATAAAGGTATCCAGTTATATG	SHB	690	658	729	0.953623	1.05652
ACACACCAACACTGGTGT	GCCTATCTGTGGCCGATTTAA	LDHAL6B	171	250	276	1.46199	1.61404
ACACACCAACCAACCACA	CCTCCAAAGAAGAAGGATCTT	STMN1	258	169	320	0.655039	1.24031
ACACACCAACCAACGTGT	CCCAAGTGGAAGAATTTCAAA	MLXIPL	195	144	150	0.738462	0.769231
ACACACCAACCACAGTCA	GCTCACACAGTCAGTCAAGAA	SNRPD2	79	120	345	1.51899	4.36709
ACACACCAACCACATGTG	GTTGGTAAAGAGTAGGGTATT	UBE2E1	540	560	516	1.03704	0.955556
ACACACCAACCAGTGTAC	GCCATACCAGGGTGAGTTAAA	MYL4	160	213	256	1.33125	1.6
ACACACCAACCATGCAGT	CCAGTTAATCCTCTCATTTCT	GHRH	581	463	462	0.796902	0.795181
ACACACCAACCATGGTTG	GCCACCAAACACCAGTTTGAA	FOXO1	66	99	116	1.5	1.75758
ACACACCAACGTACCAGT	GAAGAGGATTTGACAGTTATT	PELP1	394	431	363	1.09391	0.92132
ACACACCAACGTACGTTG	GCAGCATAAGCTGGACTTCAA	FOXA1	667	366	384	0.548726	0.575712
ACACACCAACGTCAGTGT	CCCACTTCCAACATCCAAGTA	GRIN3A	281	164	385	0.58363	1.37011
ACACACCAACGTCATGAC	TCCGACGAGCTGATATTTACT	AMHR2	614	913	892	1.48697	1.45277
ACACACCAACGTGTGTCA	CCACAAATTGACACTTTCTAT	NUDT4	258	126	61	0.488372	0.236434
ACACACCAACGTTGCATG	GTGGCCTTTGAGTATGCAGAT	FEZ1	604	685	645	1.13411	1.06788
ACACACCAACGTTGGTAC	CTTGGATTTCTAGGTGGAGTA	CHPT1	453	512	663	1.13024	1.46358
ACACACCAACTGACCATG	CGAAGCTAATGGAGACCTGAA	COL17A1	1066	875	805	0.820826	0.755159
ACACACCAACTGACGTAC	CCCTTACACTTGGTATTGAAA	HSPA5	287	125	217	0.43554	0.756098
ACACACCAACTGCAGTTG	GAAGGCGTCTGAGGACTTAAA	MB	591	604	680	1.022	1.15059
ACACACCAACTGGTGTGT	GCTGGGATGACAGTTCAGATT	ARFGAP3	47	78	102	1.65957	2.17021
ACACACCAACTGTGCAAC	GAGTGAGGCTCTGTCCAATAC	GTF2F1	395	244	393	0.617722	0.994937
ACACACCAACTGTGGTCA	TGGACGGTTTCACCACACTTA	BIK	174	177	183	1.01724	1.05172
ACACACCACAACACCAGT	CCTGGAATTACTCTGCTTAAT	RPL4	253	186	386	0.735178	1.52569
ACACACCACAACACGTTG	CGTGTTGACCTATATCTATTT	CCR7	373	507	595	1.35925	1.59517
ACACACCACAACCAGTGT	GCCAAGTCCTATTGCGTCAAT	NRG2	155	132	280	0.851613	1.80645
ACACACCACAACGTGTCA	GCCTAGTGAACTCAAGCTGTA	GRHPR	249	197	113	0.791165	0.453815
ACACACCACAACTGCATG	CCTATGGTTCAGCAGTTCATA	GRIA3	240	189	338	0.7875	1.40833
ACACACCACAACTGGTAC	GTCCTACTTCATCCGCCTTTA	WAS	433	146	382	0.337182	0.882217
ACACACCACACAACCATG	ACGCAAGTCTGACCATGTATG	PSCA	275	235	158	0.854545	0.574545
ACACACCACACAACGTAC	CCATGATTCCTGGTAACCGAA	BMP4	491	331	294	0.674134	0.598778
ACACACCACACACAGTTG	CCAGATCTAAGCGGTGCGGTA	CALCA	530	379	370	0.715094	0.698113
ACACACCACACACATGCA	CCAGGGTAATCTCAATGGAAA	CKMT2	482	269	488	0.558091	1.01245
ACACACCACACAGTGTGT	GCTACAAGTAAATCGACTTAA	KLRC1	72	135	121	1.875	1.68056
ACACACCACACATGGTCA	CCTGAACATCCTCTCCTACTT	TRPM2	52	114	149	2.19231	2.86538
ACACACCACAGTACCAAC	GAACCTCATTTACCGAGATGT	CSNK1G1	513	547	640	1.06628	1.24756
ACACACCACAGTACGTCA	CTTACACTGAAACGGAGGCTA	SMAD6	198	310	450	1.56566	2.27273
ACACACCACAGTCAGTAC	GCTGTTAGAAAGGAGGCTAAA	DCLRE1B	312	156	314	0.5	1.00641
ACACACCACAGTCATGGT	CTGAAAGACTATTGAGCCATT	ELA1	819	420	844	0.512821	1.03053
ACACACCACAGTGTGTTG	GCAGTTTGAGAGGAAGCTCAA	POLR3H	196	98	197	0.5	1.0051
ACACACCACAGTTGCACA	CGCCAAACTTCTGAACTTTGG	CNTF	503	351	553	0.697813	1.0994
ACACACCACAGTTGGTGT	CCCACCTTCAAATTTGAAGAT	ATP5J	199	256	135	1.28643	0.678392
ACACACCACATGACCACA	CAGTGCATAATAGGAACACTT	PTX3	913	746	514	0.817087	0.562979
ACACACCACATGACGTGT	CCTACAGAAACTCACAGCCAA	P2RY6	276	600	525	2.17391	1.90217
ACACACCACATGCAGTCA	CAGTTTGTGTTCTGCCACTAT	CYP27A1	348	380	437	1.09195	1.25575
ACACACCACATGCATGTG	CCATCATTCTTAGGCTCACTT	SFRS12	377	264	319	0.700265	0.846154
ACACACCACATGGTGTAC	CCTTCACAACTACGGCGTTTA	PROC	276	263	360	0.952899	1.30435
ACACACCACATGTGCAGT	CTGGCTACCTGTCTCCATTCT	AVPR1B	609	286	508	0.469622	0.834154
ACACACCACATGTGGTTG	CGTGATGGTGTTCCACCATTT	CRAT	48	160	346	3.33333	7.20833
ACACACCAGTACACCACA	GCATGATATTTGTGCACATTT	COL13A1	102	128	111	1.2549	1.08824
ACACACCAGTACACGTGT	CCAGTCAGCAACCTGGTTATA	PIWIL1	393	551	719	1.40204	1.82952
ACACACCAGTACCAGTCA	GCTATTCTCTTTCACCAAGTA	FGF10	521	411	288	0.788868	0.552783
ACACACCAGTACGTGTAC	GAAGGAATGTTTGAGCGAATT	AGPS	303	281	326	0.927393	1.07591
ACACACCAGTACTGCAGT	GTGCAGGAGATAGTTGACTTT	NR1H3	258	54	272	0.209302	1.05426
ACACACCAGTACTGGTTG	GCTGTGTTCCTCTGGATGAAA	ARSB	424	292	648	0.688679	1.5283
ACACACCAGTCAACCAGT	CCCTTCTACCTAGCGGGATGG	MVK	330	464	187	1.40606	0.566667
ACACACCAGTCAACGTTG	CGGAGCTGTACTATGTTCTTA	LDB1	321	446	401	1.38941	1.24922
ACACACCAGTCACAGTGT	CCGAGTCAAATGGCCTATACT	COL10A1	127	467	391	3.67717	3.07874
ACACACCAGTCACATGAC	CTGGAATTACTCACTGATAAA	ETS1	286	255	192	0.891608	0.671329
ACACACCAGTCAGTGTCA	GAGGACATATACACAGAGAAT	NOD2	512	567	384	1.10742	0.75
ACACACCAGTCATGCATG	CCTCTTGCAGTGCTGGATATC	XIST	248	241	356	0.971774	1.43548
ACACACCAGTCATGGTAC	GCCAAGGACAAGCTAGAGGAA	ATP6V1G3	607	332	455	0.546952	0.749588
ACACACCAGTGTACCATG	CCTCTTGAGTAGCTGGGATTA	KIF3A	512	363	415	0.708984	0.810547
ACACACCAGTGTACGTAC	GCGTTTCAAGACTTTGTATAA	STON1	49	42	153	0.857143	3.12245
ACACACCAGTGTCACAGT	CCGCAGTCACTTTCTTTGTAA	ACTA1	540	471	545	0.872222	1.00926
ACACACCAGTGTCAGTTG	CGGCATATTAGTGACAGTGTT	ME2	295	155	312	0.525424	1.05763
ACACACCAGTGTCATGCA	CCTGGGCATGATTTACACCGT	PTH1R	337	351	294	1.04154	0.872404
ACACACCAGTGTGTGTGT	CCGTGTCAACCACAACAAGTA	PLD3	183	79	126	0.431694	0.688525
ACACACCAGTGTTGCAAC	GTGACTTCAAAGGGAAATCAA	ATF2	669	517	457	0.772795	0.683109
ACACACCAGTGTTGGTCA	GCAGTGAGCTACAAGAACTAT	PFKFB1	275	177	160	0.643636	0.581818
ACACACCAGTTGACCAAC	CAGATCTGTGAGCTGAAATAT	CDNF	459	392	545	0.854031	1.18736
ACACACCAGTTGACGTCA	GATGGTAACTTATGTCTACAT	HESX1	276	108	219	0.391304	0.793478
ACACACCAGTTGCAGTAC	CACGATATTTACCAGGATCTT	GABRA5	224	184	172	0.821429	0.767857
ACACACCAGTTGCATGGT	GAGTTATGGAATGGTGATGAA	CDKL2	266	259	202	0.973684	0.759398
ACACACCAGTTGGTCAGT	GCTCTGATGTCCCTCCTATGA	SDC3	314	415	309	1.32166	0.984076
ACACACCAGTTGGTGTTG	CCTTCAACTATCTTCTTGATA	TOP2A	300	247	407	0.823333	1.35667
ACACACCAGTTGTGCACA	CTCTTGGGAAGTCGCATATCT	CLDN15	402	258	286	0.641791	0.711443
ACACACCAGTTGTGGTGT	CGTCTGTGTGATAACAGGCAA	ALG1	150	252	121	1.68	0.806667
ACACACCATGACACCATG	CGTTTGTTAAGCGGCACTCAT	CARD9	437	462	385	1.05721	0.881007
ACACACCATGACACGTAC	CCTCCAGATACACTTTATGAA	UBE2G1	259	239	513	0.92278	1.98069
ACACACCATGACCAGTTG	GACAACCTCATCCCTGTCTAT	NGFR	409	354	500	0.865526	1.22249
ACACACCATGACGTGTGT	GCACTGGTCAACCTTTCAGAT	FLAD1		83	153
ACACACCATGACTGCAAC	GCTAAGATCATGGTTACAAAT	PDE8A	114	260	169	2.2807	1.48246
ACACACCATGACTGGTCA	CGGAATGGTGTCTCAGATGTT	LDHC	493	799	706	1.62069	1.43205
ACACACCATGCAACCAAC	GAGACTTCAAATGAAGGAGAA	IBSP	235	384	433	1.63404	1.84255
ACACACCATGCAACGTCA	CAGCCATTAGAAGTGGCAGAA	MYF6	614	525	351	0.855049	0.571661
ACACACCATGCACAGTAC	GCAGCTTATTGTAGACCATTA	PLA1A	184	183	168	0.994565	0.913043
ACACACCATGCACATGGT	GCTAAATGGAAGGGCAAGTTT	TDGF1	524	260	361	0.496183	0.688931
ACACACCATGCAGTGTTG	CCTGTTCATCAACCGCTTCAT	ALOX5	251	177	333	0.705179	1.32669
ACACACCATGCATGGTGT	CCTGAGTATTGGTGTTCCATT	SMAD4	425	304	70	0.715294	0.164706
ACACACCATGGTACCACA	CGGTGCTATGTGAGCTCATTA	TAGLN2	385	304	351	0.78961	0.911688
ACACACCATGGTACGTGT	GCACATCATGTACTGCGAGAA	NFATC2	413	368	338	0.891041	0.818402
ACACACCATGGTCAGTCA	GTGCTGCACAATGACAAAGAA	CYP2C18	327	265	274	0.810398	0.83792
ACACACCATGGTCATGTG	CTCTGCATGAAACACCAACAA	PPAP2A	192	237	267	1.23438	1.39062
ACACACCATGGTGTGTAC	CCCTAAAGGTACGAGTAAGTT	RECQL5	204	205	135	1.0049	0.661765
ACACACCATGGTTGCAGT	GAGCTCGCATTCTCTTGTGTT	CTTN	393	273	332	0.694656	0.844784
ACACACCATGGTTGGTTG	GCTCGTGGAGAAGTTCCTAAA	HS3ST5	225	597	345	2.65333	1.53333
ACACACCATGTGACCAGT	CCACTGTGTTAAGTTTAGGAT	TIFA	1004	636	805	0.633466	0.801793
ACACACCATGTGACGTTG	GCAGTAACTACTATGCAGAAA	HTR3A	406	311	518	0.76601	1.27586
ACACACCATGTGCAGTGT	CCACCCAATCTAAAGAGATAA	ABCB5	173	168	380	0.971098	2.19653
ACACACCATGTGCATGAC	GATCCTCAAGAAGAAGAAGTT	STK11	276	127	193	0.460145	0.699275
ACACACCATGTGGTGTCA	CCCAGGAGAGAATACTACTTT	SUCLA2	291	351	236	1.20619	0.810997
ACACACCATGTGTGCATG	CGCCTTGTGAGATGGAATCGT	CSK	794	754	878	0.949622	1.10579
ACACACCATGTGTGGTAC	CCGCTTTATTGATGGCTTCAT	LCAT	181	164	174	0.906077	0.961326
ACACACGTACACACCACA	GCACAGATGATGGTGTAGTAT	FGB	184	189	255	1.02717	1.38587
ACACACGTACACACGTGT	CGTGTTTGAGTCAAGCCAGAA	EPHB2	199	39	175	0.19598	0.879397
ACACACGTACACCAGTCA	CCCGGTCCTTTGGAGTAGAAT	CD48	275	190	303	0.690909	1.10182
ACACACGTACACGTGTAC	CCGCATCCATTACACTGAGAT	CACNA1E	259	282	323	1.0888	1.2471
ACACACGTACACTGCAGT	ATGGAGTACTTCGGCACTATC	PGA3	387	274	275	0.70801	0.710594
ACACACGTACACTGGTTG	GCTGTCATGTACGTGTGCAAA	OGDH	420	268	136	0.638095	0.32381
ACACACGTACCAACCAGT	GCAGGTGAAGTCTATCAAAGA	FTMT	347	134	312	0.386167	0.899135
ACACACGTACCAACGTTG	CGGCTACTACAGCTGCCGTAT	HOXD13	194	107	265	0.551546	1.36598
ACACACGTACCACAGTGT	GCTGCTACTCTAAGTGCTGTT	STAMBPL1	109	218	220	2	2.01835
ACACACGTACCACATGAC	CAGATACCCAAATTCGCCGTT	PSMB6	332	167	339	0.503012	1.02108
ACACACGTACCAGTGTCA	GCAGAACAAGTACCGAGAGAA	SYP	632	606	704	0.958861	1.11392
ACACACGTACCATGCATG	GCCCTAGAAGAACCAGTCCTA	P2RY6	418	464	393	1.11005	0.940191
ACACACGTACCATGGTAC	CCGCCAGGAATGGAAGTTCAA	ANAPC11	157	57	139	0.363057	0.88535
ACACACGTACGTACCATG	GAACAGACGATCCATGCTAAT	C13ORF15	180	217	198	1.20556	1.1
ACACACGTACGTACGTAC	AGATGCTAAGAGCAAGGCCAA	IRF1	177	189	221	1.0678	1.24859
ACACACGTACGTCAGTTG	CCAAGCAGTGTTTGACAGAAA	HTR3C	97	259	314	2.6701	3.23711
ACACACGTACGTCATGCA	CTAAAGCAGGAGCAACACGTA	PRKX	416	366	241	0.879808	0.579327
ACACACGTACGTGTGTGT	CGAAGCCATGTTCACCTAATT	LIPC	120	124	221	1.03333	1.84167
ACACACGTACGTTGCAAC	CCTGCCAAACTGTACAGTTTC	ADRA2A	377	456	583	1.20955	1.54642
ACACACGTACGTTGGTCA	CCAGCGACAAAGAAACAGATA	CDS1	712	688	525	0.966292	0.73736
ACACACGTACTGACCAAC	CCTACCACATCACAGTCTATA	ADIPOQ	641	485	551	0.75663	0.859594
ACACACGTACTGACGTCA	GCCTAATCTTCTGAATCATTA	FZD3	129	158	192	1.22481	1.48837
ACACACGTACTGCAGTAC	GTGTTTCCTAAAGAGACTATT	IL7	390	280	360	0.717949	0.923077
ACACACGTACTGGTGTTG	GCAGCATCGAACCAGAGAATT	KLK1	239	204	158	0.853556	0.661088
ACACACGTACTGTGCACA	GTGGAAGGGCTTTGAACAATG	CHRNA2	509	473	243	0.929273	0.477407
ACACACGTACTGTGGTGT	GCGGCCTATTGCTTTAGAAAT	TGFB2	47	143	125	3.04255	2.65957
ACACACGTCAACACCATG	CCTCCTGGAATACAAGGAATA	COL19A1	193	342	308	1.77202	1.59585
ACACACGTCAACACGTAC	GCTCTGTGGTTTCTAACGATA	BRS3	380	436	432	1.14737	1.13684
ACACACGTCAACCAGTTG	CCACTCCTGGAACTCATCTTT	IL6R	283	200	122	0.706714	0.431095
ACACACGTCAACGTGTGT	ACATAGGAGACCAGCCACTAA	BLVRB	242	200	129	0.826446	0.533058
ACACACGTCAACTGCAAC	GAACAATCACTGCTGACACTT	EPO	1106	584	733	0.528029	0.662749
ACACACGTCAACTGGTCA	CGGGCTGAAGTTTACTACAGT	MARCO	912	585	506	0.641447	0.554825
ACACACGTCACAACCAAC	TTAAGGCAGCCGTGGTCAATG	DTX4	388	565	717	1.45619	1.84794
ACACACGTCACAACGTCA	CTTTCCCTGCTGTTACCTAAT	RBX1	41	118	60	2.87805	1.46341
ACACACGTCACACAGTAC	GCACTGAAGGAGAAGTTTGAT	WNT4	203	346	124	1.70443	0.610837
ACACACGTCACACATGGT	CCTGCATTGATCCTGCTCATA	CSMD1	331	357	457	1.07855	1.38066
ACACACGTCACAGTGTTG	GCTGTTCATCTACTTCAGGAA	HLA-DRB1	284	304	309	1.07042	1.08803
ACACACGTCACATGGTGT	CGCCATGAAGATCATTGCCTA	CACNA1S	357	401	356	1.12325	0.997199
ACACACGTCAGTACCACA	GCTGGCACAATACCGCATCAG	PFKL	136	75	159	0.551471	1.16912
ACACACGTCAGTACGTGT	GTATAGGAAGAGAGGTCCGAA	CBX7	87	30	126	0.344828	1.44828
ACACACGTCAGTCAGTCA	TCACAGTTTCTAATGGCGAAA	HESX1	144	234	196	1.625	1.36111
ACACACGTCAGTCATGTG	GACATGAACCTGCTGGATATT	CASP8	408	351	228	0.860294	0.558824
ACACACGTCAGTGTGTAC	CCATCTGAGTATCCCATCTAT	INPP4B	88	142	70	1.61364	0.795455
ACACACGTCAGTTGCAGT	CGCTGCTACATCAGACTCTAG	MAP2K4	227	148	168	0.651982	0.740088
ACACACGTCAGTTGGTTG	GCGGAGGATGTAAGCAGCTAT	MAPK8IP3	359	220	207	0.612813	0.576602
ACACACGTCATGACCAGT	GAGCTGGCTTTGGAAGAAGTA	CEP290	279	75	99	0.268817	0.354839
ACACACGTCATGACGTTG	GACATTCAACATGATTGCATT	ELK4	613	331	802	0.539967	1.30832
ACACACGTCATGCAGTGT	GCCCAGACCCAACTATGATTA	CTGF	404	256	336	0.633663	0.831683
ACACACGTCATGCATGAC	GCCATTAAGAAGCTCAGCAGA	MAPK10	307	462	383	1.50489	1.24756
ACACACGTCATGGTCAAC	CTGCAGAGATCCAGACGCTTG	LFNG	350	247	219	0.705714	0.625714
ACACACGTCATGGTGTCA	CAAACCCATTTATATCAGCTT	AGMAT	317	187	239	0.589905	0.753943
ACACACGTCATGTGCATG	GCAGCGATCTGATGAATTGGT	EIF2AK1	150	195	241	1.3	1.60667
ACACACGTCATGTGGTAC	CGAAACTAATATACCTCAGTA	GALNT2	184	117	106	0.63587	0.576087
ACACACGTGTACACCAGT	CCTCTGGCTCTGCCGTAGTTT	IFI27	272	481	471	1.76838	1.73162
ACACACGTGTACACGTTG	CCGGCATTTCACTAAACACAA	NFE2L2	39	177	284	4.53846	7.28205
ACACACGTGTACCAGTGT	CGATTTCCAAATCGATAGTTT	EFNB2	307	405	426	1.31922	1.38762
ACACACGTGTACGTGTCA	CCGCCTTTCAAGAACGTAATT	IARS	74	162	187	2.18919	2.52703
ACACACGTGTACTGCATG	GCTGCAAATGACCACTACCAT	NPY2R	191	320	503	1.67539	2.63351
ACACACGTGTACTGGTAC	ACAGCCTTAATGGACACGAAT	MFGE8	231	353	472	1.52814	2.04329
ACACACGTGTCAACCATG	CCTAAGGATATCCACAGAAAT	DRAM1	322	497	356	1.54348	1.10559
ACACACGTGTCAACGTAC	CGGCATGAAGAAGGAGATGAT	NR1I2	655	484	702	0.738931	1.07176
ACACACGTGTCACAGTTG	GACCTCTTTGATAGGAATGTT	PMS2	421	382	328	0.907363	0.779097
ACACACGTGTCACATGCA	CCAGACAATAAACCATCATTA	RBBP8	161	212	304	1.31677	1.8882
ACACACGTGTCAGTGTGT	CTGACATTCATCTTCCGTTTA	CD274	245	230	220	0.938776	0.897959
ACACACGTGTCATGGTCA	GCTGACCTACAACAAGAAGTA	SLC6A13	181	123	242	0.679558	1.33702
ACACACGTGTGTACCAAC	CGAGATTCACATTGTTCACTA	CA6	238	176	370	0.739496	1.55462
ACACACGTGTGTACGTCA	GAACCAAAGAGCAAAGATGAA	LMX1B	117	182	113	1.55556	0.965812
ACACACGTGTGTCACATG	CGAAACTACCTTCAACTCCAT	ACTB	241	348	316	1.44398	1.3112
ACACACGTGTGTCAGTAC	GCTGTTCGACTATTTCCCAAA	CYC1	382	314	185	0.82199	0.484293
ACACACGTGTGTCATGGT	ACCAGCAAATATCCTAGTAAT	CDC2L6	166	182	203	1.09639	1.22289
ACACACGTGTGTGTGTTG	CCTTCACAGTGACCATCGCAA	CAPN10	258	293	105	1.13566	0.406977
ACACACGTGTGTTGCACA	CTGCTTCCATGTCTAAGCAAA	YWHAZ	460	472	469	1.02609	1.01957
ACACACGTGTGTTGGTGT	GCTTAAGATTGAAGCCAGCTT	GNG3	381	242	284	0.635171	0.745407
ACACACGTGTTGACCACA	CCACGAGACATGGACGTAATA	ATG2B	402	166	393	0.412935	0.977612
ACACACGTGTTGACGTGT	CCCACTTTGGTGCTAATAGCT	TFEB	74	14	194	0.189189	2.62162
ACACACGTGTTGCAGTCA	GCCCAACACTTCAGACGTGGT	CHRNA2	454	308	420	0.678414	0.92511
ACACACGTGTTGCATGTG	GCTCTTATGTGTGCCTTTGTT	ERBB3	257	90	162	0.350195	0.63035
ACACACGTGTTGGTCATG	CAGGTGGCTTGTTAACAGTCA	BRD7P3	516	430	464	0.833333	0.899225
ACACACGTGTTGGTGTAC	CCAATGAAAGATGCTGTTCTT	PGM3	390	437	404	1.12051	1.0359
ACACACGTGTTGTGCAGT	GTCCTACACCTGGAGGAAGTG	AMH	518	217	496	0.418919	0.957529
ACACACGTGTTGTGGTTG	CCACTCTGTGGGCCTCCTATT	APRT	302	266	380	0.880795	1.25828
ACACACGTTGACACCAAC	CCAGGTCTTAAGCGTGAGAAT	BST2	502	330	408	0.657371	0.812749
ACACACGTTGACACGTCA	CCAGTGGAATTTGTAGAATAT	PLCB1	181	98	183	0.541436	1.01105
ACACACGTTGACCAGTAC	CCTTCCTATCAAACTTCGATT	PSMD12	291	405	339	1.39175	1.16495
ACACACGTTGACGTGTTG	GCTCATATGATCAATGGATTT	ADSS	413	470	384	1.13801	0.929782
ACACACGTTGACTGCACA	CCGAGTGCTGTTTGGAGAAAT	NDUFS2	493	401	481	0.813387	0.975659
ACACACGTTGACTGGTGT	GATAAAGTCATCCCACTCGCT	ADH1A	595	586	540	0.984874	0.907563
ACACACGTTGCAACCACA	GCTTCTGATATTGTTTCCAGA	DIO1	559	453	596	0.810376	1.06619
ACACACGTTGCAACGTGT	CCCTGTGCTGACGGAAGCCAA	SREBF1	239	328	325	1.37238	1.35983
ACACACGTTGCACAGTCA	GCTCAGAACTTAAATGAAGAT	PRB1	473	447	428	0.945032	0.904863
ACACACGTTGCACATGTG	CAGTCTCACCAATTTCAGAAA	HDAC2	280	93	144	0.332143	0.514286
ACACACGTTGCAGTGTAC	CAGCAATTAAATCGGATACTT	ANXA3	589	522	945	0.886248	1.60441
ACACACGTTGCATGGTTG	CCCGGTGAACTCTCCTATAAT	EP300	781	483	491	0.618438	0.628681
ACACACGTTGGTACCAGT	GCTGTTGAACTTCCCACCTTA	CDC6	219	147	58	0.671233	0.26484
ACACACGTTGGTACGTTG	CGTCTCTTCCATCAACAGAAT	PAX2	148	18	111	0.121622	0.75
ACACACGTTGGTCAGTGT	CAGTCTATCTTTGGTGACCAT	DBN1	397	392	466	0.987406	1.1738
ACACACGTTGGTCATGAC	ACTACGACCTTCTGCGACTAT	PPP1CA	460	624	455	1.35652	0.98913
ACACACGTTGGTGTGTCA	GCTCGAAATCTTACGCAAATA	DICER1	467	375	144	0.802998	0.308351
ACACACGTTGGTTGCATG	CGCTAGTAGGGAGGTTTATTC	FRAP1	292	411	298	1.40753	1.02055
ACACACGTTGGTTGGTAC	GCCAGGGTATATGAGTTTACT	GBGT1	422	433	307	1.02607	0.727488
ACACACGTTGTGACCATG	AGAAGGTATGGCAGATTTGAA	GSTA3	238	320	287	1.34454	1.20588
ACACACGTTGTGACGTAC	ACATCCAGACAACCACGCTAA	GRM6	824	519	623	0.629854	0.756068
ACACACGTTGTGCAGTTG	GTGCCATCCTTGAGTTCGATA	ABCC8	345	379	418	1.09855	1.21159
ACACACGTTGTGCATGCA	CTTAGACTGTTTCCACTTATA	PARK2	271	239	285	0.881919	1.05166
ACACACGTTGTGGTGTGT	GCTGTGGAATTAAGTCAAGAT	SOS2	65	87	202	1.33846	3.10769
ACACACGTTGTGTGCAAC	GTGTCGGAAATCGTGCAGAAT	FABP1	128	170	217	1.32812	1.69531
ACACACGTTGTGTGGTCA	GCATGGATTTATTGGTCTTAT	QPCT	428	338	610	0.78972	1.42523
ACACACTGACACACCATG	CCAGCAACTCAATGCCCTCTT	APOA4	626	736	559	1.17572	0.892971
ACACACTGACACACGTAC	CCAAACTGCAATGTACTTGAA	PDK1	785	615	659	0.783439	0.83949
ACACACTGACACCAGTTG	CCCGAATTAAACCTGTATCAA	CD2	349	235	292	0.673352	0.836676
ACACACTGACACGTGTGT	CAACATTGAGTTCGCCAACAT	KCNJ12	327	308	300	0.941896	0.917431
ACACACTGACACTGCAAC	CGAGTGGTCTCCTGGTATTTA	ILVBL	424	519	893	1.22406	2.10613
ACACACTGACACTGGTCA	CCAGCGAGTTCTTGATGTGAA	HSD17B10	1030	668	828	0.648544	0.803883
ACACACTGACCAACCAAC	CACTACAGACTGAAGCAATTT	CA5A	858	793	1164	0.924242	1.35664
ACACACTGACCAACGTCA	GTCAAGGCTAACCAGCGAAAT	DNMT3L	155	228	396	1.47097	2.55484
ACACACTGACCACAGTAC	GCTGGATTGAACTTTCGAATT	KNG1	934	742	733	0.794433	0.784797
ACACACTGACCACATGGT	CCATAAGAACAGAACAAACAT	ETV6	410	582	407	1.41951	0.992683
ACACACTGACCAGTGTTG	CCTGTTGAAGTAGCTCCTGAA	LTBP1	384	409	521	1.0651	1.35677
ACACACTGACCATGCACA	GCTCGCTTTCTTGCTGTCCAA	HBB	834	713	708	0.854916	0.848921
ACACACTGACCATGGTGT	CCTCGTGTTCCTAGTCATCTA	TCIRG1	239	202	293	0.845188	1.22594
ACACACTGACGTACCACA	GATACCTCTTATGAGGAGAAA	GSTM3	357	243	270	0.680672	0.756303
ACACACTGACGTACGTGT	CCACTTAATGTTAATGAGGAA	FRZB	301	294	465	0.976744	1.54485
ACACACTGACGTCAGTCA	GCCGTGATAGAAATCGGGATT	EIF4B	229	143	221	0.624454	0.965066
ACACACTGACGTCATGTG	ACTGGCAAGATGTATATGATA	AKT3	215	260	192	1.2093	0.893023
ACACACTGACGTGTGTAC	CCAGGCTATTAGAGAGTTTCT	APOBEC1	43	52	123	1.2093	2.86047
ACACACTGACGTTGCAGT	GCTCAGAGGGAATATCAGTGA	CDH2	256	129	215	0.503906	0.839844
ACACACTGACGTTGGTTG	GCAATCGAACTGTTTGACATA	UGT8	208	304	216	1.46154	1.03846
ACACACTGACTGACCAGT	GAAGGTACAATAAATGGCTTA	CASP1	330	239	196	0.724242	0.593939
ACACACTGACTGACGTTG	CCAGACAGATTGCTGATAATA	EDNRA	189	254	485	1.34392	2.56614
ACACACTGACTGCAGTGT	CCTTTGGATGAAAGGGCATTT	PDCD4	271	260	95	0.95941	0.350554
ACACACTGACTGGTCAAC	CCACTTCTCCTCCCTAACCTT	GUCA1B	454	457	462	1.00661	1.01762
ACACACTGACTGGTGTCA	CCTCTGGAAAGAAGAGATAAT	BCHE	369	336	583	0.910569	1.57995
ACACACTGACTGTGCATG	CAGGGAGATACCGTGAAACAT	HCK	125	305	257	2.44	2.056
ACACACTGACTGTGGTAC	CCTAATGCTTTCATCGGCTCA	DVL3	375	250	260	0.666667	0.693333
ACACACTGCAACACCACA	CCTTGAGAAGAGTTACGAGTT	ACTA2	292	224	407	0.767123	1.39384
ACACACTGCAACACGTGT	GTCACCGAAGAACCCTTCTAT	ADRA1B	228	234	320	1.02632	1.40351
ACACACTGCAACCAGTCA	GTGCTCCTAGATCACCATAAA	NODAL	382	207	301	0.541885	0.787958
ACACACTGCAACGTGTAC	GCCATAGAAATACGATTCTAT	AOC3	361	176	185	0.487535	0.512465
ACACACTGCAACTGCAGT	GAAGAGCTTCAAACCGAGATA	ALPL	295	376	433	1.27458	1.4678
ACACACTGCAACTGGTTG	GCCATCAGAAAGAGACAACTT	FCGR2A	931	687	822	0.737916	0.882922
ACACACTGCACAACCAGT	CGAGATCAGGGACCGACATTT	B4GALT3	445	175	325	0.393258	0.730337
ACACACTGCACAACGTTG	GCAGTGCAACAAACGCTCCTT	NR1H2	636	686	618	1.07862	0.971698
ACACACTGCACACAGTGT	GCAGCCTATGAATCATGTGAA	COL11A2	272	189	148	0.694853	0.544118
ACACACTGCACACATGAC	CCATTCTTCAAGACTTAGTTA	BCAT1	520	532	508	1.02308	0.976923
ACACACTGCACAGTGTCA	CCGTGCTAATATCTCTCATAA	C5	303	342	371	1.12871	1.22442
ACACACTGCACATGGTAC	CGTAAGTTCTTTCCAAAGAAA	ATP6V0A2	220	94	228	0.427273	1.03636
ACACACTGCAGTACCATG	GTCAAGGATATTGTCATCAAT	PIGH	755	748	774	0.990728	1.02517
ACACACTGCAGTACGTAC	GAAGGAGGAAGAGGAGGGCAT	HMGA1	281	270	246	0.960854	0.875445
ACACACTGCAGTCAGTTG	GCAAATAGGTTACCTGTTCAT	AP2A1	894	511	837	0.571588	0.936242
ACACACTGCAGTCATGCA	GCTCCTGCTTACCTTGCTCTA	CAPN3	443	302	331	0.681716	0.747178
ACACACTGCAGTGTGTGT	CCAACATTCAAAGGCTCTGTT	DERA	194	65	115	0.335052	0.592784
ACACACTGCAGTTGCAAC	GCCAACCAAGTGTAGATGTAG	HSPA8	263	276	255	1.04943	0.969582
ACACACTGCAGTTGGTCA	CCAGGAGTTATTCCTCATAAA	MAGI3	456	289	331	0.633772	0.725877
ACACACTGCATGACCAAC	CTGACTGTACATACCTCTCTA	PIGX	1243	1139	1166	0.916331	0.938053
ACACACTGCATGACGTCA	ACCGTCAAGCAGATGAGACAA	CTBP1	466	241	349	0.517167	0.748927
ACACACTGCATGCAGTAC	CGCTCATCACTGGATGAAGAT	CAT	311	380	515	1.22186	1.65595
ACACACTGCATGCATGGT	GTCAGAAATAATGGTCACAAA	NEDD4L	624	441	399	0.706731	0.639423
ACACACTGCATGGTGTTG	GCTACGAAACCTAGCGGATAA	NEIL1	388	387	456	0.997423	1.17526
ACACACTGCATGTGCACA	CAGCCCATGACAGATGAGAAG	AHCY	96	147	224	1.53125	2.33333
ACACACTGCATGTGGTGT	CCTTAATTTCCTCGGCGGTTT	COQ3	263	262	225	0.996198	0.855513
ACACACTGGTACACCAAC	CTTTCTGACAGCAGCCATTAT	APH1A	300	327	367	1.09	1.22333
ACACACTGGTACACGTCA	CCACAACAATGATGACGCCAT	RAPSN	1069	853	963	0.797942	0.900842
ACACACTGGTACCAGTAC	GAGTGAATACTTCAGACAATT	GDF9	235	174	394	0.740426	1.6766
ACACACTGGTACGTGTTG	GCGTGATGGAATTATGCATAA	ALAS2	240	140	91	0.583333	0.379167
ACACACTGGTACTGCACA	TGCTTCGAGAGGTGGCCCATT	CBLC	263	287	352	1.09125	1.3384
ACACACTGGTACTGGTGT	CAACAAACACTCGGGTCCTAT	TMED10	712	538	542	0.755618	0.761236
ACACACTGGTCAACCACA	GACCTCAAAGTGGGACAATAT	TM2D1	320	286	475	0.89375	1.48438
ACACACTGGTCAACGTGT	CGTAGCTTGCTACTCCAGAAA	POLR2D	91	146	153	1.6044	1.68132
ACACACTGGTCACAGTCA	GCCAGATCAAACCTTGGAAAT	AMD1	278	325	261	1.16906	0.938849
ACACACTGGTCACATGTG	CATAGGTATTACCACACAATT	PHCA	68	137	72	2.01471	1.05882
ACACACTGGTCAGTGTAC	CAACACTGTGTGCAGAAAGAT	SPRY3	192	213	177	1.10938	0.921875
ACACACTGGTCATGGTTG	GAAGGTGAAGATGCACACCAT	IGF1	215	159	157	0.739535	0.730233
ACACACTGGTGTACCAGT	CCTAGACCTAGACAACAACAA	NOD1	949	400	448	0.421496	0.472076
ACACACTGGTGTACGTTG	CCCAGGGAGGTGACTACTTCT	SRXN1	141	196	205	1.39007	1.4539
ACACACTGGTGTCAGTGT	CCACCTAAGAACGGAGATTAT	KMO	260	253	209	0.973077	0.803846
ACACACTGGTGTCATGAC	GAACGATATGAACTTTGTGAT	MTMR2	1010	1017	727	1.00693	0.719802
ACACACTGGTGTGTGTCA	CCAAATACTTTCCCAGCAATT	GNS	107	76	162	0.71028	1.51402
ACACACTGGTGTTGCATG	CTCTCCACCCTTCTCAGAGTT	CKM	751	670	485	0.892144	0.645806
ACACACTGGTGTTGGTAC	CGCAATAACATGCAGTCTGGA	NDUFS4	976	734	721	0.752049	0.73873
ACACACTGGTTGACCATG	GAAAGTCATCCCTCACTGTTA	CRLS1	689	415	503	0.602322	0.730044
ACACACTGGTTGACGTAC	CCCTCTTTAACTTTCTAGTTT	P2RY1	207	320	191	1.54589	0.922705
ACACACTGGTTGCAGTTG	GCTGGCAGAATTCTTTCTGGA	OSCAR	426	380	294	0.892019	0.690141
ACACACTGGTTGCATGCA	TACAGGCTCTTCTTCCAACAC	IRAK2	623	412	599	0.661316	0.961477
ACACACTGGTTGGTGTGT	GTCTCCTCCTTGAAGATGCTT	ACOT11		45	143
ACACACTGGTTGTGCAAC	GTCAGTGGCACCATTTCCTAA	PRKG2	862	837	1059	0.970998	1.22854
ACACACTGGTTGTGGTCA	GCAACCGAATGCTGGATCTTT	ABAT	115	105	273	0.913043	2.37391
ACACACTGTGACACCAGT	CAGTTTAAGATTAAGAGGCAT	SUMO2	752	558	631	0.742021	0.839096
ACACACTGTGACACGTTG	GTACCACAAATGTACCCACAA	F12	105	143	309	1.3619	2.94286
ACACACTGTGACCAGTGT	CCAGGGATTTCCATGATGTTT	CX3CL1	322	196	316	0.608696	0.981366
ACACACTGTGACGTGTCA	GCAAGCAAGCAGATGGTTAAA	DARS	302	292	454	0.966887	1.50331
ACACACTGTGACTGCATG	ATGATGTGCGTGACCGAATTA	DIAPH2	1586	1571	1582	0.990542	0.997478
ACACACTGTGACTGGTAC	GTTCTTGAGGAAATCCCTAAA	NDUFA5	148	283	305	1.91216	2.06081
ACACACTGTGCAACCATG	CCATGGAGACTCACCCTATTA	APH1A	624	697	705	1.11699	1.12981
ACACACTGTGCAACGTAC	GCCCTTAATGAGTTTCAGAAA	PEG3	435	241	259	0.554023	0.595402
ACACACTGTGCACAGTTG	CCCAAACCAATGTGGAATACA	HTRA2	975	515	888	0.528205	0.910769
ACACACTGTGCACATGCA	CCGTTTCTCTATTGTATCCAA	DIABLO	246	118	120	0.479675	0.487805
ACACACTGTGCAGTGTGT	GATGCCAATTCTCGGAAGCAA	CLTA	119	179	187	1.5042	1.57143
ACACACTGTGCATGCAAC	CACCCATGCCATAGAAACTGA	PON1	506	545	613	1.07708	1.21146
ACACACTGTGCATGGTCA	CTGTCGAGAAACGGCGTTTAT	WNT1	342	367	373	1.0731	1.09064
ACACACTGTGGTACCAAC	CCTCGGTATCTCTAAGAGGAA	SUV39H1	671	703	594	1.04769	0.885246
ACACACTGTGGTACGTCA	GCCAATCGTTCTCTGACAGAA	FOXM1	342	219	315	0.640351	0.921053
ACACACTGTGGTCAGTAC	GCCAGAACGAAGTGGTCTATT	NAGLU	504	315	361	0.625	0.71627
ACACACTGTGGTCATGGT	GCAATCAACAAAGGTCCCTCA	MAPKAPK2	250	210	232	0.84	0.928
ACACACTGTGGTGTCAGT	CGCTGTTCGACCATTCCTAAC	GRIA4	214	173	134	0.808411	0.626168
ACACACTGTGGTGTGTTG	CCTCACACATTGATGAGTTAT	GLS	194	214	155	1.10309	0.798969
ACACACTGTGGTTGGTGT	CGACTACTACGTGCTCAACTA	DGAT1	745	786	932	1.05503	1.25101
ACACACTGTGTGACCACA	CGAGCCTTGTATGTATGTTAT	POSTN	232	142	272	0.612069	1.17241
ACACACTGTGTGACGTGT	AGGGAAGGGAAGTTTAAGTTA	GPR65	230	128	148	0.556522	0.643478
ACACACTGTGTGCAGTCA	GTATCATCACTTGTGATGGTA	FABP5	434	295	420	0.679724	0.967742
ACACACTGTGTGCATGTG	ACTCATAACAACACAGACATA	HPGD	455	280	252	0.615385	0.553846
ACACACTGTGTGGTCATG	CTCTTCTGTATGTGACAACAT	FGB	229	257	369	1.12227	1.61135
ACACACTGTGTGGTGTAC	GACCCTAACTTGGAATTTGTT	RAN	54	40	49	0.740741	0.907407
ACACACTGTGTGTGCAGT	CCAGAGCTCTCAAGCTCCTTT	TAGLN2	388	329	351	0.847938	0.904639
ACACACTGTGTGTGGTTG	CGTGTCAAGAGAGCATCGTTA	TRAF3	243	324	475	1.33333	1.95473
ACACCAACACACACCACA	CCAGACCATGGACAACCATAT	GSTM1	288	319	381	1.10764	1.32292
ACACCAACACACACGTGT	CCAACCATTAACGAGCTGCTT	PLK1	308	299	241	0.970779	0.782468
ACACCAACACACCAGTCA	CAATGCCATAATCCACCTCTT	CD52	248	181	195	0.729839	0.78629
ACACCAACACACGTGTAC	GCCCTGATAGTTTCAAGCCTT	SCN8A	359	223	375	0.62117	1.04457
ACACCAACACACTGCAGT	TACCAACCAGTTAGCTATAAA	AMY2B	169	143	287	0.846154	1.69822
ACACCAACACACTGGTTG	GCAACCTATAAGGAGAAGAAA	SDHB	489	236	246	0.482618	0.503067
ACACCAACACCAACCAGT	CGGGCATCTTTGGCGAGCTGA	GRK1	363	513	387	1.41322	1.06612
ACACCAACACCAACGTTG	GCTGGACTACACAATGTGTAA	NR5A2	178	133	224	0.747191	1.25843
ACACCAACACCACAGTGT	GCAGCTGCATGGGTGCCTGCT	VWF	216	180	125	0.833333	0.578704
ACACCAACACCACATGAC	GCACATGATTTCCTGGCCTTC	CCND3	254	406	394	1.59843	1.55118
ACACCAACACCAGTGTCA	CCTTCTATGAACCTGGCCTTA	LRP2	492	436	689	0.886179	1.40041
ACACCAACACCATGCATG	GCTGCTGTAAATACAGGAAGA	NR4A1	195	287	203	1.47179	1.04103
ACACCAACACCATGGTAC	GAGACGCTAGAGGACTTGAAA	ATP6V0D1	364	445	485	1.22253	1.33242
ACACCAACACGTACCATG	GATGTGACCATTGACCATATT	ATG3	420	376	394	0.895238	0.938095
ACACCAACACGTACGTAC	CTGATGGTCGTGGTCGTCTTT	SSTR4	469	425	738	0.906183	1.57356
ACACCAACACGTCAGTTG	CGGCACTTTCGACATCTTCTA	FLNA	410	171	405	0.417073	0.987805
ACACCAACACGTCATGCA	CGACTATAAGAACATCCACCT	CSF1R	214	290	184	1.35514	0.859813
ACACCAACACGTGTGTGT	CCTCACTTCAAGACTAAGATT	EPHX1	261	382	508	1.4636	1.94636
ACACCAACACGTTGCAAC	CTGGAGAAAGCGGAGATATTG	HES7	509	594	558	1.16699	1.09627
ACACCAACACGTTGGTCA	GAACTGAATGTCAGCTTTATA	PCYT1B	160	149	297	0.93125	1.85625
ACACCAACACTGACCAAC	CTCATCTATCGTATGAAGAAA	SDC3	744	387	369	0.520161	0.495968
ACACCAACACTGACGTCA	GCAAACAACATAAAGCACAAT	GPR183	1020	1032	655	1.01176	0.642157
ACACCAACACTGCAGTAC	GCGAAACTTAACCTCTCTCCA	TNFSF13	481	546	541	1.13514	1.12474
ACACCAACACTGGTGTTG	CCGTTCTTTCTATGCGAACAA	CPB2	305	290	449	0.95082	1.47213
ACACCAACACTGTGCACA	CCCATCACTTACAGAACCAAT	SDC2	397	396	303	0.997481	0.763224
ACACCAACACTGTGGTGT	CGTACTCACATCCATCAACAA	PTCH2	5	12		2.4
ACACCAACCAACACCATG	GCCGGACACTACCGAGAGAAA	COL6A2	685	544	890	0.794161	1.29927
ACACCAACCAACACGTAC	CCCAGAGGTGACATTTGACTT	ADORA2A	349	252	287	0.722063	0.82235
ACACCAACCAACCAGTTG	GCAATTCATTTCCTGTAGAAT	IFNK	244	87	287	0.356557	1.17623
ACACCAACCAACGTGTGT	GCAGGACTTCTACGACTTCAA	GPX7	252	104	178	0.412698	0.706349
ACACCAACCAACTGCAAC	CGCCTGATTGACACAACTCAA	RASGRP1	725	683	494	0.942069	0.681379
ACACCAACCAACTGGTCA	GCAAATGCCAACAGGAAGTTT	ATP6V1E1	399	367	639	0.919799	1.6015
ACACCAACCACAACCAAC	CTTCACCAGGATCCGGTAAAC	FZR1	333	285	332	0.855856	0.996997
ACACCAACCACAACGTCA	GACCTCTTTGACCGAGAGATT	ESRRA	702	460	313	0.655271	0.445869
ACACCAACCACACAGTAC	CTTGTTGGAGTGTGTGAATAA	XRCC3	649	600	464	0.924499	0.714946
ACACCAACCACACATGGT	CTTCCGAAGAATCACTCTCTA	IFNA13	918	646	542	0.703704	0.590414
ACACCAACCACAGTGTTG	CAGTACAATTATGGCATGTAT	C8A	161	170	370	1.0559	2.29814
ACACCAACCACATGGTGT	CCGGACCTGTATCTCCACGTT	SLC22A12	38	150	79	3.94737	2.07895
ACACCAACCAGTACCACA	GCCAATCTTGTCTGAGTTCTT	EARS2	503	378	417	0.751491	0.829026
ACACCAACCAGTACGTGT	GCGGTATATTACTGCAACTAT	SOX17	495	285	329	0.575758	0.664646
ACACCAACCAGTCAGTCA	GCAAGTATTCTTTGGCTAATT	AP3B1	386	146	283	0.378238	0.733161
ACACCAACCAGTCATGTG	CTGGAGGTTTATGAGAGGAAT	SMURF1	571	357	542	0.625219	0.949212
ACACCAACCAGTGTGTAC	GCTGCATTTAGTTCACTGGAA	CA5A	271	453	299	1.67159	1.10332
ACACCAACCAGTTGCAGT	CCTCCCTTTCTCTGTACCTCT	TNFSF13B	481	191	225	0.397089	0.467775
ACACCAACCAGTTGGTTG	CCTGCTGGAGTGTGATGTTAT	AK7	209	210	126	1.00478	0.602871
ACACCAACCATGACCAGT	GCTGAACTTCTTTATGCTCTT	SESN3	458	770	593	1.68122	1.29476
ACACCAACCATGACGTTG	ACCGGCTTTCTCGCACTATAT	CDX4	538	585	460	1.08736	0.855019
ACACCAACCATGCAGTGT	CCCAGTAAATCTTGCAGTATT	GRIA2	425	174	235	0.409412	0.552941
ACACCAACCATGCATGAC	GAAGATGATGAAAGCCAGAAT	IRAK3	262	373	228	1.42366	0.870229
ACACCAACCATGGTGTCA	CCAATCTACATCAAGGACTAT	MANBA	47	36	16	0.765957	0.340426
ACACCAACCATGTGCATG	GCGCAATTTCAGCTCACTGAA	TERF1	249	238	194	0.955823	0.779116
ACACCAACCATGTGGTAC	CGCCATGAACATCTTCCAATT	B4GALT6	411	246	481	0.59854	1.17032
ACACCAACGTACACCAGT	GCCCTCAAGGAGGGCAGGATA	CTBP2	125	426	227	3.408	1.816
ACACCAACGTACACGTTG	CCTGTCCATAAACAGCGATTT	CDC23	402	354	260	0.880597	0.646766
ACACCAACGTACCAGTGT	CGTGTCATCCACATCAATGAA	EPOR	727	358	459	0.492435	0.631362
ACACCAACGTACGTCAAC	GCTGAATCCTTTCATATCCTA	ATP5J2	369	302	445	0.818428	1.20596
ACACCAACGTACGTGTCA	GCAGATAAAGTAGCATCTGTT	IARS2	452	274	401	0.606195	0.887168
ACACCAACGTACTGCATG	CCAATCATCTACCACGGCTAT	PLCD1	582	322	400	0.553265	0.687285
ACACCAACGTACTGGTAC	GCTAACTACCAAGACACTATT	VIM	507	511	479	1.00789	0.944773
ACACCAACGTCAACCATG	GCTGAAGAACCACTGATTGAG	SNCB	378	487	409	1.28836	1.08201
ACACCAACGTCAACGTAC	GCAGGACGTAATAGAGGTCAT	POLR2A	690	648	679	0.93913	0.984058
ACACCAACGTCACAGTTG	CCACAGCTCTTCAACAAGTTT	UROD	750	924	869	1.232	1.15867
ACACCAACGTCACATGCA	CCGGGACACCATAGACTATTT	DGAT2	544	291	380	0.534926	0.698529
ACACCAACGTCAGTGTGT	TGACCAGAGAAAGACTGATTT	LILRB3	209	124	245	0.593301	1.17225
ACACCAACGTCATGGTCA	GCCTCATCATAACGCAAGTTA	LRPPRC	425	440	495	1.03529	1.16471
ACACCAACGTGTACCAAC	CGTTATGGATAAGAAGATCAA	RETNLB	683	314	619	0.459736	0.906296
ACACCAACGTGTACGTCA	TGGACGAACTGACCCAGATTA	POLR2I	109	214	358	1.9633	3.2844
ACACCAACGTGTCACATG	CTTTCCCTGCTGTTACCTAAT	RBX1	193	319	513	1.65285	2.65803
ACACCAACGTGTCAGTAC	GTTGCATACGATGTGCCTAAT	CYP51A1	479	503	693	1.0501	1.44676
ACACCAACGTGTCATGGT	CCCTTCTCGTGTTTGCTTAAA	PPM1D	442	418	470	0.945701	1.06335
ACACCAACGTGTGTGTTG	CACATGACCTTTGTGCCTGAT	ACY1	114	141	291	1.23684	2.55263
ACACCAACGTGTTGCACA	GCTAGCTGTGCTGGTATTGGA	YWHAG	581	289	274	0.497418	0.471601
ACACCAACGTGTTGGTGT	GATTCTGCACATGTTTACAAT	AKR1C2	85	90	102	1.05882	1.2
ACACCAACGTTGACCACA	CATCAAGAACGTGGAGAAGAA	EEF1A2	376	410	312	1.09043	0.829787
ACACCAACGTTGACGTGT	CGAGAACTTCAAGCGCTGCTT	OPRD1	419	201	194	0.479714	0.463007
ACACCAACGTTGCAGTCA	CCTCTGTATTTCCAATGGTAA	GFRA1	295	228	182	0.772881	0.616949
ACACCAACGTTGCATGTG	CAGTATATTCAGAGTCGCTTT	DYRK1A	644	698	630	1.08385	0.978261
ACACCAACGTTGGTGTAC	CCTCCAAAGAAAGGTGTGAAA	PDE6H	68	134	79	1.97059	1.16176
ACACCAACGTTGTGCAGT	CCCTTATCCCTGCTCTGGATT	CXCL13	236	314	261	1.33051	1.10593
ACACCAACGTTGTGGTTG	GCCCAGGAGTTTGACTTACAA	GART	307	268	249	0.872964	0.811075
ACACCAACTGACACCAAC	TCACTGTGAATGGACCAAGGA	CRYAB	686	520	609	0.758017	0.887755
ACACCAACTGACACGTCA	GCTGATCTGTGTGAACGAGAA	F7	279	339	215	1.21505	0.770609
ACACCAACTGACCAGTAC	GTGGGTCCAGAATTATATGAA	CCL13	645	462	626	0.716279	0.970543
ACACCAACTGACGTGTTG	CCTCACTTTGACCCAAGCTAT	LARS	355	117	241	0.329577	0.678873
ACACCAACTGACTGCACA	GCTCGAAATCTTACGCAAATA	DICER1	371	430	311	1.15903	0.838275
ACACCAACTGACTGGTGT	CGGCAAGATGAAGTTCGTGAT	NSDHL	51	140	101	2.7451	1.98039
ACACCAACTGCAACCACA	GCAAAGCTCATGTATTAACAT	ANAPC1	177	237	253	1.33898	1.42938
ACACCAACTGCAACGTGT	CCACTTGGACTAGCTCAATAT	THRB	789	657	812	0.8327	1.02915
ACACCAACTGCACAGTCA	TCTGGACTTATTCAAGTTCTA	PRPF40B	366	392	509	1.07104	1.39071
ACACCAACTGCACATGTG	AGTACGGGAAATTGGGTCACA	ANAPC10	267	187	400	0.700375	1.49813
ACACCAACTGCAGTGTAC	GCCTGATGGATCATGAGGATT	ACTN2	271	312	500	1.15129	1.84502
ACACCAACTGCATGCAGT	CCTGGGATATCTTTACAAGCA	LBP	391	176	234	0.450128	0.598465
ACACCAACTGCATGGTTG	GCTGGTCTTAACTTTAGGTAA	TGFBR1	221	248	324	1.12217	1.46606
ACACCAACTGGTACCAGT	GTGAAGGATCTGATCCGCTAT	TIMELESS	494	469	709	0.949393	1.43522
ACACCAACTGGTACGTTG	GCCTTATACCAAGGTGCAATT	HOXA13	539	313	485	0.580705	0.899814
ACACCAACTGGTCAGTGT	CCCTGGAATAATCTTGACAAT	GRB10	411	450	257	1.09489	0.625304
ACACCAACTGGTCATGAC	CCCTGACCAAGAATCCTAAGA	MAP4K2	417	795	574	1.90647	1.3765
ACACCAACTGGTGTGTCA	CCACTTTGTTAGTCAGGAGAT	PLCE1	566	527	477	0.931095	0.842756
ACACCAACTGGTTGCATG	GCCTTTCCAGGGTTAACCACT	WEE1	273	304	324	1.11355	1.18681
ACACCAACTGGTTGGTAC	CGACTTCTCCTGCAACAAGTT	TGM3	385	256	313	0.664935	0.812987
ACACCAACTGTGACCATG	GCGTTAATGAACAACTCTCAA	DAAM1	491	512	826	1.04277	1.68228
ACACCAACTGTGACGTAC	CCCAGTGCTAAGGCCCACAAA	GPR35	899	854	516	0.949944	0.573971
ACACCAACTGTGCAGTTG	GCAAGGTTTGAGTGATAATAT	PDZK1	447	332	291	0.742729	0.651007
ACACCAACTGTGGTGTGT	GCAGCAGCTTTGAGCGAGCAA	RAB24	212	58	69	0.273585	0.325472
ACACCAACTGTGTGCAAC	CCAGCTCATTTCACTTTACAC	XCL1	433	268	590	0.618938	1.36259
ACACCAACTGTGTGGTCA	GAAGGTGGCTATTATCATGGA	UBE2J2	234	224	246	0.957265	1.05128
ACACCACAACACACCATG	CCAGCTATTGCTCAGGAGATT	CDC6	335	327	451	0.976119	1.34627
ACACCACAACACACGTAC	CCTAACATCTATGTACTGGAT	A2M	510	453	439	0.888235	0.860784
ACACCACAACACCAGTTG	CGCAGGGAGAAGTGATCCCAA	MADCAM1	489	358	364	0.732106	0.744376
ACACCACAACACGTGTGT	GCAGTCCTTACCAAGCAACTA	CCNI	685	372	389	0.543066	0.567883
ACACCACAACACTGCAAC	AGCCTAAACGCGATGGATATA	GATA3	773	1105	831	1.4295	1.07503
ACACCACAACACTGGTCA	CCCAACTACTTGTCAACAGAA	CHDH	375	314	456	0.837333	1.216
ACACCACAACCAACCAAC	GTTCCTGAGGTCACAGTGTTT	HLA-DQA2	369	482	491	1.30623	1.33062
ACACCACAACCAACGTCA	CCCAACTACATCTTCCCAGAT	HEY1	222	304	256	1.36937	1.15315
ACACCACAACCACAGTAC	TGGCAGAATAATCTGCTTCCA	LOC391656	547	711	782	1.29982	1.42962
ACACCACAACCACATGGT	CATCGCCATTACTCCCTGTTT	PIAS1	564	333	194	0.590426	0.343972
ACACCACAACCAGTGTTG	CTATGTGAAGTTCTTTCCTTA	VSNL1	304	162	132	0.532895	0.434211
ACACCACAACCATGCACA	CCTTCTGGCACACCTTGTACA	SLC13A5	238	262	273	1.10084	1.14706
ACACCACAACCATGGTGT	CCAGTGAACAACGATGGCATT	CDH1	80	20	69	0.25	0.8625
ACACCACAACGTACCACA	GATATATCTCTGGAGGAGCAA	NPM2	577	621	632	1.07626	1.09532
ACACCACAACGTACGTGT	GCTGACGCTGAGCCTGAGTGA	JUND	430	372	374	0.865116	0.869767
ACACCACAACGTCAGTCA	CCGTCAGCATTCCTACGATAA	GRIN2A	229	517	446	2.25764	1.9476
ACACCACAACGTCATGTG	CCTCTGCTTAGTATATGTTTA	IRAK4	183	270	318	1.47541	1.7377
ACACCACAACGTGTGTAC	CGGAGATCCTTGCTCAGATTT	ADARB1	55	123	373	2.23636	6.78182
ACACCACAACGTTGCAGT	CAGCCTCTTCCTGTCCTTTAG	GAB2	199	200	116	1.00503	0.582915
ACACCACAACGTTGGTTG	CCAGCAGTTTATCACCTTCTT	GPAM	397	159	306	0.400504	0.770781
ACACCACAACTGACCAGT	CCTGACAATTTCGTTAAGGAA	CD2AP	328	338	667	1.03049	2.03354
ACACCACAACTGACGTTG	GCCTATCAGATGTGGGAACTT	ANXA6	123	183	304	1.4878	2.47154
ACACCACAACTGCAGTGT	CCTAATTTATTGGATTCCCTA	ABCD1	521	360	679	0.690979	1.30326
ACACCACAACTGGTGTCA	GCACAGATAGCAGAGAGTCTT	NKIRAS2	268	128	235	0.477612	0.876866
ACACCACAACTGTGCATG	CCAACCACCTTTCCAGCCATA	MBD4	364	111	322	0.304945	0.884615
ACACCACAACTGTGGTAC	GCCGCCAGGTTACGGCAGATT	BCL2L10	245	282	239	1.15102	0.97551
ACACCACACAACACCACA	CGCAGTATCACCACGGCTATT	EMP1	549	563	527	1.0255	0.959927
ACACCACACAACACGTGT	CCAGGTGAACATTACAGAATT	CNR1	123	293	193	2.38211	1.56911
ACACCACACAACCAGTCA	CCTCTCCCTATCACTACCTTA	TNFRSF10D	832	726	817	0.872596	0.981971
ACACCACACAACGTGTAC	CCAGTGATTCAGAGGTGACTT	MASP1	128	352	253	2.75	1.97656
ACACCACACAACTGCAGT	CCTGATAACAAGCAAGGATAT	FGF1	539	499	225	0.925788	0.41744
ACACCACACAACTGGTTG	GCGGAACAAGACAACCTCAAT	MYH6	299	760	520	2.54181	1.73913
ACACCACACACAACCAGT	GTGGACTATGACATCCTATTT	ATG9A	225	225	178	1	0.791111
ACACCACACACAACGTTG	GCTGCTGATAAGGTTGTTGAA	HSD17B4	246	202	238	0.821138	0.96748
ACACCACACACACAGTGT	CCACCTCATCTCCGAGATAAA	CDAN1	227	184	178	0.810573	0.784141
ACACCACACACACATGAC	CCTCATCATCATGGAATGCAT	MAPKAPK3	1008	671	771	0.665675	0.764881
ACACCACACACAGTGTCA	CCCGGTTTATGGGCACCATAT	CD207	327	274	244	0.83792	0.746177
ACACCACACACATGGTAC	GCCAATGTCCAGAGGGATATA	SCN1A	330	271	533	0.821212	1.61515
ACACCACACAGTACCATG	GCTATCACTGTAACCAACTAA	FNTA	324	241	522	0.743827	1.61111
ACACCACACAGTACGTAC	GCTACACAGGAGAGTTTGACA	NR4A1	467	620	541	1.32762	1.15846
ACACCACACAGTCAGTTG	CCTTTACAGCAACTGCCGAAT	RALB	181	268	276	1.48066	1.52486
ACACCACACAGTCATGCA	GCAGGTCTACTTTGGGATCAT	TNF	894	725	755	0.810962	0.844519
ACACCACACAGTGTGTGT	CGAGCTATTAAACTGGTGAAT	REV3L	322	335	321	1.04037	0.996894
ACACCACACAGTTGCAAC	GTGATAGCAAACCTGTGATAA	ABCA6	605	298	519	0.492562	0.857851
ACACCACACAGTTGGTCA	GACTTACTCGAAGCCTCGATT	ATP5L	529	342	478	0.646503	0.903592
ACACCACACATGACCAAC	GAACTAGAATGCCCTGTGAAA	BTLA	491	629	662	1.28106	1.34827
ACACCACACATGACGTCA	CCCTCCTTATATTTATGACTT	PTH2R	727	551	763	0.757909	1.04952
ACACCACACATGCAGTAC	GCATTGGCGAAGAACTTTCTA	CYP1B1	275	381	345	1.38545	1.25455
ACACCACACATGCATGGT	GCCACCAAACATGACTGACTT	ERBB4	820	544	556	0.663415	0.678049
ACACCACACATGGTGTTG	TCACTGGACTTTGGTTATCTT	AICDA	333	345	167	1.03604	0.501502
ACACCACACATGTGCACA	CTCCCATCCTTCCCATTTCCT	PHF1	380	640	379	1.68421	0.997368
ACACCACACATGTGGTGT	CACTGTCCTCAACATCATGTT	B4GALT7		20	2
ACACCACAGTACACCAAC	AGCTTAATGAACAGGTACATT	MAPRE2	381	382	302	1.00262	0.792651
ACACCACAGTACACGTCA	GCCACCAATACTCAGGATGAA	PARP2	165	285	307	1.72727	1.86061
ACACCACAGTACCAGTAC	CCCAGACTGATTCCTCAGTCT	CTF1	385	581	354	1.50909	0.919481
ACACCACAGTACGTGTTG	GCAGTTATTCTTGGTGGAGTA	COX15	720	595	671	0.826389	0.931944
ACACCACAGTACTGCACA	CATGATGAACTGGACGCACAT	SLC32A1	408	321	637	0.786765	1.56127
ACACCACAGTACTGGTGT	CCAGCTTAAAGATATGGCTAT	HSPD1	274	153	241	0.558394	0.879562
ACACCACAGTCAACCACA	CCAACAGATCAGTGTTTGATA	HYAL4	233	117	186	0.502146	0.798283
ACACCACAGTCAACGTGT	CCAGAATTGATTGAAGCGTTT	CBX3	353	257	293	0.728045	0.830028
ACACCACAGTCACAGTCA	CAACAACAAGTTTGCCTCCTT	KRT7	517	426	388	0.823985	0.750484
ACACCACAGTCACATGTG	CCCTGCTATGAGAAACAACAT	FHL2	301	403	251	1.33887	0.833887
ACACCACAGTCAGTGTAC	GATGCGTGTCTCATTACCAAA	CD59	340	550	465	1.61765	1.36765
ACACCACAGTCATGGTTG	CTCCTTTATCATCAACCTCTT	SLC11A1	329	354	514	1.07599	1.56231
ACACCACAGTGTACCAGT	GCAGTCTAGCAGAAGCTTGTT	ANKHD1	106	245	276	2.31132	2.60377
ACACCACAGTGTACGTTG	GATACTTGGTCTTACTGGTTT	TP53BP1	460	393	475	0.854348	1.03261
ACACCACAGTGTCAGTGT	GCCTTTGGAGACTCGACTTAT	KDSR	142	151	261	1.06338	1.83803
ACACCACAGTGTCATGAC	CGCTGCCTGGACAAGATCAAT	NOTCH1	402	245	371	0.609453	0.922886
ACACCACAGTGTGTGTCA	CTTCGCACAACGTGTTCTGTT	SERPINB9	211	190	372	0.900474	1.76303
ACACCACAGTGTTGCATG	GTGCAATGCGGTCACAGGTTT	CHST13	566	290	520	0.512367	0.918728
ACACCACAGTGTTGGTAC	TCCAGATTTGTCCTTGTCTTT	CERK	464	330	598	0.711207	1.28879
ACACCACAGTTGACCATG	CCTTGGTACAAATTCGATGAA	APOBEC3B	238	157	180	0.659664	0.756303
ACACCACAGTTGACGTAC	CAGCTACTTCTCTGCCACAAA	ATF1	170	513	627	3.01765	3.68824
ACACCACAGTTGCAGTTG	CGCATATTCTTCCCAGTGGTT	GABRB2	463	392	350	0.846652	0.75594
ACACCACAGTTGCATGCA	GATGAATGTCTACGAGCAGTT	BMPR1A	543	530	605	0.976059	1.11418
ACACCACAGTTGGTCACA	CTGAGGCCTAAGAGGTTGTCA	HSPA12A	394	357	313	0.906091	0.794416
ACACCACAGTTGGTGTGT	GCAGGCATTCTTACACCAATT	HSD17B6	256	193	166	0.753906	0.648438
ACACCACAGTTGTGCAAC	CTCACAGCCAGGAAATTTGGA	GPRC5B	511	464	266	0.908023	0.520548
ACACCACAGTTGTGGTCA	GTGACCTATGTGTGTGATCTT	NNMT	197	195	140	0.989848	0.71066
ACACCACATGACACCAGT	GCATGCAAATACGAACAAGAA	ZFP42	419	322	381	0.768496	0.909308
ACACCACATGACACGTTG	CGGGTAGATGACAAGGTGAAT	UCHL1	296	502	541	1.69595	1.8277
ACACCACATGACCAGTGT	CCACACTTCCAAAGGGTTCAA	EFNA5	86	210	149	2.44186	1.73256
ACACCACATGACGTGTCA	GTCCTGCCTTAGATTCACTTT	HCCS	313	163	215	0.520767	0.686901
ACACCACATGACTGCATG	CCCTTAACTGACAATCATAAG	ANAPC10	1454	842	1001	0.579092	0.688446
ACACCACATGACTGGTAC	CCACCATAGGTTCTACCTCAA	SRD5A2	417	212	345	0.508393	0.827338
ACACCACATGCAACCATG	CGCTCTATGACTTTGACAACT	NKD2	371	356	352	0.959569	0.948787
ACACCACATGCAACGTAC	CCAGAGCTTGAAGAACAGGAT	NACA	195	195	267	1	1.36923
ACACCACATGCACAGTTG	GCATAGGTGCAACAAGTAGTA	CLYBL	743	681	757	0.916555	1.01884
ACACCACATGCACATGCA	GCATCATTATCCCATGTGAAT	TRAFD1	581	363	433	0.624785	0.745267
ACACCACATGCAGTGTGT	GAACCGTTTACATCAGCTTAA	CDK5RAP1	266	262	321	0.984962	1.20677
ACACCACATGCATGGTCA	CAGACCCTCAAACTGACACAA	FOXO3	223	364	362	1.63229	1.62332
ACACCACATGGTACCAAC	GCCAGCAAATACAACCTTTAT	GSTA5	298	273	261	0.916107	0.875839
ACACCACATGGTACGTCA	GCTGAGCGAGAACACGCCGCA	MAFF	312	388	390	1.24359	1.25
ACACCACATGGTCAGTAC	CGGTTCCTACAACATCCGAAA	CYP7A1	180	185	365	1.02778	2.02778
ACACCACATGGTCATGGT	GATGACCAAGAGATGCTGTTT	PTPN2	506	361	609	0.713439	1.20356
ACACCACATGGTGTGTTG	GCAGGATCACAATATGTATAA	IDS	347	209	91	0.602305	0.262248
ACACCACATGGTTGCACA	GCGGTTCTCAAACGGTACACA	C3AR1	156	150	210	0.961538	1.34615
ACACCACATGGTTGGTGT	ACGGCGATCATCTTCTGTGTA	GNAI1	121	277	200	2.28926	1.65289
ACACCACATGTGACCACA	CTGAGCACATTGAGTCACGTA	PLIN2	895	570	517	0.636872	0.577654
ACACCACATGTGACGTGT	CTTCTTCAGTTCTAGCGTCAA	LTB4R2	465	321	486	0.690323	1.04516
ACACCACATGTGCAGTCA	CCCTTGGCATTCCTGGTTATT	ABCC5	221	320	286	1.44796	1.29412
ACACCACATGTGCATGTG	CAATCCAATGTCTACTGCTAT	BMPR2	393	300	302	0.763359	0.768448
ACACCACATGTGGTGTAC	CTTTGTCCTTGACCTGCACAA	ACY3	92	36	11	0.391304	0.119565
ACACCACATGTGTGCAGT	CCCTTCCAGCAAACAGGTGAA	ATOH1	214	204	248	0.953271	1.15888
ACACCACATGTGTGGTTG	CGAAAGGCTGAACATCAGATT	B3GALT5	257	405	389	1.57588	1.51362
ACACCAGTACACACCAAC	TGCGGCTCACACCTGGTGGAA	INS	340	270	210	0.794118	0.617647
ACACCAGTACACACGTCA	CGATTTCGATATGGCTGTGAA	NFKB2	457	184	419	0.402626	0.916849
ACACCAGTACACCAGTAC	CCGCACAAAGTATTCCCAGAA	ITGA2	231	166	313	0.718615	1.35498
ACACCAGTACACGTCAGT	CCACTCAGTTGTTATCTGTGT	WNT4	211	127	298	0.601896	1.41232
ACACCAGTACACGTGTTG	CGACTGTATCATCAAGATCTT	SLC25A4	329	296	280	0.899696	0.851064
ACACCAGTACACTGCACA	TTGATAAAGAACCTTAGTAAC	DPPA3	320	230	448	0.71875	1.4
ACACCAGTACACTGGTGT	CCAGTGATAATGCCACCTGAA	DBT	80	72	21	0.9	0.2625
ACACCAGTACCAACCACA	CCTGAAAGTCTCCTTTCTCCT	LRWD1	213	179	266	0.840376	1.24883
ACACCAGTACCAACGTGT	CCTACAAGAGTAGAAGAAATT	NT5C3	475	330	468	0.694737	0.985263
ACACCAGTACCACAGTCA	CTGTGTGTCATCCATGCCAAA	HIST3H3	181	197	238	1.0884	1.31492
ACACCAGTACCACATGTG	CAGAGTTGGATGGTCAGGAAT	TOP1	235	163	432	0.693617	1.8383
ACACCAGTACCAGTGTAC	GCTAAGGAGCAAATCCAAGAT	FSTL1	173	327	309	1.89017	1.78613
ACACCAGTACCATGCAGT	GCGCTATGTTTGATTCCTACA	SOX4	465	304	298	0.653763	0.64086
ACACCAGTACCATGGTTG	CCTGAGAAGAATCGACCTTTA	DHFR	1227	1105	819	0.90057	0.667482
ACACCAGTACGTACCAGT	CTCTCTATCAACCATTCCAAT	WIPI1	532	491	476	0.922932	0.894737
ACACCAGTACGTACGTTG	CCAAGAAATTCAGTTCAGCAT	HLX	133	287	334	2.15789	2.51128
ACACCAGTACGTCAGTGT	CCTGAGAAGAACATACAAGAA	GUCY1A3	407	346	282	0.850123	0.692875
ACACCAGTACGTCATGAC	CTGTGTGGAATATGACTGGAT	PTPRU	421	381	338	0.904988	0.80285
ACACCAGTACGTGTGTCA	GCATGGACAACCTGTATCTTT	ARG1	424	170	171	0.400943	0.403302
ACACCAGTACGTTGCATG	CCTAAGGACTTCCACTTTGTT	CYP3A43	831	556	733	0.669073	0.88207
ACACCAGTACGTTGGTAC	GCAGAGGTTGAAACTGATAAA	DLAT	172	275	269	1.59884	1.56395
ACACCAGTACTGACCATG	GCTCCAGAAATCCCAGTACCT	CRTC1	400	234	197	0.585	0.4925
ACACCAGTACTGACGTAC	TCCTCTGCAAACTCTTCCAAT	GHSR	232	148	57	0.637931	0.24569
ACACCAGTACTGCAGTTG	GCATTCTCTTCAGACACAATT	CNTFR	265	392	251	1.47925	0.94717
ACACCAGTACTGGTGTGT	GCGCTCTGTTACTATGGACAA	ARFGAP1	127	93	82	0.732283	0.645669
ACACCAGTACTGTGCAAC	CGTCATGGCTGCTTTGAGACA	GALK1	1035	717	690	0.692754	0.666667
ACACCAGTACTGTGGTCA	GTTTAGTGATGTGGAAGAGAA	BCL2L1	634	498	550	0.785489	0.867508
ACACCAGTCAACACCAGT	CCAGGTGACTCTGACATCATT	RPL30	223	577	556	2.58744	2.49327
ACACCAGTCAACACGTTG	CGATGAAAGCATATACAGCAA	CCR4	322	423	332	1.31366	1.03106
ACACCAGTCAACCAGTGT	GCTCCTCACATCAAGGTTGAA	GHR	182	394	254	2.16484	1.3956
ACACCAGTCAACGTGTCA	CCATTATAAACCACTGGAGTT	TXNRD2	388	349	400	0.899485	1.03093
ACACCAGTCAACTGCATG	CGAGGAGAGCATTGTCAACTA	ABCA2	547	521	544	0.952468	0.994516
ACACCAGTCAACTGGTAC	GCAACATGACAAACTTCCTAT	ARHGEF5	641	671	809	1.0468	1.26209
ACACCAGTCACAACCATG	GATCTTGCCTGTGCCCTATGT	CHPF	272	167	249	0.613971	0.915441
ACACCAGTCACAACGTAC	CCACTGTCAAAGCAAAGACAA	PRKAR1A	478	442	634	0.924686	1.32636
ACACCAGTCACACAGTTG	GCACAGAGATGACAGTCAATA	DCLRE1C	569	262	478	0.460457	0.84007
ACACCAGTCACACATGCA	GCATCGCAAGTATGACCTCAA	PIP5K2B	486	340	160	0.699588	0.329218
ACACCAGTCACAGTGTGT	GCATGTTATGTGAGTCAGCTT	KLRC1	400	218	370	0.545	0.925
ACACCAGTCACATGGTCA	CCTCGCTATGACAGGAAAGAT	CNGB1	526	433	508	0.823194	0.965779
ACACCAGTCAGTACCAAC	CGTCCGCTACTTCTTGGACAA	BCKDK	214	277	290	1.29439	1.35514
ACACCAGTCAGTACGTCA	CCTGTGGAACCTGAAACCATT	STAT5A	229	146	235	0.637555	1.0262
ACACCAGTCAGTCAGTAC	GCAGCAGGAGTACGACTTCAA	LMNB2	490	302	494	0.616327	1.00816
ACACCAGTCAGTCATGGT	CGTGGGAATAACCGTGTGGGA	CTSE	634	281	251	0.443218	0.395899
ACACCAGTCAGTGTGTTG	ACTGGCTTCTTCCAGAGGAAA	POLD3	286	283	285	0.98951	0.996503
ACACCAGTCAGTTGCACA	CCTTACGGCCAAGTTTCTTCT	SKP1A	236	101	333	0.427966	1.41102
ACACCAGTCAGTTGGTGT	CACCAATGAAACTTCGCTTTA	MCC	362	403	511	1.11326	1.4116
ACACCAGTCATGACCACA	GAAGAGATTGAGATTGAGGTT	FLOT2	822	814	754	0.990268	0.917275
ACACCAGTCATGACGTGT	GCCGCCTTCAACTTTGTCTAT	TACR2	258	300	205	1.16279	0.794574
ACACCAGTCATGCAGTCA	GCATGAGTTCACTGATCTTAA	PSCD1	207	237	277	1.14493	1.33816
ACACCAGTCATGCATGTG	GACAGCGAAGATGAAAGTGAT	PPARGC1A	338	426	456	1.26036	1.34911
ACACCAGTCATGGTGTAC	GCAGATGATATGGCCTGTAAT	PIGK	171	111	168	0.649123	0.982456
ACACCAGTCATGTGCAGT	CTCAGCTCCACAGTCTGGATT	HS2ST1	655	611	674	0.932824	1.02901
ACACCAGTCATGTGGTTG	CGGTTGCTGTGGACTCTTATT	ALG12	848	802	675	0.945755	0.795991
ACACCAGTGTACACCACA	CCTACAAGGTTACTCACTATA	PBEF1	475	372	458	0.783158	0.964211
ACACCAGTGTACACGTGT	GAACTGCACTTCAGCAATAAT	BNIP3	462	299	456	0.647186	0.987013
ACACCAGTGTACCAGTCA	GCCACCTCTGTGCTCTACTAT	BMP8A	870	322	381	0.370115	0.437931
ACACCAGTGTACGTGTAC	CGGCCTCAAGACCATGTCCAT	ISYNA1	378	298	341	0.78836	0.902116
ACACCAGTGTACTGCAGT	CGGCACCTACAGCTACGCGCA	SOX17	235	366	365	1.55745	1.55319
ACACCAGTGTACTGGTTG	CGATGATGAAATTGCCAAATA	CANX	218	292	233	1.33945	1.06881
ACACCAGTGTCAACCAGT	GCAGGCAGGAGCATCACAATT	VAMP1	177	128	154	0.723164	0.870056
ACACCAGTGTCAACGTTG	GCCCAACAACATTATGGGCAT	NR2F1	613	674	654	1.09951	1.06688
ACACCAGTGTCACAGTGT	CCCATCATACAAGTTTGACAT	INPP5E	146	317	361	2.17123	2.4726
ACACCAGTGTCACATGAC	CGCCTTCATCAGTATGTGAAA	NUP214	302	132	295	0.437086	0.976821
ACACCAGTGTCAGTGTCA	GATTATGATTTCCTGCCAGAA	SELPLG	625	849	493	1.3584	0.7888
ACACCAGTGTCATGGTAC	CGACAGATCCTAAAGAAGATA	ATP6V1D	788	639	746	0.810914	0.946701
ACACCAGTGTGTACCATG	GAATGCCTTGAGAAGAGTAAT	RFC5	245	234	197	0.955102	0.804082
ACACCAGTGTGTACGTAC	CGCTTCCAACACGCATATCTT	TBX21	459	329	373	0.716776	0.812636
ACACCAGTGTGTCACAGT	CCGATAAGATAGAAGATCAAA	KIF11	396	293	298	0.739899	0.752525
ACACCAGTGTGTCAGTTG	GATGGGTTTAATGTGTGCCAA	BBOX1	357	470	481	1.31653	1.34734
ACACCAGTGTGTCATGCA	GTGGGTGATGAACTATGGGTA	PAK3	720	697	682	0.968056	0.947222
ACACCAGTGTGTGTGTGT	CCTAACTTTGAGTATGCAGAA	LPL	517	274	412	0.529981	0.796905
ACACCAGTGTGTTGCAAC	CTCCTGGACAAGGCTAACATC	HMGA1	717	927	730	1.29289	1.01813
ACACCAGTGTGTTGGTCA	CCACCTCATGTACATGGTATT	AK3L1	125	224	187	1.792	1.496
ACACCAGTGTTGACCAAC	CCTTACTTCACTGATGTTCTT	APOBEC4	443	334	289	0.75395	0.65237
ACACCAGTGTTGACGTCA	GCAATTAAGCAAGAGTCCGAA	BHLHB2	388	428	409	1.10309	1.05412
ACACCAGTGTTGCAGTAC	CGGGAGTTATGCCTATCCAAA	GABRA4	308	135	307	0.438312	0.996753
ACACCAGTGTTGCATGGT	ATCTGAGCATAACTGGGAGCA	CASK	308	244	465	0.792208	1.50974
ACACCAGTGTTGGTGTTG	TGTCACTGAATACAAGGTCTT	MPI	294	388	363	1.31973	1.23469
ACACCAGTGTTGTGCACA	GCTTCCTCTACCTGAACAAAG	FLI1	533	486	443	0.91182	0.831144
ACACCAGTGTTGTGGTGT	GAGTGTGTCATCCGCATGAAT	ST6GALNAC5	234	172	266	0.735043	1.13675
ACACCAGTTGACACCATG	GCAAATCCACTTCACGCTCAT	GADD45B	195	434	201	2.22564	1.03077
ACACCAGTTGACACGTAC	CCTGAAGATCTCTACCATTTA	RPS13	181	396	591	2.18785	3.26519
ACACCAGTTGACCAGTTG	CCAGGCTTACGATGACAAGAT	SEMA7A	888	525	571	0.591216	0.643018
ACACCAGTTGACGTGTGT	CGGTTCTGCTACTTTCCCATT	ACSS2	370	285	352	0.77027	0.951351
ACACCAGTTGACTGCAAC	CCTGATGACTATGGTGGAATA	CHRNA5	463	612	471	1.32181	1.01728
ACACCAGTTGACTGGTCA	CCGCAGAAGTATTCAGAAGAA	RARB	94	257	167	2.73404	1.7766
ACACCAGTTGCAACCAAC	GCATGGACTTTGCATATCATT	HAP1	319	197	225	0.617555	0.705329
ACACCAGTTGCAACGTCA	CCCTCTACGAGCTGGTGGGCT	OLIG1	307	159	132	0.517915	0.429967
ACACCAGTTGCACAGTAC	GCTGAATTGGATACGCTGAAT	YWHAB	229	268	495	1.17031	2.16157
ACACCAGTTGCACATGGT	CCCTACTGTCTTTGACAATTA	RAC1	727	377	602	0.518569	0.828061
ACACCAGTTGCAGTGTTG	ACAGAGGATGAGGTCCACATT	LDLR	365	146	379	0.4	1.03836
ACACCAGTTGCATGGTGT	CCTGCTTCGATTTCACCCTTT	EXT1	194	189	154	0.974227	0.793814
ACACCAGTTGGTACCACA	GAATGGAGTTCAGAATACTGA	PMCH	1085	742	910	0.683871	0.83871
ACACCAGTTGGTACGTGT	CGTGAGTATATTGATCCAGAA	TFAM	772	617	707	0.799223	0.915803
ACACCAGTTGGTCAGTCA	CCCTGTGTTCACTCTGTATTT	CYP2C19	230	188	280	0.817391	1.21739
ACACCAGTTGGTCATGTG	CGTGCATAGAACCAGAACATA	ENPP1	151	101	379	0.668874	2.50993
ACACCAGTTGGTGTGTAC	CCTTTGATTTAGGATTCTGTA	FANCM	170	52	125	0.305882	0.735294
ACACCAGTTGGTTGCAGT	GAGACTGGGCTTCAAGGTACA	GLS2	591	498	699	0.84264	1.18274
ACACCAGTTGGTTGGTTG	AGAAGGAATTTGATCGCGTTA	UGT1A4	660	890	668	1.34848	1.01212
ACACCAGTTGTGACCAGT	GCAGGTTGTCAGACTTCTGTT	DCLRE1A	301	225	258	0.747508	0.857143
ACACCAGTTGTGACGTTG	CCACATTGTTTCCACCATTTA	HTR1F	991	989	818	0.997982	0.825429
ACACCAGTTGTGCAGTGT	CGGCCTGTATGATTCTGTCAA	UCP2	389	310	299	0.796915	0.768638
ACACCAGTTGTGCATGAC	CAGCGCCTATCTTTCTCCTTT	JAK3	341	373	550	1.09384	1.6129
ACACCAGTTGTGGTGTCA	CCGGATCATGTTCTCAGAAAT	LIG3	399	249	173	0.62406	0.433584
ACACCAGTTGTGTGCATG	CCACAGCTCTTGAGGATGTCA	ITGB2	326	290	328	0.889571	1.00613
ACACCAGTTGTGTGGTAC	GCTACTCTCCATTGCACGATT	ALG8	195	300	183	1.53846	0.938462
ACACCATGACACACCAGT	GCGCTGAACAAGAAATCCAAA	ASIP	417	337	443	0.808153	1.06235
ACACCATGACACACGTTG	CCCACCTTTAAGTCCTCTCTT	PKLR	427	350	315	0.819672	0.737705
ACACCATGACACCAGTGT	GCTGGAGATCATCGCTGGTAT	CD151	275	270	201	0.981818	0.730909
ACACCATGACACGTGTCA	CGGAAGTTTAAGGAAACATTA	KCNQ5	487	491	787	1.00821	1.61602
ACACCATGACACTGCATG	ATGCACAGTGTTACCAGTATA	SH3GLB1	134	137	122	1.02239	0.910448
ACACCATGACACTGGTAC	CTCCTTCTTCTCGTTCCTGTA	RDH12	443	376	428	0.848758	0.96614
ACACCATGACCAACCATG	GCAGTCGACATTAAGAAGCCT	MCAT	378	463	356	1.22487	0.941799
ACACCATGACCAACGTAC	GCTCTCAAAGTAACATCTTTA	PPARBP	474	422	697	0.890295	1.47046
ACACCATGACCACAGTTG	CCTGGAATATTGTGTGGGTAT	ATG4C	242	447	409	1.84711	1.69008
ACACCATGACCACATGCA	ACCGATACTACACACCGACTA	PSMB2	176	281	182	1.59659	1.03409
ACACCATGACCAGTGTGT	GAACTCTATCATCGACGTCTA	S100A8	455	417	542	0.916484	1.19121
ACACCATGACCATGCAAC	CCTAGAACAAAGGCAACTTTC	DNMT3L	411	321	325	0.781022	0.790754
ACACCATGACCATGGTCA	GCTGACAATCAAATGAATCAT	SUZ12	270	359	384	1.32963	1.42222
ACACCATGACGTACCAAC	CCTGATGAAATACCCTCATGT	CYP2S1	118	112	204	0.949153	1.72881
ACACCATGACGTACGTCA	CCCACGCATAATTCGGCTCAT	TAF10	151	316	358	2.09272	2.37086
ACACCATGACGTCAGTAC	CCCTGTTCAACTTGGTTTATT	GABRG1	837	606	739	0.724014	0.882915
ACACCATGACGTCATGGT	GCCAGTGATTATGAGCTTGAA	WEE1	184	176	164	0.956522	0.891304
ACACCATGACGTGTGTTG	CATGCGGACATCTACGACAAA	PHPT1	1000	1006	797	1.006	0.797
ACACCATGACGTTGCACA	GCTCACTTCTGGGCTTCATCT	CAV1	329	239	304	0.726444	0.924012
ACACCATGACGTTGGTGT	CAAGCACTTCTACTTCAACAA	HS3ST3A1	168	241	216	1.43452	1.28571
ACACCATGACTGACCACA	CCCTATCAAGAGATTAAGAAT	DIAPH1	386	412	221	1.06736	0.572539
ACACCATGACTGACGTGT	CCGAGTGGTGTGTAATGACAA	FZD1	523	465	443	0.889101	0.847036
ACACCATGACTGCAGTCA	GCTGAACACCAATGAACGTTT	IL17RA	293	267	386	0.911263	1.31741
ACACCATGACTGGTGTAC	CCTCGCAAATCCCATGACAAT	ADAM12	130	216	127	1.66154	0.976923
ACACCATGACTGTGCAGT	GCTGCAAAGTGCCTTGCTCAT	BTC	284	144	246	0.507042	0.866197
ACACCATGACTGTGGTTG	CCTGCCCACTACTCTCTTAAT	LRP6	301	200	155	0.664452	0.51495
ACACCATGCAACACCAAC	CCTGAGAGAAACTATCCTTAT	CLDN16	877	791	627	0.901938	0.714937
ACACCATGCAACACGTCA	CCTGGTTCTCAGCATCCATAA	BAI1	427	455	594	1.06557	1.3911
ACACCATGCAACCAGTAC	CCAAGAATTATTCTGGACGTT	IL12B	812	680	892	0.837438	1.09852
ACACCATGCAACGTGTTG	GCCAGGCGTCTGCGAAATCAT	COX6C	183	361	268	1.97268	1.46448
ACACCATGCAACTGCACA	CGGAACCTCAATCTTGACATA	SKIP	289	117	290	0.404844	1.00346
ACACCATGCAACTGGTGT	CCAAATCATGTGGAGAATGTA	ITGB1	163	166	122	1.0184	0.748466
ACACCATGCACAACCACA	GGCGGATTACTTAATACTTAA	ST3GAL2	313	231	313	0.738019	1
ACACCATGCACAACGTGT	GCTGAAAGTCACAACATGAAA	RTF1	242	505	474	2.08678	1.95868
ACACCATGCACACAGTCA	GCACAATCATTGAGTTTCTGT	GAL	515	401	459	0.778641	0.891262
ACACCATGCACACATGTG	GCAGACCTTCAAGATCCGCAT	RAD23A	356	334	353	0.938202	0.991573
ACACCATGCACAGTGTAC	TCCGACATTGAAGTTGACTTA	B2M	345	238	351	0.689855	1.01739
ACACCATGCACATGGTTG	GCCATATTTGACTTGGATCAT	SLC13A5	511	335	457	0.655577	0.894325
ACACCATGCAGTACCAGT	CCCATATCTGGAGCAGTATTA	MAPK1	281	164	187	0.58363	0.66548
ACACCATGCAGTACGTTG	GCAAATTATGTTTGCCGCAAT	IFI16	307	310	527	1.00977	1.71661
ACACCATGCAGTCAGTGT	CCTGACTTTCACAGCTCAGTA	IL10RB	452	551	476	1.21903	1.0531
ACACCATGCAGTCATGAC	CCTGAGATGGGTTTATGTATA	CASP3	411	282	418	0.686131	1.01703
ACACCATGCAGTGTGTCA	CATGGCTACAATCCAGAGTAA	PCK2	364	600	520	1.64835	1.42857
ACACCATGCAGTTGCATG	GTCCCTCCTTGTTCCAGATGT	PACAP	218	163	239	0.747706	1.09633
ACACCATGCAGTTGGTAC	CCTCCAGGAATACATTGTAAA	AKAP8	469	460	689	0.98081	1.46908
ACACCATGCATGACCATG	CCAAGCGTGTGAAGAAGAGTA	MCRS1	319	402	294	1.26019	0.92163
ACACCATGCATGACGTAC	CTTCACTTACATGGGCAAGTT	EGR2	361	242	267	0.67036	0.739612
ACACCATGCATGCAGTTG	CCCACCTTCCTGCGCATCAAA	WNT7B	253	106	159	0.418972	0.628458
ACACCATGCATGCATGCA	CTTGGCTGTCTGATCTATGAA	GRK4	168	266	182	1.58333	1.08333
ACACCATGCATGGTGTGT	GCTTTCTACACAACCAGGCTA	APOBEC3A	65	129	80	1.98462	1.23077
ACACCATGCATGTGCAAC	GTCCTCTGGTCTATCTCATGA	CCNB2	314	398	500	1.26752	1.59236
ACACCATGCATGTGGTCA	CGATGCTGTCATCACGTACAT	NMNAT3	262	316	429	1.20611	1.6374
ACACCATGGTACACCATG	GTTGGTTAAGGACCAGACAAA	TRO	101	98	243	0.970297	2.40594
ACACCATGGTACACGTAC	GACGCATTCATCTCTGAGAAT	STUB1	285	313	329	1.09825	1.15439
ACACCATGGTACCAGTTG	CCTGGAACGTACACAGTACAA	IL3RA	741	548	658	0.739541	0.887989
ACACCATGGTACGTGTGT	GCAGTTTGAAATCATTGCTAT	HMBS	485	346	619	0.713402	1.27629
ACACCATGGTACTGCAAC	GCTCTTATTCTGTCTGGCATT	AMPH	384	580	617	1.51042	1.60677
ACACCATGGTACTGGTCA	GCCATCAGAATTCCATTGAAT	LAMP2	348	417	404	1.19828	1.16092
ACACCATGGTCAACCAAC	GAGACAGAGTCTTGCTCTGTT	PIGW	546	609	451	1.11538	0.826007
ACACCATGGTCAACGTCA	CCGCTAAATATGGAATACCTT	NEK1	836	370	369	0.442584	0.441388
ACACCATGGTCACAGTAC	CGCTCTTTCTAGTGCAAGAAA	JAZF1	440	303	547	0.688636	1.24318
ACACCATGGTCACATGGT	CGAGAGCAAATCGAGGAAATA	TRRAP	38	202	172	5.31579	4.52632
ACACCATGGTCAGTGTTG	GCCACCTCTCTACCTTAATAT	TLR4	215	184	252	0.855814	1.17209
ACACCATGGTCATGGTGT	CGACTGTGATGATCATCGTTT	SLC30A8	138	166	124	1.2029	0.898551
ACACCATGGTGTACCACA	CCAGAGACAGAAATAGGCTAA	WBSCR17	698	487	558	0.697708	0.799427
ACACCATGGTGTACGTGT	CATCGAGATAACCTCGTGCTT	NFATC1	467	745	398	1.59529	0.852248
ACACCATGGTGTCACAAC	CGAGAAGATGACCCAGATCAT	ACTA1	380	149	251	0.392105	0.660526
ACACCATGGTGTCAGTCA	GCTCGGAGGAAGGTCTCCTAT	CYP4F3	390	301	199	0.771795	0.510256
ACACCATGGTGTCATGTG	GAGGCCATCATTCCGCACCAT	TYK2	364	279	244	0.766484	0.67033
ACACCATGGTGTGTGTAC	CCAGGATACATGATGCAGTTT	RELN	135	130	193	0.962963	1.42963
ACACCATGGTGTTGCAGT	CACTCGCTGTATGAAAGGAGA	JAG2	522	258	161	0.494253	0.308429
ACACCATGGTGTTGGTTG	GACACCAGTAACATCCAGTTT	GNAZ	479	520	295	1.08559	0.615866
ACACCATGGTTGACCAGT	GCCATGTCTTTGACTGAGGAT	PIGS	311	249	430	0.800643	1.38264
ACACCATGGTTGACGTTG	CCAGCAAGTATTGTCCTATTT	BMI1	783	752	781	0.960409	0.997446
ACACCATGGTTGCAGTGT	CAGCAAGAATCCTCAGAAGTA	BAIAP2	477	474	280	0.993711	0.587002
ACACCATGGTTGCATGAC	TCAGCGAGAAGAAGATGTCAA	CSNK1E	299	410	212	1.37124	0.70903
ACACCATGGTTGGTGTCA	CTATCTTGAAACTCGGGACTT	SMPD2	306	244	295	0.797386	0.964052
ACACCATGGTTGTGCATG	CCACTGATGCCCAAACTGTCA	MAD2L2	780	443	535	0.567949	0.685897
ACACCATGGTTGTGGTAC	GACATTGTGATAGCCACTTAT	SULT1B1	225	89	255	0.395556	1.13333
ACACCATGTGACACCACA	CCAGTTACTTCGTGTCTACAA	H2AFY	403	494	501	1.22581	1.24318
ACACCATGTGACACGTGT	CCCACCTACTGCCTAGAATAT	ENPP6	358	165	360	0.460894	1.00559
ACACCATGTGACCAGTCA	GAATCCAGAATCGAAGGCCAT	CXCL10	638	764	998	1.19749	1.56426
ACACCATGTGACGTGTAC	CCGGAACAGCACAAGAGTTAT	NOS3	167	98	162	0.586826	0.97006
ACACCATGTGACTGCAGT	TTCGGAGCTCCTGTCCAAAGT	PGF	892	840	1219	0.941704	1.36659
ACACCATGTGACTGGTTG	AGAGTAAAGAAGGTATCCCAA	ADH1B	1009	925	1111	0.916749	1.10109
ACACCATGTGCAACCAGT	GAACCTGAATATGGAGAAGAA	CHGB	644	499	464	0.774845	0.720497
ACACCATGTGCAACGTTG	CAAGAAGAAGATCCGCCTGTA	SPI1	610	595	673	0.97541	1.10328
ACACCATGTGCACAGTGT	CCCGACGAGTTCTCTGACTTT	EPN1	374	227	356	0.606952	0.951872
ACACCATGTGCACATGAC	CTGCTTCTGTTGGCTCAGATA	ACACA	334	213	255	0.637725	0.763473
ACACCATGTGCAGTGTCA	CGAGTGACCATTCCAACAGAT	DAG1	301	236	157	0.784053	0.521595
ACACCATGTGCATGCATG	CAGCCGAATTGTGGTGTCTTA	PRDX1	597	516	705	0.864322	1.1809
ACACCATGTGCATGGTAC	GACCACATCAAAGACAGCTTT	MAX	136	268	281	1.97059	2.06618
ACACCATGTGGTACCATG	GAACATGAACTGCATCGAGAT	BGN	306	264	263	0.862745	0.859477
ACACCATGTGGTACGTAC	CGGACGTTTATGGAGCAAACA	PAX1	751	602	590	0.801598	0.785619
ACACCATGTGGTCAGTTG	GCTAACCTGAAGGTTAAAGAT	L1CAM	345	383	544	1.11014	1.57681
ACACCATGTGGTCATGCA	GAGGATCTATGCTTGTTTGTT	DUSP9	306	466	330	1.52288	1.07843
ACACCATGTGGTGTGTGT	GTCGCATTTCACGAAGCACTT	DDX55	153	151	113	0.986928	0.738562
ACACCATGTGGTTGCAAC	CACGTGGTTGCCTTAGTCATC	GNPDA2	252	305	325	1.21032	1.28968
ACACCATGTGGTTGGTCA	GCCTAAGTATATCCTGGACTT	CHST14	280	256	366	0.914286	1.30714
ACACCATGTGTGACCAAC	GCCTCACAAAGGTCTATATTA	WNT5B	349	212	379	0.60745	1.08596
ACACCATGTGTGACGTCA	CAGAACATGGAAATAACCATT	GRM3	347	256	550	0.737752	1.58501
ACACCATGTGTGCAGTAC	CCTTAGCAACACATTTGCCAA	STX5	272	330	275	1.21324	1.01103
ACACCATGTGTGCATGGT	ATTTGCAGTCATGGAGAACCA	MAF	440	841	580	1.91136	1.31818
ACACCATGTGTGGTGTTG	CGTCAGCAAGAACACGTTCTT	RAPGEF1	152	108	256	0.710526	1.68421
ACACCATGTGTGTGCACA	CCTGGACTTGAGCCTAGAGAT	ENTPD5	123	222	84	1.80488	0.682927
ACACCATGTGTGTGGTGT	GCTGGCTACTTTGATATATAT	PRMT3	241	197	351	0.817427	1.45643
ACACGTACACACACCAAC	GCTATTGCTTTCACACAGTAT	FECH	167	123	248	0.736527	1.48503
ACACGTACACACACGTCA	GCAACACTTTCTCATTGTATT	COL4A3BP	296	209	275	0.706081	0.929054
ACACGTACACACCAGTAC	GTGTTGTGTATGGGAATGTAA	CD58	652	320	313	0.490798	0.480061
ACACGTACACACGTGTTG	CCCAGCCATTTACTTGCTATT	KCNMB4	403	102	119	0.253102	0.295285
ACACGTACACACTGCACA	TGATTGAACAGAGCTACAATG	SLC2A4	236	270	209	1.14407	0.885593
ACACGTACACACTGGTGT	CGAGCTATAATATGGACAGAT	HSD11B1	222	307	185	1.38288	0.833333
ACACGTACACCAACCACA	CGGTGGACAGTCCTGATGACA	RPS6KB2	150	251	72	1.67333	0.48
ACACGTACACCAACGTGT	CAGCAGAAGAAGGCACAGATT	NR5A1	16	63	51	3.9375	3.1875
ACACGTACACCACAGTCA	CCCTTTCTGACCGACAAGAAA	LRIG1	232	80	141	0.344828	0.607759
ACACGTACACCACATGTG	CGGCGAAGTAAAGAATCTGAA	HIF1A	352	497	500	1.41193	1.42045
ACACGTACACCAGTGTAC	GCAGTAGTTAATGTAGCTGAT	TNKS2	183	152	107	0.830601	0.584699
ACACGTACACCATGCAGT	CGATCACCAGGCATAACCTAA	MALT1	348	209	180	0.600575	0.517241
ACACGTACACCATGGTTG	CCTCACTACCAATCTGATCAA	ATP5O	718	627	782	0.873259	1.08914
ACACGTACACGTACCAGT	CTGCTGAAAGATGCTATTGGT	MOG	399	275	209	0.689223	0.52381
ACACGTACACGTACGTTG	CCTGACTGTGAGATCAAGAAT	SMO	375	109	244	0.290667	0.650667
ACACGTACACGTCAGTGT	CTCCACTATGTGGATAATAAA	VIL2	117	97	171	0.82906	1.46154
ACACGTACACGTCATGAC	GAAAGAGATCAAACACCCTAA	ABL1	68	195	79	2.86765	1.16176
ACACGTACACGTGTGTCA	CACGGGAACATGTTTGTGGAA	SIRT6	66	79	114	1.19697	1.72727
ACACGTACACGTTGCATG	GCCTCCATTCTTCTGGGAAAC	ALPPL2	121	100	115	0.826446	0.950413
ACACGTACACGTTGGTAC	GCTGCAATAGTTAAAGAACTT	ACAT2	570	356	322	0.624561	0.564912
ACACGTACACTGACCATG	CTGGATAATCAGGAATTTGAT	GMNN	199	184	257	0.924623	1.29146
ACACGTACACTGACGTAC	CCTTATCATGGCTTCCTCAAT	CYSLTR2	302	421	512	1.39404	1.69536
ACACGTACACTGCAGTTG	GTTTGGACCATTACCCTCAAA	TNFSF18	523	458	423	0.875717	0.808795
ACACGTACACTGGTGTGT	GCAAGTCATCAGACTGCATAA	MME	131	92	186	0.70229	1.41985
ACACGTACACTGTGCAAC	GCTCTGCTACAAGCAGCTTAA	KATNB1	413	327	516	0.791768	1.24939
ACACGTACACTGTGGTCA	CGATGTATGAATGGTGGACTT	WIF1	306	239	148	0.781046	0.48366
ACACGTACCAACACCAGT	CCGAGAAGATTGAGGGCTATT	KATNAL1	209	104	242	0.497608	1.15789
ACACGTACCAACACGTTG	CGCTGTTTGAGTTGCATCCTA	TRADD	277	174	261	0.628159	0.942238
ACACGTACCAACCAGTGT	GCCGCAAGAAGCAACAAGAAA	IL17RD	297	249	201	0.838384	0.676768
ACACGTACCAACGTGTCA	CCATCATTTCAGACAAGTTTA	DDO	59	71	45	1.20339	0.762712
ACACGTACCAACTGCATG	GCTGCAACTGTATATCTACAA	HAO1	486	318	364	0.654321	0.748971
ACACGTACCAACTGGTAC	GTGCCTATGATGAAGCGTTTA	SERPINA1	227	258	268	1.13656	1.18062
ACACGTACCACAACCATG	ATTTGTGTATTTAACAGGGAG	JUNB	382	314	252	0.82199	0.659686
ACACGTACCACAACGTAC	CCAATGAGAAGCTCACAGCTA	NPAS2	325	291	264	0.895385	0.812308
ACACGTACCACACAGTTG	GTAGTTTACTTTGCCGAGTAT	CLN3	537	342	368	0.636872	0.685289
ACACGTACCACACATGCA	CCAGCAGATCTTCAACCTCTT	IFNA1	218	226	255	1.0367	1.16972
ACACGTACCACAGTGTGT	CCATGATTGGAGAGCACTCTA	CD55	388	355	451	0.914948	1.16237
ACACGTACCACATGGTCA	CCAACCTAGTAGAAGCCACAT	SLC1A7	417	217	172	0.520384	0.41247
ACACGTACCAGTACCAAC	GCGAGTATGCTTCCTACTGTT	GBF1	213	380	267	1.78404	1.25352
ACACGTACCAGTACGTCA	GCAAAGCTGAAGGAGAAGTAT	HMGB3	125	210	71	1.68	0.568
ACACGTACCAGTCACATG	GATCACATTCAAGGATTATTA	EIF3A	175	312	327	1.78286	1.86857
ACACGTACCAGTCAGTAC	GCAATTCAATGCAGTCCGAAT	STX4	283	195	454	0.689046	1.60424
ACACGTACCAGTCATGGT	GCTTGTCAGAATCCAGGTAAA	RANBP2	161	183	318	1.13665	1.97516
ACACGTACCAGTGTCAGT	GCTGCAGCTTCAGTAGTAAAC	ITGB1BP3	525	276	188	0.525714	0.358095
ACACGTACCAGTGTGTTG	AGGAAGTAAGTTGGAGAAGAA	ECHS1	677	465	406	0.686854	0.599705
ACACGTACCAGTTGCACA	GAGGGAGCATTATGGGAAAGT	PIGS	254	261	247	1.02756	0.972441
ACACGTACCAGTTGGTGT	CCACGAGAGATCAGTTAAATA	PIK3C3	915	740	777	0.808743	0.84918
ACACGTACCATGACCACA	GCTCTGATGAAACCCAATAAT	CSTF2T	168	117	205	0.696429	1.22024
ACACGTACCATGACGTGT	GCCTTGAAATACCTGTTTCTT	RUNX1	40	56	55	1.4	1.375
ACACGTACCATGCAGTCA	GCTTGAAATCAATGAGAAGAA	GABRE	425	560	737	1.31765	1.73412
ACACGTACCATGCATGTG	CAACCAAACATCAGAGGAATA	MAP3K4	305	197	259	0.645902	0.84918
ACACGTACCATGGTCATG	GACCCATGCCTTCATCACATC	LOC441996	166	48	143	0.289157	0.861446
ACACGTACCATGGTGTAC	CCCATATTCATCGATGGTGAT	GBA3	586	587	379	1.00171	0.646758
ACACGTACCATGTGCAGT	CCCTTGCAGTGTTGCTGCTTA	OXSM	265	137	179	0.516981	0.675472
ACACGTACCATGTGGTTG	CCAGGCTGGAAATGGAACATT	B4GALT3	147	140	184	0.952381	1.2517
ACACGTACGTACACCACA	CCCAAGTATTTGTGCAATGAT	COL12A1	285	210	251	0.736842	0.880702
ACACGTACGTACACGTGT	CCCATCTGCTTGATGGCATTA	TRAF6	51	101	82	1.98039	1.60784
ACACGTACGTACCAGTCA	CTATGCCTACTCTCAAGAAAT	CSF3R	136	221	243	1.625	1.78676
ACACGTACGTACGTGTAC	CGCATTCTAGATGGGATGTTT	HARS	213	188	210	0.882629	0.985915
ACACGTACGTACTGCAGT	AGCTCGCAATCCCTCAACAAT	CSF1R	320	53	310	0.165625	0.96875
ACACGTACGTACTGGTTG	GCTGTGGAAGAACCTCACTTT	ABCA1	295	236	330	0.8	1.11864
ACACGTACGTCAACCAGT	CCTGTCTCTATTTCGACTCAT	SCN3A	255	244	192	0.956863	0.752941
ACACGTACGTCAACGTTG	CGCTCTAAAGTGGAGTTGATT	MECP2	50	143	199	2.86	3.98
ACACGTACGTCACAGTGT	GCAATCCATTATGCACGGGAA	ADCY9	279	114	248	0.408602	0.888889
ACACGTACGTCACATGAC	CCCTGCGTATACCTACTACAT	NEU3	205	67	158	0.326829	0.770732
ACACGTACGTCAGTGTCA	GCATACAACTGTATGGTATTT	TLR1	441	530	465	1.20181	1.05442
ACACGTACGTCATGGTAC	GCCTGAGCTTATGAATGCCAA	SGK1	434	339	485	0.781106	1.11751
ACACGTACGTGTACCATG	GACAACTGGATACCAACCTTT	DIO1	145	208	146	1.43448	1.0069
ACACGTACGTGTACGTAC	GAGATCGATTTGGAGAACTTA	IRX3	120	53	68	0.441667	0.566667
ACACGTACGTGTCACAGT	GCCTGGTGTTACTAAAGAGAA	POLR2B	95	122	63	1.28421	0.663158
ACACGTACGTGTCAGTTG	GCAGCGCAAGAAGGTGATTAT	CYP26A1	88	168	63	1.90909	0.715909
ACACGTACGTGTCATGCA	CTTTACCCTTACTGGCCTCAA	PTPRF	320	397	286	1.24063	0.89375
ACACGTACGTGTGTGTGT	TCTTCCTAATCCGAGACACAA	DOLPP1	161	43	176	0.267081	1.09317
ACACGTACGTGTTGCAAC	GCATACCAACCTGGGCAATAT	CFLAR	215	112	257	0.52093	1.19535
ACACGTACGTGTTGGTCA	ACCTGCATGAACACTTTCAAA	DHRS3	356	371	287	1.04213	0.80618
ACACGTACGTTGACCAAC	CCTTCATATTACCCTCTCCTT	SUMO1	343	187	174	0.54519	0.507289
ACACGTACGTTGACGTCA	CCACTCTAATTTCTCAGAGAA	NPY1R	313	489	421	1.5623	1.34505
ACACGTACGTTGCAGTAC	GCTCGGAAGCTGAATGAGAAA	OLR1	303	118	86	0.389439	0.283828
ACACGTACGTTGCATGGT	GCCGTATAGGATGTCAGACAA	MAPK14	326	208	189	0.638037	0.579755
ACACGTACGTTGGTGTTG	CCATCAACAAAGCCACCATAA	PDE4D	173	222	145	1.28324	0.83815
ACACGTACGTTGTGCACA	GCTGGATGTAGCTGGGATTGA	B3GALT5	246	222	236	0.902439	0.95935
ACACGTACGTTGTGGTGT	CGTATTCTCTATCTCTTCTAT	SULT1C4	557	404	314	0.725314	0.563734
ACACGTACTGACACCATG	CGTGGATTGTATTTAAGACAT	ALCAM	543	580	444	1.06814	0.81768
ACACGTACTGACACGTAC	GAGTACAACAAAGCCAGCAAC	CST3	105	179	419	1.70476	3.99048
ACACGTACTGACCAGTTG	CCTGCCACTTGTGGTCGCCTT	PF4	246	204	275	0.829268	1.11789
ACACGTACTGACGTGTGT	GCAATTCTTCTGGATTGGTTA	CCNE1	246	123	290	0.5	1.17886
ACACGTACTGACTGCAAC	ATTTCACTGGGAGTGATATTT	POLB	399	327	476	0.819549	1.19298
ACACGTACTGACTGGTCA	GAATCCATCTACAATGAGTTT	ALDH1B1	304	354	339	1.16447	1.11513
ACACGTACTGCAACCAAC	CTATGGAAAGTGCTACACGTT	ACCN2	88	115	233	1.30682	2.64773
ACACGTACTGCAACGTCA	GCATCCATTGACCACCTCAAT	ORC2L	185	76	383	0.410811	2.07027
ACACGTACTGCACAGTAC	GAATCTTCATTGGCACCTTTA	SNRPN	154	124	173	0.805195	1.12338
ACACGTACTGCACATGGT	GCTGGTACTTGTCTTGCATTA	ANAPC4	191	242	282	1.26702	1.47644
ACACGTACTGCAGTGTTG	CCTAAGCCTGAGCTTACTGAA	CETN2	284	256	126	0.901408	0.443662
ACACGTACTGCATGCACA	GTGCCAGTCTCTCCTTCTGTA	SLC34A1	246	168	130	0.682927	0.528455
ACACGTACTGCATGGTGT	GCACCTACATTCGGACATTAT	DKC1	625	491	632	0.7856	1.0112
ACACGTACTGGTACCACA	CAAAGCCAAGCAGTTCCATTT	PIGF	150	217	261	1.44667	1.74
ACACGTACTGGTACGTGT	TCGCCCATAGACCTGTGGCTA	HOXA10	138	81	90	0.586957	0.652174
ACACGTACTGGTCAGTCA	GCCAATGTTACCTGGAAAGTT	IRS4	443	544	366	1.22799	0.826185
ACACGTACTGGTCATGTG	CCCACTGAAACGAGCAACTAT	PRKAA2	260	223	379	0.857692	1.45769
ACACGTACTGGTGTGTAC	CCTGACAAAGTACGAGGTTTA	DDHD1	396	375	378	0.94697	0.954545
ACACGTACTGGTTGCAGT	GCTGCATATGATAGATGACAA	PTPRJ	208	69	261	0.331731	1.25481
ACACGTACTGGTTGGTTG	CGGACCTATGAATCCTCTGAT	TGM1	283	300	443	1.06007	1.56537
ACACGTACTGTGACCAGT	CCGGGATACCTACCATCCTAT	MUC1	109	81	80	0.743119	0.733945
ACACGTACTGTGACGTTG	CCTGCCAGCAAACGCAAGGAT	CCR10	205	216	171	1.05366	0.834146
ACACGTACTGTGCAGTGT	CCCAGGTGCAACATCTAGATT	ABCG5	186	129	252	0.693548	1.35484
ACACGTACTGTGGTGTCA	GCCGAATATTAGTGGGTAATA	RAB35	34	134	210	3.94118	6.17647
ACACGTACTGTGTGCATG	CCTGCTGTTCTGTCCTTCCAT	PROC	137	200	153	1.45985	1.11679
ACACGTACTGTGTGGTAC	CCCGTTCAATGTGCGCTTCAA	IRF2BP1	573	371	765	0.647469	1.33508
ACACGTCAACACACCAGT	GCCAATCGTTTAAATGTGAAT	GTF2H1	258	172	311	0.666667	1.20543
ACACGTCAACACACGTTG	GCCCATGACTACCTTTGTCTT	TCEA3	395	282	430	0.713924	1.08861
ACACGTCAACACCAGTGT	CGGAGTGATCATTGCTCTCTT	PECAM1	320	249	172	0.778125	0.5375
ACACGTCAACACGTGTCA	CCACCAAATCCTGGATCTTTA	CCNK	238	305	331	1.28151	1.39076
ACACGTCAACACTGCATG	CAAGAAGGAGCTGCGACAATT	CNP	684	562	631	0.821637	0.922515
ACACGTCAACACTGGTAC	GCTGGATGTCTTGATCAATAA	RDH14	281	137	181	0.487544	0.644128
ACACGTCAACCAACCATG	GAAGCCTTAGATCAACTTGAA	MYH3	358	293	347	0.818436	0.969274
ACACGTCAACCAACGTAC	GCAGCTATCAACCAGATTCTT	LEF1	649	396	365	0.610169	0.562404
ACACGTCAACCACAGTTG	CTTTCACTTTAGGCCAGCTAA	ACIN1	303	318	477	1.0495	1.57426
ACACGTCAACCACATGCA	TGCTTTAGATATGACCAGGTA	RCHY1	513	369	347	0.719298	0.676413
ACACGTCAACCAGTGTGT	GTTGGCAGGAACATCATTCAT	NME2	307	212	340	0.690554	1.10749
ACACGTCAACCATGCAAC	CCAGCTGAGCTTTCTTATTCC	FRAT2	333	204	174	0.612613	0.522523
ACACGTCAACCATGGTCA	GCCCAATACCAATGGAAGTAT	CYLD	242	184	294	0.760331	1.21488
ACACGTCAACGTACCAAC	CGTCAAGTACACCATGCACAA	CHST15	311	273	135	0.877814	0.434084
ACACGTCAACGTACGTCA	CTCTCTCTACACGACTACAAA	JUNB	167	129	224	0.772455	1.34132
ACACGTCAACGTCAGTAC	CGCCAACTACAGCATCATGAA	GRIN1	418	364	428	0.870813	1.02392
ACACGTCAACGTCATGGT	CGGTCAGTATGGAGAGGTTTA	ABL2	316	498	392	1.57595	1.24051
ACACGTCAACGTGTCAGT	CGAGGAGAACCTGACGATCAA	LOC390876	209	161	238	0.770335	1.13876
ACACGTCAACGTGTGTTG	GCAGAGAACAAATGCCAAGAA	PLA2G10	287	299	390	1.04181	1.35889
ACACGTCAACGTTGCACA	CCCTATCCTTGGCACCAAAGA	DRD2	373	161	383	0.431635	1.02681
ACACGTCAACGTTGGTGT	CCTCATCAACTTGCTACTTAA	DPAGT1	119	157	145	1.31933	1.21849
ACACGTCAACTGACCACA	CAAGAGATAGTCAAAGAGGTT	GNRH1	205	215	299	1.04878	1.45854
ACACGTCAACTGACGTGT	GACCATAGACTGGAAGGTCTT	CD74	60	34	44	0.566667	0.733333
ACACGTCAACTGCAGTCA	CCACATGAAGAGCAAAGACAA	ABCC1	171	367	345	2.1462	2.01754
ACACGTCAACTGGTGTAC	GCAGAGCCTTTAAGTGACTAA	IQGAP2	152	128	150	0.842105	0.986842
ACACGTCAACTGTGCAGT	CCTGCAACCTTGCATCCATCT	ITGB7	135	94	146	0.696296	1.08148
ACACGTCAACTGTGGTTG	CCATCTCTACCGACGAAGAAA	ARHGEF1	164	62	299	0.378049	1.82317
ACACGTCACAACACCAAC	GCACCTTTGAGAATTTACTTT	BTG3	280	120	281	0.428571	1.00357
ACACGTCACAACACGTCA	GCGTGTGCTGATCTCATCATA	CHRM4	253	213	181	0.841897	0.715415
ACACGTCACAACCAGTAC	CCTGAACTGTATAAGGATATT	FGF9	126	282	284	2.2381	2.25397
ACACGTCACAACGTGTTG	CCTCAACAGAACCGTGGTTAA	SPR	28	104	59	3.71429	2.10714
ACACGTCACAACTGCACA	GCCGCACAAGAAGTCGTTGTA	G6PC	185	261	484	1.41081	2.61622
ACACGTCACAACTGGTGT	CAAGTCTTTGTGTTGGAATAT	QPCT	190	152	200	0.8	1.05263
ACACGTCACACAACCACA	GCATAAGAACCGATCACATAT	PIGW	608	293	188	0.481908	0.309211
ACACGTCACACAACGTGT	CGGCGGAAAGAACTTCCACTT	ALDH4A1	125	104	91	0.832	0.728
ACACGTCACACACAGTCA	CAAGATGTATTCCAAGACAAA	F13B	294	260	218	0.884354	0.741497
ACACGTCACACACATGTG	GCATGAGTGGAAGGTCTAAAT	DLG4	171	259	264	1.51462	1.54386
ACACGTCACACAGTGTAC	GCTGTTCGGATTTAACTTCAT	CD9	407	470	587	1.15479	1.44226
ACACGTCACACATGCAGT	CGCCAAGATGGTGTGTGATGT	GNAO1	312	304	297	0.974359	0.951923
ACACGTCACACATGGTTG	GCTACAGAAGAAGTTTCCAAA	CAB39	161	212	135	1.31677	0.838509
ACACGTCACAGTACCAGT	GCCCTCAAGGTGATGAGCATT	PRKY	204	85	107	0.416667	0.52451
ACACGTCACAGTACGTTG	CCACAGAAGATTCTGGCATTT	GTF2I	493	403	504	0.817444	1.02231
ACACGTCACAGTCAGTGT	GCCTTCTTTGTGAGCATCGTT	ATP1A3	355	155	207	0.43662	0.583099
ACACGTCACAGTCATGAC	GACTATGACTTATGCAATGAA	FSHR	623	392	536	0.629213	0.860353
ACACGTCACAGTGTGTCA	CCTGATGAAGAAGCTAGCCTT	POLR2H	300	327	464	1.09	1.54667
ACACGTCACAGTTGCATG	CCAGGAGCTACACTGATACTG	CSF1R	515	418	345	0.81165	0.669903
ACACGTCACAGTTGGTAC	CGAGTCATATTTGAATGTCTA	SLC6A12	735	701	779	0.953741	1.05986
ACACGTCACATGACCATG	CCGTTTAATCTGTGGCTTCAT	GLG1	395	223	381	0.564557	0.964557
ACACGTCACATGACGTAC	CGGGACTAGCTCTTCGCATAA	PTGER3	459	258	412	0.562092	0.897603
ACACGTCACATGCAGTTG	CTCAAGTTTGAAATGGGCCAT	PLOD1	273	149	256	0.545788	0.937729
ACACGTCACATGCATGCA	CCTGTGGTCTATTGTCGCTAT	MAP2K4	214	266	172	1.24299	0.803738
ACACGTCACATGGTCACA	GAGTGCACGGTATGTTCAGAT	PRKAG2	264	396	219	1.5	0.829545
ACACGTCACATGGTGTGT	CCTCCGTTCAAGGAACTTCTA	PLA2G4A	345	143	201	0.414493	0.582609
ACACGTCACATGTGCAAC	CCTTGGCTGCTAAGGACAACA	NANOG	313	189	313	0.603834	1
ACACGTCACATGTGGTCA	CCAGGGATACTGAGAAGAAAT	NAT5	282	275	246	0.975177	0.87234
ACACGTCAGTACACCATG	CCCAGCATTTGAGAGAAGGTA	COL9A3	675	338	396	0.500741	0.586667
ACACGTCAGTACACGTAC	GATGCTCTCCAGCCAAACCAA	NTHL1	195	164	145	0.841026	0.74359
ACACGTCAGTACCAGTTG	GCCTCATTTGAATGTGTGAAT	DCN	305	276	411	0.904918	1.34754
ACACGTCAGTACGTGTGT	CGTGTCTAAGAACAACATCTT	MPO	83	152	311	1.83133	3.74699
ACACGTCAGTACTGCAAC	GCAAAGTTGTTGGCTGGTACA	B3GAT2	150	174	187	1.16	1.24667
ACACGTCAGTACTGGTCA	TGCTGTATGAGGAATGCCTTT	CYP4A22	329	382	371	1.16109	1.12766
ACACGTCAGTCAACCAAC	GCATCAATTCTGGACAAAGAA	SMC6	307	277	341	0.90228	1.11075
ACACGTCAGTCAACGTCA	CAGAGAATGTGGATACAGAAT	POLR2K	52	29	227	0.557692	4.36538
ACACGTCAGTCACAGTAC	CGTGTACTCTATGGTGGAATT	DDB1	368	179	311	0.486413	0.845109
ACACGTCAGTCACATGGT	CCCGAGCTAGTGCTGGAGATA	CGN	256	255	239	0.996094	0.933594
ACACGTCAGTCAGTGTTG	CCACCCTAAACTGTCAGTCTT	CADM3	105	214	139	2.0381	1.32381
ACACGTCAGTCATGGTGT	CGGGAGAACAAGCGAATGGCT	BET1L	438	409	390	0.93379	0.890411
ACACGTCAGTGTACCACA	GCCAGCTTTGTTTGCTAGCAA	COPS3	343	520	318	1.51603	0.927114
ACACGTCAGTGTACGTGT	GCTGAGGACATGACATCCAAA	PRMT1	61	64	104	1.04918	1.70492
ACACGTCAGTGTCAGTCA	CCACTTAAACTCCTACACCAT	FN1	393	328	354	0.834606	0.900763
ACACGTCAGTGTCATGTG	TGATGATGAACAATGGACAAA	MMP3	478	501	473	1.04812	0.98954
ACACGTCAGTGTGTCATG	CCTGTCTGGAGTAGGGATCTA	DVL1	204	279	234	1.36765	1.14706
ACACGTCAGTGTGTGTAC	GCTGGAAAGTGAAATAACCTA	SERPINB2	447	205	113	0.458613	0.252796
ACACGTCAGTGTTGCAGT	CCCAAGTAAGGTTCTCAAATG	ATP6V0D2	211	159	172	0.753555	0.815166
ACACGTCAGTGTTGGTTG	CCATTATTTACGACCCGGCTT	FN3K	309	79	178	0.255663	0.576052
ACACGTCAGTTGACCAGT	CCTTCGGAAAGACTTCAGTGA	FAM50A	169	231	217	1.36686	1.28402
ACACGTCAGTTGACGTTG	CCTCGCGCTGTCATCAGGAAA	HAND1	234	302	265	1.2906	1.13248
ACACGTCAGTTGCAGTGT	TGGTTGTGAGATCGAGAATAA	AZGP1	115	186	110	1.61739	0.956522
ACACGTCAGTTGCATGAC	CTACCTCCTCCTTTGTTTAAT	AURKB	237	106	166	0.447257	0.700422
ACACGTCAGTTGGTCAAC	CACCTCAACTGGCTGAGGTAA	GNAT3	568	570	513	1.00352	0.903169
ACACGTCAGTTGGTGTCA	CCATTATACAACCCAGCAGAA	IDI2	168	181	77	1.07738	0.458333
ACACGTCAGTTGTGCATG	CCTCAGCAGCTTGTTACTTAC	ANAPC7	200	260	226	1.3	1.13
ACACGTCAGTTGTGGTAC	CCCTGAGATCTCAAGAACGAT	MGAT1	272	264	130	0.970588	0.477941
ACACGTCATGACACCACA	CCTGTGCTAACAACTTTGCAA	POLE3	289	182	234	0.629758	0.809689
ACACGTCATGACACGTGT	GCATGTCACAAACTTCAGCAA	NAE1	75	186	129	2.48	1.72
ACACGTCATGACCAGTCA	CCAAGAAATGAGTATAGGTAA	IL13RA1	335	253	175	0.755224	0.522388
ACACGTCATGACGTCATG	CCTCGCTAGTCAAGCTGTGAA	CAPRIN2	249	237	286	0.951807	1.14859
ACACGTCATGACGTGTAC	GCACTGAACAAGTTGCTGGAT	YARS	226	146	192	0.646018	0.849558
ACACGTCATGACTGCAGT	CCGAAGTGTCCGCACTGTAAA	F2RL1	245	306	259	1.24898	1.05714
ACACGTCATGACTGGTTG	CCATTGGTGTTGGACTAGGAT	AASDHPPT	652	484	627	0.742331	0.961656
ACACGTCATGCAACCAGT	CCAAGCAGCAAGTACGTGTTT	MYBPC2	314	177	201	0.563694	0.640127
ACACGTCATGCAACGTTG	GCGAGACTACAAAGTTATTAT	STAT4	265	136	310	0.513208	1.16981
ACACGTCATGCACAGTGT	CCTATGACTATGCCAAGACTA	ACLY	242	172	201	0.710744	0.830579
ACACGTCATGCACATGAC	ACTCTGAGAATCGTGTGGAAA	PARK7	221	91	247	0.411765	1.11765
ACACGTCATGCAGTGTCA	CGAGTGGAATACATGGAGGAA	PAH	255	257	159	1.00784	0.623529
ACACGTCATGCATGGTAC	GCTAGGTTAATTGGGACCAAA	EZH2	438	385	257	0.878995	0.586758
ACACGTCATGGTACCATG	CGAGGTAATGGACAGCTCAAT	SYN3	183	164	67	0.896175	0.36612
ACACGTCATGGTACGTAC	GTACAACTTCAACAAGGTCGA	HOPX	119	84	133	0.705882	1.11765
ACACGTCATGGTCAGTTG	GCAGTGTTCTTTCCTTCACTT	CYP3A5	323	325	169	1.00619	0.52322
ACACGTCATGGTCATGCA	GAATAATAACAGAGGGTGCAT	PPP3CA	666	345	505	0.518018	0.758258
ACACGTCATGGTGTGTGT	GCTCTGGTGGACATTCTGAAT	PCSK1	201	155	75	0.771144	0.373134
ACACGTCATGGTTGCAAC	CGAACGCCATGACTGTTCAGA	DAAM1	775	469	485	0.605161	0.625806
ACACGTCATGGTTGGTCA	CATCCATTATCTATCTCCATT	MAT2A	154	394	363	2.55844	2.35714
ACACGTCATGTGACCAAC	GCAACTGCGTATCTACTTCCT	UNC5CL	172	244	201	1.4186	1.1686
ACACGTCATGTGACGTCA	CCCTGTTATTACGGCAGCAAT	LPHN3	95	44	121	0.463158	1.27368
ACACGTCATGTGCAGTAC	CCGGACATCCAGCATCATATT	IGF2R	555	239	337	0.430631	0.607207
ACACGTCATGTGCATGGT	CTAATGAAAGAATGCTGGTAT	ACVR1	388	230	294	0.592784	0.757732
ACACGTCATGTGGTGTTG	GCATTGCTGATTGCTGCACTA	PDE5A	574	311	476	0.541812	0.829268
ACACGTCATGTGTGCACA	CAGGCACAAAGGGAGACCATA	VNN1	93	112	168	1.2043	1.80645
ACACGTCATGTGTGGTGT	GTGGCCAAATAGTCAGGACAT	ALG10B	375	260	325	0.693333	0.866667
ACACGTGTACACACCATG	GACACCATCAACATCTGGTTT	DDB2	302	252	342	0.834437	1.13245
ACACGTGTACACACGTAC	GCGTTTACATAAACAAGGCAT	CREBBP	72	108	203	1.5	2.81944
ACACGTGTACACCAGTTG	GTGCATCCCAAGACTTCAATT	ITGB4BP	285	162	285	0.568421	1
ACACGTGTACACGTGTGT	CCTGGTCATCTTCATTCTCAT	CLCN2	92	20	100	0.217391	1.08696
ACACGTGTACACTGCAAC	GCCAGTGAAAGGGTCTAATAT	FTO	446	286	285	0.641256	0.639013
ACACGTGTACACTGGTCA	GCTATACAGTTTGATCCAGAA	DPYD	205	251	417	1.22439	2.03415
ACACGTGTACCAACCAAC	CCCTACTTGATTGATGGGACT	GSTM2	146	270	131	1.84932	0.89726
ACACGTGTACCAACGTCA	GCACGGAGACTCAGAATACAA	CALR	205	180	97	0.878049	0.473171
ACACGTGTACCACAGTAC	CCACGGCATCGTGGGCACCAT	PDLIM4	64	185	41	2.89062	0.640625
ACACGTGTACCACATGGT	CTTCTCCGTAATCAACAGCAA	SALL1	288	315	251	1.09375	0.871528
ACACGTGTACCAGTGTTG	CAAGCTGAACAACAAGGTAAT	CAPN11	312	304	436	0.974359	1.39744
ACACGTGTACCATGCACA	GTGGGTGTGAAGGGATGAGAA	TUB	188	367	269	1.95213	1.43085
ACACGTGTACCATGGTGT	GCTGAGCCTAACTATGGCAAA	RRM1	100	363	123	3.63	1.23
ACACGTGTACGTACCACA	CGCCTGGCTAATAAGGCTTTA	ENO2	338	306	331	0.905325	0.97929
ACACGTGTACGTACGTGT	GCCATTCCTCTATTCAAGAAT	IRF4	143	104	84	0.727273	0.587413
ACACGTGTACGTCAGTCA	CTTCATATCTTCAAAGCAGAT	MECR	172	131	141	0.761628	0.819767
ACACGTGTACGTCATGTG	GCTCAAATCACCTCCTCTCTA	DUSP14	315	256	162	0.812698	0.514286
ACACGTGTACGTGTGTAC	GCGGTGAAGTTAGATTACATT	PARG	178	98	143	0.550562	0.803371
ACACGTGTACGTTGCAGT	CGCTTCCTTAGAACTTCTACA	ENO1	298	165	126	0.553691	0.422819
ACACGTGTACGTTGGTTG	CCAGCCACGAACAACTAAATA	PRMT2	184	234	396	1.27174	2.15217
ACACGTGTACTGACCAGT	GCACGCTATGCCTGTCGAATT	TAPBP	207	127	219	0.613527	1.05797
ACACGTGTACTGACGTTG	CTGCAACATCTACGTCAGCAT	GPR132	361	265	307	0.734072	0.850416
ACACGTGTACTGCAGTGT	GATGATAGAAATAGGGACAAA	ANGPT2	145	108	80	0.744828	0.551724
ACACGTGTACTGGTCAAC	GTCACCACTTCCTCTGTTGTA	F8	206	137	193	0.665049	0.936893
ACACGTGTACTGGTGTCA	CATCATCGTGGTGTATGACGT	RAB1B	294	439	312	1.4932	1.06122
ACACGTGTACTGTGCATG	CAGTCTCCTCCCATCACTTGT	EFNA5	238	225	420	0.945378	1.76471
ACACGTGTACTGTGGTAC	GCCTCAGGATGCGTCCACCAA	BAX	173	147	179	0.849711	1.03468
ACACGTGTCAACACCACA	CCGCAGAACAGGATGTTGAAA	RPL13	183	98	218	0.535519	1.19126
ACACGTGTCAACACGTGT	GCAGTCTGAGAACTACCCTAA	CCBP2	53	52	103	0.981132	1.9434
ACACGTGTCAACCAGTCA	GTGTCTTAACTGCAATACATT	GDNF	161	287	195	1.78261	1.21118
ACACGTGTCAACGTCATG	CAGCCTAGAAGAAACACTCCA	RXRG	479	302	285	0.63048	0.59499
ACACGTGTCAACGTGTAC	CGATGACAAGGGTCATATCAT	GSR	284	252	286	0.887324	1.00704
ACACGTGTCAACTGCAGT	GCGTGTGGTCAGCACGCACAA	TREM2	193	151	230	0.782383	1.19171
ACACGTGTCAACTGGTTG	CCTTGGTATAATAGCACGTTA	RFWD2	301	321	356	1.06645	1.18272
ACACGTGTCACAACCAGT	TCCGCCTCCTGATGCAGATAA	PIGQ	124	203	221	1.6371	1.78226
ACACGTGTCACAACGTTG	GCACGAATGTGTGCTGTTAAT	PANK3	130	140	80	1.07692	0.615385
ACACGTGTCACACAGTGT	CCTGAAATAGTGTCCGTCATT	PIGA	242	222	356	0.917355	1.47107
ACACGTGTCACACATGAC	GCGACGTTTATTTCATCTCTT	CHKA	487	667	389	1.36961	0.798768
ACACGTGTCACAGTGTCA	CAAACAGAGGATGCTCAGATT	HLA-DMA	236	336	313	1.42373	1.32627
ACACGTGTCACATGGTAC	CCCATGGTCCTTGATCTCTTT	SCNN1B	389	291	323	0.748072	0.830334
ACACGTGTCAGTACCATG	CAGAGCTATTACTCACTTAAT	EIF2AK1	148	106	184	0.716216	1.24324
ACACGTGTCAGTACGTAC	CTGGGAATAAAGTCCAAGGTT	PIR	171	111	127	0.649123	0.74269
ACACGTGTCAGTCAGTTG	CCAATGATGTACCAATCCAAT	UAP1	260	151	297	0.580769	1.14231
ACACGTGTCAGTCATGCA	CCCGCAGTAATGACACCCTTT	CTSK	925	514	914	0.555676	0.988108
ACACGTGTCAGTGTGTGT	CCTAAGCATATCACAAGCAAT	PARP4	208	316	449	1.51923	2.15865
ACACGTGTCAGTTGCAAC	CCTGGAAATGTGCTAAAGTTG	KCNJ9	126	81	93	0.642857	0.738095
ACACGTGTCAGTTGGTCA	CGAGGCGTGGTGAGTCTCTTT	FGF6	424	228	537	0.537736	1.26651
ACACGTGTCATGACCAAC	CAGAAGATAGTGCTGCACGAA	PLEKHA8	1168	1197	1175	1.02483	1.00599
ACACGTGTCATGACGTCA	CTTCTTGATGACCCAGCCAAT	ETV5	302	303	258	1.00331	0.854305
ACACGTGTCATGCAGTAC	CCATTCATCATACTCTCTGAA	VANGL1	181	254	308	1.40331	1.70166
ACACGTGTCATGCATGGT	GAGACATGAAATCCAACAATA	RAF1	171	71	105	0.415205	0.614035
ACACGTGTCATGGTGTTG	CCCTAAAGTCAAGTCCACGAA	PNPLA3	796	655	852	0.822864	1.07035
ACACGTGTCATGTGCACA	CACTGGAGACAAGAACTAAGC	NDST4	600	468	566	0.78	0.943333
ACACGTGTCATGTGGTGT	GCAGAATTGAAGCCTGTCCTT	GALNT3	298	432	489	1.44966	1.64094
ACACGTGTGTACACCAAC	GCTGAGTGATTCATAAACATA	GYG1	208	217	282	1.04327	1.35577
ACACGTGTGTACACGTCA	GCCAAGATCCAGGATAAAGAA	UBB	27	129	47	4.77778	1.74074
ACACGTGTGTACCAGTAC	GCTAGAACTGAACTGGAACAA	IL2RG	327	342	285	1.04587	0.87156
ACACGTGTGTACGTGTTG	GCCATGTCCAACAAGTGGATT	FARSA	393	179	327	0.455471	0.832061
ACACGTGTGTACTGCACA	CCCTAACTCTTCATCCGGGAA	DLX1	213	399	414	1.87324	1.94366
ACACGTGTGTACTGGTGT	ACAGAGAGATTACGAACTGAA	FLOT1	432	463	399	1.07176	0.923611
ACACGTGTGTCAACCACA	AGACTCAACCAGTACGTAATA	LYN	249	226	202	0.907631	0.811245
ACACGTGTGTCAACGTGT	CCAGTCCTTCAGGACATGGAA	POU2AF1	112	161	71	1.4375	0.633929
ACACGTGTGTCACAGTCA	CATGAGTTTAATCAGTGACAA	PPP2R5C	431	441	472	1.0232	1.09513
ACACGTGTGTCACATGTG	GAGCACTCAAATGGTAGGTTT	SOCS6	313	123	165	0.392971	0.527157
ACACGTGTGTCAGTGTAC	GCCTGCTATTGCAGAATACCA	DEFA1	222	246	349	1.10811	1.57207
ACACGTGTGTCATGGTTG	GCTAAATAACATGCGTGTCTA	SLC12A6	351	254	103	0.723647	0.293447
ACACGTGTGTGTACCAGT	CCATGTGTAATATCACAAGAA	CFHR2	339	399	306	1.17699	0.902655
ACACGTGTGTGTACGTTG	GCGCTATCTTAATGAGCTCAA	HDAC11	207	215	265	1.03865	1.28019
ACACGTGTGTGTCAGTGT	CCCAGGAAGCAGGCAACGTAT	ALKBH2	462	320	481	0.692641	1.04113
ACACGTGTGTGTCATGAC	GCGGCAGAGTTAGGTGAAATT	TBK1	458	265	264	0.578603	0.576419
ACACGTGTGTGTGTCAAC	GTGCAGTGGATCATGTCTGTA	GP6	275	90	164	0.327273	0.596364
ACACGTGTGTGTGTGTCA	CCAGGCACATTCTACTTCCAA	APOBEC3C	374	370	393	0.989305	1.0508
ACACGTGTGTGTTGCATG	CGGAGCTAAGATGTGGTGCTT	FZD10	386	203	364	0.525907	0.943005
ACACGTGTGTGTTGGTAC	CCAGAGACCTACCATTGCTAT	PHF21A	293	204	311	0.696246	1.06143
ACACGTGTGTTGACCATG	GCCAAGTACTTCACTTCCATT	ATG10	436	154	264	0.353211	0.605505
ACACGTGTGTTGACGTAC	CCCGAAGGAAATCAAGGGAAA	TEAD2	929	515	496	0.55436	0.533907
ACACGTGTGTTGCAGTTG	GCAGAATTGCACTATGGTGTT	CHRNB1	698	675	698	0.967049	1
ACACGTGTGTTGCATGCA	GAAGATTGGATTGCAGCATTA	DGKD	242	178	238	0.735537	0.983471
ACACGTGTGTTGGTGTGT	CGTCTGGTATGTCTCCAACAT	GPI	138	193	188	1.39855	1.36232
ACACGTGTGTTGTGCAAC	CTCTGAGGAAAGAGTGATTCT	GRHPR	169	229	166	1.35503	0.982249
ACACGTGTGTTGTGGTCA	CCGTGCCATTGGAAATATAAT	MTFMT	262	224	105	0.854962	0.400763
ACACGTGTTGACACCAGT	GCATGTAAACACGCCTGCAAA	TCL1A	297	226	163	0.760943	0.548822
ACACGTGTTGACACGTTG	CTAACTGAAGAGGGCACCTTT	PLA2G4B	499	377	346	0.755511	0.693387
ACACGTGTTGACCAGTGT	GCAGCCTTAGTGGCATCTAAA	PSMD1	24	59	96	2.45833	4
ACACGTGTTGACGTGTCA	CCATTCTCCTTGAAAGGACTT	PTGS2	550	496	334	0.901818	0.607273
ACACGTGTTGACTGCATG	CACCAGAAGTATGTCCGACAA	RPL14	99	427	290	4.31313	2.92929
ACACGTGTTGACTGGTAC	CTACGTGGAAATGGCAGTGAA	ALDH1L1	279	186	240	0.666667	0.860215
ACACGTGTTGCAACCATG	GCGGATTTGTAAAGCTGACTA	GOLGA2	380	181	249	0.476316	0.655263
ACACGTGTTGCAACGTAC	CGTGCCCTACTTCAAGGATAA	FOXO1	442	343	373	0.776018	0.843891
ACACGTGTTGCACAGTTG	GCCTGTAATCCCAGCACTTTA	LIAS	135	135	153	1	1.13333
ACACGTGTTGCACATGCA	GCAAAGATTTAGCTCCAGGAT	HDAC9	255	139	256	0.545098	1.00392
ACACGTGTTGCAGTGTGT	GCCCTAAGTCTATGTTCCGAT	PROS1	97	190	212	1.95876	2.18557
ACACGTGTTGCATGCAAC	GCAACTCAGATGCAACTCTAT	PRDX2	157	96	131	0.611465	0.834395
ACACGTGTTGCATGGTCA	GCTCTCAATGTTGAAACAGAA	CHEK2	503	374	481	0.743539	0.956262
ACACGTGTTGGTACCAAC	CGCAATAACTGCTGGAGGAAT	DMC1	324	345	401	1.06481	1.23765
ACACGTGTTGGTACGTCA	CCTAATTCTAAGCAAAGCCAA	TARDBP	449	395	489	0.879733	1.08909
ACACGTGTTGGTCAGTAC	CCTTACATATACACACCCTTT	CYP3A7	376	459	445	1.22074	1.18351
ACACGTGTTGGTCATGGT	CGGGAAGAAGCATGGGTTAAA	PPP2R5C	574	427	530	0.743902	0.923345
ACACGTGTTGGTGTGTTG	GCCATGGATATGGAACAGAAA	GLS2	250	288	268	1.152	1.072
ACACGTGTTGGTTGCACA	CCTCTCCTGTCCTTGTGTTGA	HSP90AB1	142	23	231	0.161972	1.62676
ACACGTGTTGGTTGGTGT	CCTCGTCCATACTTACCTAAT	UGT2A1	207	353	198	1.70531	0.956522
ACACGTGTTGTGACCACA	GCACCGCTATAAGTTTGTGAA	FAM59A	315	235	310	0.746032	0.984127
ACACGTGTTGTGACGTGT	CTATGCCGAGTTCTTCTACAA	HRH3	221	130	383	0.588235	1.73303
ACACGTGTTGTGCAGTCA	CCTGAACCCATCAGCAATAAA	MLC1	334	440	353	1.31737	1.05689
ACACGTGTTGTGCATGTG	GCACACACTTACAGAGCACAA	FGFR2	390	480	502	1.23077	1.28718
ACACGTGTTGTGGTGTAC	CTCCTGAAGCACAAGGAGAAA	RANBP1	313	509	593	1.6262	1.89457
ACACGTGTTGTGTGCAGT	GCCTCATGAATAAAGGCTTCT	MYL3	372	328	349	0.88172	0.938172
ACACGTGTTGTGTGGTTG	GCCACAGTTCAAAGCAAACAA	GALNT11	307	259	480	0.843648	1.56352
ACACGTTGACACACCACA	GCAAGACCTCAACAATATGAA	APOA5	300	263	424	0.876667	1.41333
ACACGTTGACACACGTGT	CGGCATCCTGATATTCGAGAT	PRKY	96	199	72	2.07292	0.75
ACACGTTGACACCAGTCA	CCACTCAGACAATAGCACCAA	CD53	293	179	293	0.610922	1
ACACGTTGACACGTGTAC	CGATGACATATTCAACTTCAA	SCN11A	107	139	87	1.29907	0.813084
ACACGTTGACACTGCAGT	TTATTCGAGTGCAACTAATTT	SMCHD1	305	231	129	0.757377	0.422951
ACACGTTGACACTGGTTG	CCCAAGAACTATACTGATAAT	GLUD1	841	455	474	0.541023	0.563615
ACACGTTGACCAACCAGT	GCAGGTCTCATTGGTTTCATT	CPEB1	454	425	485	0.936123	1.06828
ACACGTTGACCAACGTTG	GCTGAGCTATCTCCTAACTTT	TFAP2C	135	263	117	1.94815	0.866667
ACACGTTGACCACAGTGT	CCCAGGTGTTATGAAAGAATA	CAPN7	203	118	321	0.581281	1.58128
ACACGTTGACCACATGAC	GCATTATTATTTGGAGGAGTT	PSMA5	602	353	430	0.586379	0.714286
ACACGTTGACCAGTGTCA	GCCACTGAACTGAAAGGAATA	SPTAN1	267	238	355	0.891386	1.32959
ACACGTTGACCATGCATG	CCCTCTGTTCTCCAGCAAACA	CTPS2	209	127	343	0.607656	1.64115
ACACGTTGACCATGGTAC	GTGCAGATGTAAACCAAACTT	FAS	338	237	342	0.701183	1.01183
ACACGTTGACGTACCATG	CCCAGAATAAGCATAACCCTT	BMP10	226	177	323	0.783186	1.4292
ACACGTTGACGTACGTAC	GCCCAGAAGTTGGAAAGAGAT	NFATC4	201	136	225	0.676617	1.1194
ACACGTTGACGTCAGTTG	CAGAGCATTACGCCAATAGAA	PFN2	401	343	289	0.855362	0.720698
ACACGTTGACGTCATGCA	GCTGCAAATGAGTGGGTCTTT	CCR2	216	202	217	0.935185	1.00463
ACACGTTGACGTGTGTGT	CCTTTATTGATGCTGGTAGTA	PIGO	312	173	116	0.554487	0.371795
ACACGTTGACGTTGCAAC	CCTCTACATCTGCATGAACAA	FGF8	216	216	201	1	0.930556
ACACGTTGACGTTGGTCA	GCACAGAATCTGGAATGACAT	B3GALT1	246	89	196	0.361789	0.796748
ACACGTTGACTGACCAAC	CATCAGTTGTGATAAGGATAA	CAMP	142	143	260	1.00704	1.83099
ACACGTTGACTGACGTCA	CGTGAACAAGAGTCACACCAT	EMR3	64	75	133	1.17188	2.07812
ACACGTTGACTGCAGTAC	CCAATGGCACTCCCAAAGTTT	IL16	319	328	220	1.02821	0.689655
ACACGTTGACTGGTGTTG	GCAGTCAGTGTCTCTAAGATT	ELA2A	354	358	553	1.0113	1.56215
ACACGTTGACTGTGCACA	CTGGACTCCTCTTCCCAACTT	ANXA8L2	168	284	128	1.69048	0.761905
ACACGTTGACTGTGGTGT	CCTACGATCATCAGACTGCAT	DKK2	343	136	232	0.396501	0.676385
ACACGTTGCAACACCATG	CCGGTGATACACTACCTCTTA	COL24A1	172	114	195	0.662791	1.13372
ACACGTTGCAACACGTAC	GCCAGCTATAATCCATCGAAA	AGTR1	522	286	412	0.547893	0.789272
ACACGTTGCAACCAGTTG	GTGCTGGATGAACGCCTGGTT	TNFSF14	371	532	617	1.43396	1.66307
ACACGTTGCAACGTGTGT	ACAGAATTTGTGGACCTACAT	SUOX	105	153	57	1.45714	0.542857
ACACGTTGCAACTGCAAC	CCTCTACACCTCGGGCCACTT	KLK6	324	379	194	1.16975	0.598765
ACACGTTGCAACTGGTCA	CGTGTGCTATTTCCAGTAAAT	CR1	323	329	486	1.01858	1.50464
ACACGTTGCACAACCAAC	GCCGCGAATGGCAGTAGTATT	MAML3	277	140	532	0.505415	1.92058
ACACGTTGCACAACGTCA	CTGGAGATTTACGGTTCCGAA	DNAJB11	301	128	198	0.425249	0.657807
ACACGTTGCACACAGTAC	CCCTGTCATTTGAACCTGGAT	ENG	195	117	242	0.6	1.24103
ACACGTTGCACACATGGT	GTGGTGGTCATATCAATCATA	SOD2	236	137	297	0.580508	1.25847
ACACGTTGCACAGTGTTG	CCACTCCATGAGGTATTTCTT	HLA-A	59	88	49	1.49153	0.830508
ACACGTTGCACATGGTGT	GCGGAATTCAATGCTGATGAT	SLC2A1	411	169	193	0.411192	0.469586
ACACGTTGCAGTACCACA	CCTTAGGGATAAGACCGTGAT	TRAF3IP2	143	143	106	1	0.741259
ACACGTTGCAGTACGTGT	ACTCGGAATCCGAAGTTGGAA	ID1	213	86	173	0.403756	0.812207
ACACGTTGCAGTCACAAC	CTGCGTCGTTTAAATTCTCCT	POLR2B	534	356	418	0.666667	0.782772
ACACGTTGCAGTCAGTCA	GCTGGTGATCTACATTAAGAT	ADORA2B	110	69	182	0.627273	1.65455
ACACGTTGCAGTCATGTG	CATGAAGAATTGCGGAGTTAA	C1S	504	499	474	0.990079	0.940476
ACACGTTGCAGTGTGTAC	CTGGAAATCTTGCGGACATTT	GCKR	308	277	193	0.899351	0.626623
ACACGTTGCAGTTGCAGT	GAGAGAGGCTTGCTTGGGATA	IL11	246	236	344	0.95935	1.39837
ACACGTTGCAGTTGGTTG	CGAAGATTGTTCAGTACACAA	AKAP6	521	412	304	0.790787	0.583493
ACACGTTGCATGACCAGT	GCATCAACATCAAGGACAGAA	CARS2	284	301	432	1.05986	1.52113
ACACGTTGCATGACGTTG	CCTATCCATGTGCTGCTTATA	E2F5	258	186	299	0.72093	1.15891
ACACGTTGCATGCAGTGT	CTCAGATTACTACTTGACGAA	TRIM14	358	270	240	0.75419	0.670391
ACACGTTGCATGCATGAC	GCAGTACAAGGCAGACATCAA	ILK	105	216	143	2.05714	1.3619
ACACGTTGCATGGTGTCA	GCTGGCTAAGATGTGTATCCT	ERCC1	548	410	574	0.748175	1.04745
ACACGTTGCATGTGCATG	CAGCAGCTTCACCAGAGCATT	NCAM1	564	648	452	1.14894	0.801418
ACACGTTGCATGTGGTAC	CTCACATTCAAGACCGCTGAT	DDOST	566	376	679	0.664311	1.19965
ACACGTTGGTACACCAGT	CCAGATAAGTGGAGTGAAGAA	PDE4B	169	21	39	0.12426	0.230769
ACACGTTGGTACACGTTG	GCACATTCCATGCCCAAGTAT	HSF1	205	250	199	1.21951	0.970732
ACACGTTGGTACCAGTGT	CTCAGCTAAATGTAGCCGCAT	LTBR	123	152	254	1.23577	2.06504
ACACGTTGGTACGTGTCA	CCACTCCCTATTACTGGTATA	NARS	221	353	310	1.59729	1.40271
ACACGTTGGTACTGCATG	CCTTTGACTTTAGTGGCTGAT	ENPP6	410	538	209	1.3122	0.509756
ACACGTTGGTACTGGTAC	GCCTTTAAAGTGAAGCCATTT	HYOU1	141	246	146	1.74468	1.03546
ACACGTTGGTCAACCATG	GCCCACTTTATTATGGATGAT	ZNF259	183	194	171	1.06011	0.934426
ACACGTTGGTCAACGTAC	CGGGAGGAAATTGTTTGGTAA	TRPM7	555	403	403	0.726126	0.726126
ACACGTTGGTCACAGTTG	GCAGAATGTAGTGGCTCAGAT	AZIN1	246	204	256	0.829268	1.04065
ACACGTTGGTCACATGCA	CCCATGAACTACAACAGCTAT	FLI1	329	198	389	0.601824	1.18237
ACACGTTGGTCAGTGTGT	CCTCTATTACTGAATGGAGAT	MX1	372	113	320	0.303763	0.860215
ACACGTTGGTCATGGTCA	CCACTTGGCTTTGGATGAAAT	GRHPR	364	247	333	0.678571	0.914835
ACACGTTGGTGTACCAAC	GAACAGGATCGTCAAGTTCCT	ATP4B	140	332	297	2.37143	2.12143
ACACGTTGGTGTACGTCA	GACGTTGTTATAGAAGATGTT	ZFX	249	166	153	0.666667	0.614458
ACACGTTGGTGTCACATG	CCAGGTGGTCTCCTCTGACTT	GAPDH	282	375	375	1.32979	1.32979
ACACGTTGGTGTCAGTAC	CGTGGTTATTCCATTCCTAAA	CYP2R1	146	82	126	0.561644	0.863014
ACACGTTGGTGTCATGGT	CTTGGCTACCTTGGAAACTTT	JAK1	214	254	137	1.18692	0.640187
ACACGTTGGTGTGTGTTG	CCCTGTATTAAAGGGTATGAT	EIF4A2	543	393	288	0.723757	0.530387
ACACGTTGGTGTTGCACA	CTGCGTCCTATTTCATTAGTG	GCA	219	142	172	0.648402	0.785388
ACACGTTGGTGTTGGTGT	CCAAAGTCATAGCCACAGACA	BDH2	399	466	870	1.16792	2.18045
ACACGTTGGTTGACCACA	CCTGAGAAACATCTTTGTCCT	PIGU	448	481	335	1.07366	0.747768
ACACGTTGGTTGACGTGT	CGAGAGTTTGATGAAAGCAAT	ITPR1	72	100	69	1.38889	0.958333
ACACGTTGGTTGCAGTCA	GCAGCAATTAAGAACTGCCAA	IL23R	159	361	206	2.27044	1.2956
ACACGTTGGTTGCATGTG	ACGACCCTAACAAGCGGATTT	CDK2	433	251	350	0.579677	0.808314
ACACGTTGGTTGGTGTAC	GCTCCTAATAATGGGACCCAT	ENPP2	309	295	276	0.954693	0.893204
ACACGTTGGTTGTGCAGT	CTGCGGTTTGTTGGATCTTCA	SLC2A3	436	629	442	1.44266	1.01376
ACACGTTGGTTGTGGTTG	GCAACCATTAGAATCTTCAAA	SPTLC2	494	383	516	0.775304	1.04453
ACACGTTGTGACACCAAC	GCTTTGAGGAAATCTGAAATA	RPL30	160	194	168	1.2125	1.05
ACACGTTGTGACACGTCA	CCCAGTTCATTGAAACCACTA	PTPN6	422	497	358	1.17773	0.848341
ACACGTTGTGACCAGTAC	CAATCCTTGAAAGACCTTAAA	CXCL9	587	311	479	0.529813	0.816014
ACACGTTGTGACGTGTTG	CCTCCCAGACAATGAATGTAT	RARS	244	189	263	0.77459	1.07787
ACACGTTGTGACTGCACA	GCTGGTCAGTTCGTGATTAAA	TFRC	161	102	221	0.63354	1.37267
ACACGTTGTGACTGGTGT	CCTGAGCCTAAGGCTGAAGTA	GAPDHS	547	554	527	1.0128	0.963437
ACACGTTGTGCAACCACA	GACATGGATTAGCTGGAAGAT	CDR1	163	168	244	1.03067	1.49693
ACACGTTGTGCAACGTGT	CCTGATTATCTTCCTTCAGAA	GLI1	170	18	126	0.105882	0.741176
ACACGTTGTGCACAGTCA	CCCTATGGTCAGAATCAACAA	CBS	431	239	288	0.554524	0.668213
ACACGTTGTGCACATGTG	GTGGATGACTGAGTACCTGAA	BCL2	254	121	243	0.476378	0.956693
ACACGTTGTGCAGTGTAC	CCAACCAGTTAGCTATAAATT	AMY1B	125	143	279	1.144	2.232
ACACGTTGTGCATGCAGT	CCATGGCTCTCACACCATGTT	KDELR1	312	255	293	0.817308	0.939103
ACACGTTGTGCATGGTTG	CCCTTCTAAATGCCCATCATT	BRCA1	200	238	263	1.19	1.315
ACACGTTGTGGTACCAGT	GAATCTCGTGACATTTGGCCA	LY6E	407	275	229	0.675676	0.562654
ACACGTTGTGGTACGTTG	CCCAAGAGTATCTTACCTCTA	SMARCC2	126	103	193	0.81746	1.53175
ACACGTTGTGGTCAGTGT	CCAGAAGGAATACAGCGACAT	APBA2	171	224	165	1.30994	0.964912
ACACGTTGTGGTCATGAC	CAGGGTATTAAGGACACAGAA	PIK3C2G	95	186	260	1.95789	2.73684
ACACGTTGTGGTGTGTCA	CTTGGAGATCAGAGGAGGAAA	FHIT	751	610	713	0.81225	0.949401
ACACGTTGTGGTTGCATG	GACGCCAAAGGAACACTGACA	LEF1	164	127	329	0.77439	2.0061
ACACGTTGTGGTTGGTAC	GTAAAGATTGTATAGGCGGAT	GLRX	234	297	145	1.26923	0.619658
ACACGTTGTGTGACCATG	CCTGACGAAAGAGAAGCCTAA	PXN	675	651	491	0.964444	0.727407
ACACGTTGTGTGACGTAC	ACCATGTACCTCTTCGGCAAT	GPRC5B	695	558	582	0.802878	0.83741
ACACGTTGTGTGCAGTTG	CCACCTACAATGGGCTCTCAT	GJA4	602	570	448	0.946844	0.744186
ACACGTTGTGTGCATGCA	GTCCATTAAGAAGCGAGCCAA	RAD54L	366	346	463	0.945355	1.26503
ACACGTTGTGTGGTGTGT	CCACAGAGCATGAGGCATTAA	RASGRF1	216	292	254	1.35185	1.17593
ACACGTTGTGTGTGCAAC	CTCCTTCCTCAGTCCTGGAAG	AIRE	338	213	223	0.630178	0.659763
ACACGTTGTGTGTGGTCA	GCCTCTCAACTTAATGTGGAT	MAT2B	613	389	374	0.634584	0.610114
ACACTGACACACACCATG	ACACCAGGGATCTGGTGTATA	FSHB	706	751	749	1.06374	1.06091
ACACTGACACACACGTAC	CCAGAGAATCAAGATCACATA	PHKB	259	239	390	0.92278	1.50579
ACACTGACACACCAGTTG	CGTGATTCTAAGCGCACTGTT	CD244	372	153	135	0.41129	0.362903
ACACTGACACACGTGTGT	GCGTACAATGACTACGTCCAT	CACNA2D4	382	388	425	1.01571	1.11257
ACACTGACACACTGCAAC	TCCTCTATGCGGAGGTCTTTG	BCAP31	313	222	473	0.709265	1.51118
ACACTGACACACTGGTCA	GCTGGACGTAAGGGACTCAAA	HSD17B1	590	613	319	1.03898	0.540678
ACACTGACACCAACCAAC	GATAGATCAAGAAGAGGGCAT	TSNAX	538	394	395	0.732342	0.734201
ACACTGACACCAACGTCA	GCCTCTGACCTACCCTCAGTA	FOSL1	369	138	255	0.373984	0.691057
ACACTGACACCACAGTAC	GAGGAGAACAGCAACGATATT	HPN	696	560	383	0.804598	0.550287
ACACTGACACCACATGGT	CTTTGGTTACTGTCCTCGTGT	CSNK2B	570	335	434	0.587719	0.761404
ACACTGACACCAGTGTTG	GACTTGGATAATGCAATAGAA	POLE4	63	28	173	0.444444	2.74603
ACACTGACACCATGCACA	CTCCTACGCCTAAGAGGAACA	UNC5CL	226	363	215	1.60619	0.951327
ACACTGACACCATGGTGT	CTGACCTATGAACGACTCTTT	ATP6AP1	279	373	514	1.33692	1.84229
ACACTGACACGTACCACA	GCCATTACTTTACCTGAAGAA	RAD21	175	63	125	0.36	0.714286
ACACTGACACGTACGTGT	ACCATCTAAACTAAGTCCCAA	RGS4	179	192	220	1.07263	1.22905
ACACTGACACGTCAGTCA	TGATGCCTAGCCAGTTGGTAA	DDIT4	401	293	367	0.730673	0.915212
ACACTGACACGTCATGTG	CTGATGTGTGAGAAGCGGATA	PKN1	320	263	296	0.821875	0.925
ACACTGACACGTGTCATG	CTCCCATTCTACTCAAAGTCA	MADCAM1	318	168	329	0.528302	1.03459
ACACTGACACGTGTGTAC	CGACAAAGCAAACTTCAACAA	ACYP1	205	243	111	1.18537	0.541463
ACACTGACACGTTGCAGT	GCTTTGCTCTTCAAGAAATCT	CYP3A4	446	288	358	0.64574	0.802691
ACACTGACACGTTGGTTG	GCCCTGCCTACTATCTATGTT	B3GAT3	181	303	205	1.67403	1.1326
ACACTGACACTGACCAGT	GCGCTGTTTATTTACTGTATA	NANOS1	491	230	224	0.468432	0.456212
ACACTGACACTGACGTTG	CCGCTGCTCTATGCCTTTGTA	CXCR3	263	80	296	0.304183	1.12548
ACACTGACACTGCAGTGT	GAACAACAAGTGTCCATATTT	IL9	22	19	1	0.863636	0.0454545
ACACTGACACTGGTGTCA	GCAGATGTAGAAGTAAAGTAT	NLN	155	173	257	1.11613	1.65806
ACACTGACACTGTGCATG	CGGCGGTATCTGAATGCCAAA	GALNT14	247	483	395	1.95547	1.59919
ACACTGACACTGTGGTAC	CGGGCACATTCTTGGGAATTA	PIK3CG	475	483	409	1.01684	0.861053
ACACTGACCAACACCACA	CCGAGTATTTATCCCGCTATA	SVIL
ACACTGACCAACACGTGT	GCCACAATAGGAGCTGACTTT	RAB7A	310	359	535	1.15806	1.72581
ACACTGACCAACCAGTCA	GCCAACTAAGCTAAATGCCAT	BMP6	792	736	790	0.929293	0.997475
ACACTGACCAACGTGTAC	GAGCCTCAGCATCTGTTCTTA	NOX4	373	250	422	0.670241	1.13137
ACACTGACCAACTGCAGT	TGCACGATTGTGCAGTACATT	SLC27A4	521	552	790	1.0595	1.51631
ACACTGACCAACTGGTTG	GATGAGACTTTGAGACTAGTT	PRDX1	386	230	159	0.595855	0.411917
ACACTGACCACAACCAGT	CCTCGGTTCTGAGTCGTATAA	EHMT1	229	354	429	1.54585	1.87336
ACACTGACCACAACGTTG	GTCAAATATCTCCTGTTCGTT	NMI	613	334	365	0.544861	0.595432
ACACTGACCACACAGTGT	CTCGGTCAGAACTTTCTGTTA	BBS2	287	116	127	0.404181	0.442509
ACACTGACCACACATGAC	CCTTGATACTCCTGGCACAAA	IFNA4	647	477	556	0.737249	0.859351
ACACTGACCACAGTGTCA	GCTCCTAGATGAGGATGGTAA	C4B	215	252	119	1.17209	0.553488
ACACTGACCACATGGTAC	CCTGTTCACTTCAGAGTTGTA	SLC22A7	578	453	616	0.783737	1.06574
ACACTGACCAGTACCATG	GAGCCGTAAGACAAATGTATA	DEDD	719	323	470	0.449235	0.653686
ACACTGACCAGTACGTAC	GAAGAAGATGAAGATGAAGAA	GTF2A1	734	535	689	0.728883	0.938692
ACACTGACCAGTCACAGT	GAAGTACATAAGACCTTATTT	KIF11	403	420	417	1.04218	1.03474
ACACTGACCAGTCAGTTG	GCTGCAGTGAAAGGTGTGTTT	SNX2	465	256	369	0.550538	0.793548
ACACTGACCAGTCATGCA	ATTGCTTATGAACGCGGCTTT	WWP1	419	436	391	1.04057	0.933174
ACACTGACCAGTGTCACA	CTGCCTGTCTGTCCATCATCT	HGSNAT	218	356	463	1.63303	2.12385
ACACTGACCAGTGTGTGT	CCGGTATGAAATCAAACAGAT	TIMP4	381	238	410	0.624672	1.07612
ACACTGACCAGTTGCAAC	CTCTGCCTGGAACTTCTACCA	ACE	254	293	498	1.15354	1.96063
ACACTGACCAGTTGGTCA	CCGCATCGTATATTACCTCAT	PFKFB4	199	269	255	1.35176	1.28141
ACACTGACCATGACCAAC	GAATGCAAACTGTCTTGACTA	CTBS	869	910	643	1.04718	0.739931
ACACTGACCATGACGTCA	CCACAGTGACAAACCCTACAA	BCL6	489	330	436	0.674847	0.891616
ACACTGACCATGCAGTAC	CACATCAATGACTCACCCTTT	RTN4R	79	177	343	2.24051	4.34177
ACACTGACCATGCATGGT	CTTCTACTGCTACCGCGTTAA	TGFBR2	501	242	313	0.483034	0.62475
ACACTGACCATGGTCAGT	GTCAGGCCATGAAGAAGATCT	NSF	257	190	268	0.7393	1.0428
ACACTGACCATGGTGTTG	CCTTTGTTCTTACACGTTCTT	GANC	897	596	766	0.664437	0.853958
ACACTGACCATGTGCACA	GCTTACCATGGGCCTATTCTT	PER3	335	390	355	1.16418	1.0597
ACACTGACCATGTGGTGT	GAAGCAGGAATGGATACCCTT	GALNT12	199	220	233	1.10553	1.17085
ACACTGACGTACACCAAC	GCGGGTGTGAAGAAGTTTGAT	COL4A2	197	192	281	0.974619	1.4264
ACACTGACGTACACGTCA	CCCAGATAATCCCGAGTACTT	NPR1	245	147	185	0.6	0.755102
ACACTGACGTACCAGTAC	CCAGCAATCATTGGGTGATTA	BMP5	409	367	191	0.897311	0.466993
ACACTGACGTACGTGTTG	CCAGATAAATTCCATGTGGAA	GYS2	678	260	329	0.383481	0.485251
ACACTGACGTACTGCACA	GGAGGTGTCATTAACTTGTCA	PAPSS1	579	317	322	0.547496	0.556131
ACACTGACGTACTGGTGT	GCCTTGTTTGTGAACCTCAAA	DOCK1	467	397	580	0.850107	1.24197
ACACTGACGTCAACCACA	GCCTGAAAGTAGACACACAGA	PROM2	88	72	111	0.818182	1.26136
ACACTGACGTCAACGTGT	CCAGTTCATCTGGAACATGAA	PIK4CA	188	207	130	1.10106	0.691489
ACACTGACGTCACAGTCA	GCCATATTTCAGGAGAATGTT	ADCY6	464	327	325	0.704741	0.700431
ACACTGACGTCACATGTG	CGAGGCTATGAATTGGACCTT	SDS	505	654	467	1.29505	0.924752
ACACTGACGTCAGTGTAC	CCTTCTTTGGAAATACTGGAT	TLR6	96	55	61	0.572917	0.635417
ACACTGACGTCATGGTTG	GCTGCGATTCTACGACGGCAT	MEN1	747	661	523	0.884873	0.700134
ACACTGACGTGTACCAGT	CGATACACAGAATCGCCAGAT	SNAP25	14	12	9	0.857143	0.642857
ACACTGACGTGTACGTTG	TCCAGAACTTTGCACAACGAT	CREB3L3	283	225	88	0.795053	0.310954
ACACTGACGTGTCACACA	CCGGATCAAGAAGAATGAATA	PLK1	341	229	420	0.671554	1.23167
ACACTGACGTGTCAGTGT	CCATATGCATAACAACTTCTT	CYP17A1	72	82	84	1.13889	1.16667
ACACTGACGTGTCATGAC	GCCAACATGAAGAAGAACCGT	PTPRA	476	267	376	0.560924	0.789916
ACACTGACGTGTGTGTCA	GCAAGAATCTTGCAGCAGCAT	ARSD	229	245	174	1.06987	0.759825
ACACTGACGTGTTGCATG	CTCAGTCTCCCAGCTAATTGA	HSPA5	173	175	178	1.01156	1.0289
ACACTGACGTGTTGGTAC	CGTCTGACAATAGCAGTGCTA	ARPC5	188	142	139	0.755319	0.739362
ACACTGACGTTGACCATG	GCAAGTAATTTCTGTGCCCAA	ESCO2	176	209	216	1.1875	1.22727
ACACTGACGTTGACGTAC	CTAGCTACTTACTGGCTTATT	MTNR1B	674	375	358	0.55638	0.531157
ACACTGACGTTGCAGTTG	CCTTACCATTATCATCCTATT	BCAP29	956	477	722	0.498954	0.75523
ACACTGACGTTGCATGCA	CACTTCCTACATCAGACGTTT	CDK8	344	324	265	0.94186	0.770349
ACACTGACGTTGGTGTGT	GCATGAACAGTCTAGGATCAT	PAFAH2	111	193	150	1.73874	1.35135
ACACTGACGTTGTGCAAC	CTGCCCTACATATCTAAATCG	MEF2A	221	38	339	0.171946	1.53394
ACACTGACGTTGTGGTCA	CGTGCTAAGCTCCTCAATGTT	B4GALT1	193	86	124	0.445596	0.642487
ACACTGACTGACACCAGT	CCTGATGGAATATGCAATCTT	HP1BP3	597	452	392	0.757119	0.656616
ACACTGACTGACACGTTG	CCCTGTTCATTGTAAGCACTT	APP	559	941	851	1.68336	1.52236
ACACTGACTGACCAGTGT	GTTGCACTTGTTTACGCGTTA	CXCL6	274	235	159	0.857664	0.580292
ACACTGACTGACGTGTCA	CCTTAGGGAAATGGAGGTTAA	CCNA2	111	206	279	1.85586	2.51351
ACACTGACTGACTGCATG	ACAACGGCATCCCGCAGAAAT	CELSR1	815	764	871	0.937423	1.06871
ACACTGACTGACTGGTAC	CCGACTATAATGGCAACTGTA	NDUFA10	490	589	674	1.20204	1.37551
ACACTGACTGCAACCATG	GAGTGAACTTTCTGCCAAGAT	APOC1	449	362	470	0.806236	1.04677
ACACTGACTGCAACGTAC	CGCAGAGTGCTTAGATGAGTA	PAWR	453	142	334	0.313466	0.737307
ACACTGACTGCACAGTTG	CCCATCACGTAAGTCAGTAAT	SRP19	335	275	646	0.820896	1.92836
ACACTGACTGCACATGCA	CGTGTCCATCTTCGAGTTCGA	CBLC	1025	580	654	0.565854	0.638049
ACACTGACTGCAGTGTGT	CCGACCAGAAACTATGGTTAT	TKTL1	135	199	99	1.47407	0.733333
ACACTGACTGCATGCAAC	GACTGGTGAATGTGCAATGTT	NSMAF	491	421	341	0.857434	0.694501
ACACTGACTGCATGGTCA	GCGTGTTCATATCTACTCTTT	FOXO4	467	276	330	0.591006	0.706638
ACACTGACTGGTACCAAC	GAGACGTGAATGTACGGTGTA	SMARCD1	209	309	406	1.47847	1.94258
ACACTGACTGGTACGTCA	CCAAGGGATAAAGGGTAGAAT	DIDO1	420	359	564	0.854762	1.34286
ACACTGACTGGTCAGTAC	CTGCATCGACATCCTCAAGAA	GRIN2C	205	220	331	1.07317	1.61463
ACACTGACTGGTCATGGT	CCTTGACTGGAATTGCTGCTA	DYRK1B	678	427	822	0.629794	1.21239
ACACTGACTGGTGTGTTG	CGTGGCTTACCTCTACGGCAT	HGFAC	322	304	256	0.944099	0.795031
ACACTGACTGGTTGCACA	CCTTAGCCCTGACATCTGTCA	ACOT12	634	583	566	0.919558	0.892744
ACACTGACTGGTTGGTGT	GCTGACCGAATATGTGGACAA	GALNTL4	377	433	373	1.14854	0.98939
ACACTGACTGTGACCACA	AGAGGAAATATGTACTACGAA	EGFR	332	189	254	0.569277	0.76506
ACACTGACTGTGACGTGT	CGACGGAAAGAGCATTCGAAA	DNAJB1	268	359	453	1.33955	1.6903
ACACTGACTGTGCAGTCA	CCAGCCTGTTAATCGTTAATA	ABCA10	305	276	192	0.904918	0.629508
ACACTGACTGTGGTGTAC	CAAGAGCCTGATTGGGAAGAA	ARF3	990	634	846	0.640404	0.854545
ACACTGACTGTGTGCAGT	CCTCTGTTTGCACTGGACATA	PIK4CA	300	225	184	0.75	0.613333
ACACTGACTGTGTGGTTG	GAAGAGTGTTAGACTTGGAAA	MEFV	695	507	620	0.729496	0.892086
ACACTGCAACACACCACA	GACTCCTTCCTTGAACCCTAA	USH1C	196	122	159	0.622449	0.811224
ACACTGCAACACACGTGT	CCAGAAACAAAGAGCAGACAT	MAD1L1	848	384	522	0.45283	0.615566
ACACTGCAACACCAGTCA	GCCAACTTCTTCGACCTTGAA	ITGAE	310	291	348	0.93871	1.12258
ACACTGCAACACGTGTAC	CAGTGGCTTCAAGAGTCCTTA	P2RX7	253	227	330	0.897233	1.30435
ACACTGCAACACTGCAGT	AGCGGATTTCCAGGGATATTT	CDKN2B	21	129	119	6.14286	5.66667
ACACTGCAACACTGGTTG	CCTTGGGATGTGGACACAATT	BCKDHB	191	163	206	0.853403	1.07853
ACACTGCAACCAACCAGT	GCTAAGTCTGTGTGCAGCATT	SEC61A2	44	75	79	1.70455	1.79545
ACACTGCAACCAACGTTG	CATCGGCTTTCAGGAGGCCTA	BGLAP	244	279	187	1.14344	0.766393
ACACTGCAACCACAGTGT	GCTCACTTTCTCATTAAGATA	CUGBP2	81	319	230	3.93827	2.83951
ACACTGCAACCACATGAC	CAGAAGGACAAACATACAACA	UBE2V2	548	433	632	0.790146	1.15328
ACACTGCAACCAGTGTCA	CCATTGGTCTTATGGGTTATA	GCA	188	66	37	0.351064	0.196809
ACACTGCAACCATGCATG	CCTGGCTACAATACTGCACAA	HIF1A	375	215	239	0.573333	0.637333
ACACTGCAACCATGGTAC	CCAGACATCATGTCAGAGTTA	PIK3CA	116	249	398	2.14655	3.43103
ACACTGCAACGTACCATG	CTTCCACTTCAGCAACTATTT	PORCN	562	598	558	1.06406	0.992883
ACACTGCAACGTACGTAC	GCCAAACAATACCACCGTATT	NFYA	270	195	179	0.722222	0.662963
ACACTGCAACGTCAGTTG	CCTCCGATTCAACTACAAGAT	GRIK4	273	343	249	1.25641	0.912088
ACACTGCAACGTCATGCA	TACATCGAGAACCAGCAGCAT	NTRK1	449	303	469	0.674833	1.04454
ACACTGCAACGTGTCACA	CTCTGCTGCCATGAAGGTGAA	LOC728919	607	664	620	1.0939	1.02142
ACACTGCAACGTGTGTGT	CGCAATTCCTTTGGCGCTAAA	LTA4H	292	307	247	1.05137	0.84589
ACACTGCAACGTTGCAAC	CGGCAAGTTCTCTTTCTTCTC	WNT7B	274	216	220	0.788321	0.80292
ACACTGCAACGTTGGTCA	CCTGAGTAATTCATGGCATTT	ST6GALNAC4	671	492	538	0.733234	0.801788
ACACTGCAACTGACCAAC	GCTGCTAATGTACAAACGGAT	FANCA	407	241	402	0.592138	0.987715
ACACTGCAACTGACGTCA	CCCTTGGAGCTGCATACTATA	SLC26A2	642	491	649	0.764798	1.0109
ACACTGCAACTGCAGTAC	GCCCAGCTCATTGGGAAATTT	ABCA3	82	200	204	2.43902	2.4878
ACACTGCAACTGGTGTTG	CGCAAGAAGAATGACATCTAT	GDI2	645	466	634	0.722481	0.982946
ACACTGCAACTGTGCACA	GTGTGGTCTTGTTTCCTTGTT	HTR1E	234	417	447	1.78205	1.91026
ACACTGCAACTGTGGTGT	CCCGTGGAATGGAATGAGATT	BECN1	659	597	449	0.905918	0.681335
ACACTGCACAACACCATG	CCTACAAGAAAGTTTGCCTAT	RPL13A	194	118	411	0.608247	2.11856
ACACTGCACAACACGTAC	CCAAGCATGTATTCCAGACTT	CELSR2	477	344	340	0.721174	0.712788
ACACTGCACAACCAGTTG	GCTCCACTGAACTGGTGACCA	TNFRSF13C	802	548	616	0.683292	0.76808
ACACTGCACAACGTGTGT	CTTACCGAATCCGGAGATCCT	UQCRH	591	327	487	0.553299	0.824027
ACACTGCACAACTGCAAC	CATAGACAAGTGGTCCCGAAT	GABRB1	190	312	105	1.64211	0.552632
ACACTGCACAACTGGTCA	CCTTATGTTCTGAGTGACAAA	LNPEP	423	483	268	1.14184	0.63357
ACACTGCACACAACCAAC	GGCAATAAGGACTCCGAATAC	DUSP4	297	126	216	0.424242	0.727273
ACACTGCACACAACGTCA	CGGCATCTTAATCTTGAGTAT	IDH3B	186	202	226	1.08602	1.21505
ACACTGCACACACAGTAC	CACCACCATCTGTGCCGGCTA	LHB	175	118	231	0.674286	1.32
ACACTGCACACACATGGT	CCTCCTATCAAAGCCCTACAA	DGKE	202	89	372	0.440594	1.84158
ACACTGCACACAGTGTTG	GCACATAGTAAAGAGGGACAT	LMAN1	215	155	70	0.72093	0.325581
ACACTGCACACATGGTGT	GCTGACTAATGCTCTGGAGAT	CACNA1H	229	93	208	0.406114	0.908297
ACACTGCACAGTACCACA	GCTTTGTGTATCTTCGTAACT	DCK	572	575	454	1.00524	0.793706
ACACTGCACAGTACGTGT	GCACGGACTTTAACGATGCAA	MYST4	365	207	120	0.567123	0.328767
ACACTGCACAGTCAGTCA	GCTCAAGAAAGACACGTACAT	RPN1	604	616	573	1.01987	0.948675
ACACTGCACAGTCATGTG	TGCCTTGAACTGGGACATAAA	DFFA	341	281	286	0.824047	0.83871
ACACTGCACAGTGTGTAC	CCAATGAAGATGATCTGACAA	POLR3A	562	561	521	0.998221	0.927046
ACACTGCACAGTTGCAGT	CCACCTCCTACTGTCTTGTCT	AGPAT1	518	527	359	1.01737	0.69305
ACACTGCACAGTTGGTTG	CGGTTCTGTGAGGAACAACAT	TAP2	389	337	207	0.866324	0.532134
ACACTGCACATGACCAGT	CCTCAGTAATGAGCCTAAATT	SNX4	431	529	626	1.22738	1.45244
ACACTGCACATGACGTTG	GCCTTCTTCATGTCCTTCTTT	PTGDR	304	406	546	1.33553	1.79605
ACACTGCACATGCAGTGT	GAGGAGGTTATGATGTGGAAA	HBEGF	57	50	123	0.877193	2.15789
ACACTGCACATGCATGAC	CCGGACCAAGACCAGTATTAA	DGKH	220	238	502	1.08182	2.28182
ACACTGCACATGGTGTCA	GATGACCAATTTGCAGATCAA	DDX19A	360	489	331	1.35833	0.919444
ACACTGCACATGTGCATG	CTGGCATAGAGCAGCACTAAA	SMN1	196	147	168	0.75	0.857143
ACACTGCACATGTGGTAC	GCCTGGATTGATCTGCATGAT	GALNT8	529	292	479	0.551985	0.905482
ACACTGCAGTACACCAGT	AGCCCTGAACTCTTGAGACAA	KATNB1	731	579	847	0.792066	1.15869
ACACTGCAGTACACGTTG	CCTGGATATCACCGAAATAAA	CDCA8	122	300	164	2.45902	1.34426
ACACTGCAGTACCAGTGT	GCAGATCTTCAAGCAGACCTA	GH1	458	321	265	0.700873	0.578603
ACACTGCAGTACGTGTCA	CCAGAAGTATTACTGGTGGTT	DUOX1	618	546	689	0.883495	1.11489
ACACTGCAGTACTGCATG	GTCTCCAACATCTTCATTTAT	NAT2	382	287	134	0.751309	0.350785
ACACTGCAGTACTGGTAC	GCATCCTGACTCTGTTGACAT	ANXA5	481	387	578	0.804574	1.20166
ACACTGCAGTCAACCATG	CTACCTACCCTACTGCGAAAT	DBC1	479	591	841	1.23382	1.75574
ACACTGCAGTCAACGTAC	CCTCTTTGACTTTAATGGGAA	CRK	403	337	385	0.836228	0.955335
ACACTGCAGTCACAGTTG	CATCACCGTCAACACCACCAT	LHB	267	151	227	0.565543	0.850187
ACACTGCAGTCACATGCA	CATCTTTATCACTGTGCTCTT	GPRC5D	323	263	280	0.814241	0.866873
ACACTGCAGTCAGTGTGT	GCCAGCCATGTGGATTACTAA	ZFYVE16	91	18	221	0.197802	2.42857
ACACTGCAGTCATGGTCA	CCAGAATCCAAGACCTCCATT	ATP2B3	358	295	509	0.824022	1.42179
ACACTGCAGTGTACCAAC	CCAGAATGTAACTGCCCTGAA	LUM	467	253	361	0.541756	0.773019
ACACTGCAGTGTACGTCA	TGGGCACATCAAGCGACCCAT	SOX4	304	213	336	0.700658	1.10526
ACACTGCAGTGTCACATG	GACCACCTACAACAGCATCAT	ACTA1	120	350	232	2.91667	1.93333
ACACTGCAGTGTCAGTAC	ACTTTCCGTATCCTGATCCTT	NDUFB2	317	346	329	1.09148	1.03785
ACACTGCAGTGTCATGGT	CAAGCAGAGTACACACAGCAT	TGFB1	275	219	713	0.796364	2.59273
ACACTGCAGTGTGTGTTG	CCAGCGTCTTAACATCCTCAA	SERPIND1	254	250	226	0.984252	0.889764
ACACTGCAGTGTTGCACA	CACAGTGAGGGAGATCCCATC	CCL17	341	452	384	1.32551	1.1261
ACACTGCAGTGTTGGTGT	GCTGTGGCTCTAGACACTAAA	PKM2	406	217	354	0.534483	0.871921
ACACTGCAGTTGACCACA	GCAGACCCTGTCAGTTGTATT	PIGT	450	406	320	0.902222	0.711111
ACACTGCAGTTGACGTGT	CGGCCTTATGCTCCTATCAAT	MTA2	186	212	263	1.13978	1.41398
ACACTGCAGTTGCAGTCA	CCTGCACATGAAGAGCAACAA	ITPR3	460	352	492	0.765217	1.06957
ACACTGCAGTTGCATGTG	GAAGCAGTTATGATGATCGTT	CLK2	483	207	376	0.428571	0.778468
ACACTGCAGTTGGTGTAC	GCATCTATAAGTATGGATCTA	SPO11	440	551	555	1.25227	1.26136
ACACTGCAGTTGTGCAGT	GCCATGTAACTAACAAAGGAT	PSMD6	17	106	30	6.23529	1.76471
ACACTGCAGTTGTGGTTG	GCCCATTAACAAGCAGCTCTT	AGPAT4	803	674	550	0.839352	0.684932
ACACTGCATGACACCAAC	CCCAGCGAGATACCTCATTAT	SHC4	640	413	451	0.645312	0.704688
ACACTGCATGACACGTCA	GCAGCTTTCAATGGTGTAGAT	NUMB	256	385	604	1.50391	2.35938
ACACTGCATGACCAGTAC	CGGAGACTTCAAGAAATGGGT	IL21R	165	151	224	0.915152	1.35758
ACACTGCATGACGTGTTG	GCTGAAGATACTCACGGACAT	COASY	205	282	252	1.37561	1.22927
ACACTGCATGACTGCACA	TGTTACTCCCTGGGAACTTTG	SDHC	269	314	392	1.16729	1.45725
ACACTGCATGACTGGTGT	ACTGCGTGGTTCCAGGAATTA	DHRS2	389	391	459	1.00514	1.17995
ACACTGCATGCAACCACA	CCTGCAAAGTTGATAGTCCAA	KLC1	225	240	354	1.06667	1.57333
ACACTGCATGCAACGTGT	GCGCAAGATGATCAACGACAA	GTF2F1	472	244	142	0.516949	0.300847
ACACTGCATGCACAGTCA	GCCTTCATAATAGACTTCGTT	CTH	289	187	265	0.647059	0.916955
ACACTGCATGCACATGTG	CCATCAATGATTGGGATGATA	BLM	548	411	424	0.75	0.773723
ACACTGCATGCAGTGTAC	GCCTACATCAATGATTCCATT	CDO1	88	74	50	0.840909	0.568182
ACACTGCATGCATGGTTG	GCCTGAAACAAGGCTGAGAAT	PTCH1	608	584	927	0.960526	1.52467
ACACTGCATGGTACCAGT	CCAAATTCTGTGTTCCTGTTT	ABCA8	672	571	533	0.849702	0.793155
ACACTGCATGGTACGTTG	CTGGAGCACCTGTGGCGGAGA	HES2	311	470	338	1.51125	1.08682
ACACTGCATGGTCAGTGT	GACAATATACACCACGAGGAT	TXN2	427	400	260	0.936768	0.608899
ACACTGCATGGTCATGAC	GCTGGCTCCTGGTGAATGTAT	SIRPA	431	581	601	1.34803	1.39443
ACACTGCATGGTGTCAAC	CCTGCTTCTCTTCCAGGCTTT	HAP1	95	68	212	0.715789	2.23158
ACACTGCATGGTGTGTCA	CGGATACGAGATAGTTCTGTA	PADI2	602	443	592	0.73588	0.983389
ACACTGCATGGTTGCATG	CTGCCACAGTAGACCTAGTTC	MAPK7	234	134	188	0.57265	0.803419
ACACTGCATGGTTGGTAC	CCAGGCATAATAGGAAGGATT	HNMT	505	726	600	1.43762	1.18812
ACACTGCATGTGACCATG	GCTGCTGGAAAGTACAGACAA	OLA1	332	380	615	1.14458	1.85241
ACACTGCATGTGACGTAC	GTACCGGAATATCAACCGGAA	HTR7	267	262	226	0.981273	0.846442
ACACTGCATGTGCAGTTG	CCAGTCAGTCAAGTGCATCTT	HRB	367	296	333	0.80654	0.907357
ACACTGCATGTGCATGCA	CCAAGCCTGAGCAAGATGATT	IGF1R	231	250	230	1.08225	0.995671
ACACTGCATGTGGTGTGT	GCTGAGAAACATGCTGGAGTT	ACOT12	421	260	338	0.617577	0.80285
ACACTGCATGTGTGCAAC	CTCTACCCTTGCCGTATCTAA	GTF2F2	361	98	253	0.271468	0.700831
ACACTGCATGTGTGGTCA	GTGGGAATTTCATGACATATT	UGT2B28	120	140	348	1.16667	2.9
ACACTGGTACACACCAGT	CGTTATGTCAAGAGTCAACAA	EIF2B2	486	355	303	0.730453	0.623457
ACACTGGTACACACGTTG	GTTGGCTTTCTGGTGTGGATA	PSMD14	265	401	368	1.51321	1.38868
ACACTGGTACACCAGTGT	CCAGTGATTGTAGCAGCTTTA	CD96	31	57	28	1.83871	0.903226
ACACTGGTACACGTGTCA	CCGAGCACTTAAAGTCAACTT	KCNB1	284	139	372	0.489437	1.30986
ACACTGGTACACTGCATG	TGGCCTGTCTCTGACCCATAA	CPN2	428	357	502	0.834112	1.1729
ACACTGGTACACTGGTAC	CCAGTTGGAAAGTATCACATT	NDUFV2	266	222	359	0.834586	1.34962
ACACTGGTACCAACCATG	CAGGAACATCGATGTCCCAAA	ZNF395	853	620	598	0.726846	0.701055
ACACTGGTACCAACGTAC	GACGACGACTACATTGAACAA	YY1	421	296	343	0.703088	0.814727
ACACTGGTACCACAGTTG	CCCAGGGTTGTATGAGTGTAA	GJD2	170	197	125	1.15882	0.735294
ACACTGGTACCACATGCA	CCGACAAGGCAAGAATCACAA	PSMD4	382	255	597	0.667539	1.56283
ACACTGGTACCAGTGTGT	AGGTCAGGAAAGTTCTGGGAA	MYL1	233	116	70	0.497854	0.300429
ACACTGGTACCATGCAAC	GCTGGCATGTTGGTGAATCAC	DICER1	479	180	478	0.375783	0.997912
ACACTGGTACCATGGTCA	GCGCAACTACAGATTTGGAAA	NCF2	405	367	422	0.906173	1.04198
ACACTGGTACGTACCAAC	CCCAAACCTAATAACCCAAAT	AGK	532	455	464	0.855263	0.87218
ACACTGGTACGTACGTCA	GCTGCGGATTTGCCGAATTAA	RELB	234	138	215	0.589744	0.918803
ACACTGGTACGTCAGTAC	CTTCCTCCAGTCTTGGAGCAT	PTCRA	128	201	188	1.57031	1.46875
ACACTGGTACGTCATGGT	GCTCCTGAAATGCTTGATGAT	ACVR1C	294	235	403	0.79932	1.37075
ACACTGGTACGTGTCAGT	GCCATTCCACTCCACTCAGGT	MUC1	129	128	47	0.992248	0.364341
ACACTGGTACGTGTGTTG	CTATGGAGGAATCTTCCTGTA	FBP2	135	205	235	1.51852	1.74074
ACACTGGTACGTTGCACA	GCATAGGGACCCATCATTGAT	SARS	117	121	236	1.03419	2.01709
ACACTGGTACGTTGGTGT	ACATGGCCTTTCCACATCCCT	FUT3	301	218	239	0.724252	0.79402
ACACTGGTACTGACCACA	GCCTGTTTGGATGCTTTGCTA	TSPAN7	254	250	149	0.984252	0.586614
ACACTGGTACTGACGTGT	CTGTTCGTCTACCTCTTCATA	FZD7	446	342	526	0.766816	1.17937
ACACTGGTACTGCAGTCA	CATCTCATTCTGCGCAGCTTT	IL6	198	91	289	0.459596	1.4596
ACACTGGTACTGGTGTAC	CGTCGTCAAAGTCAAGGGAAA	ARHGAP6	358	365	559	1.01955	1.56145
ACACTGGTACTGTGCAGT	GTCAGATCTCTGGAACATCAT	CTNNAL1	298	230	220	0.771812	0.738255
ACACTGGTACTGTGGTTG	CGCACAGAACACTCATGGATT	BCL11A	454	411	339	0.905286	0.746696
ACACTGGTCAACACCAAC	GCTTATTGGCATCTGTGGCAT	CLDN17	170	144	327	0.847059	1.92353
ACACTGGTCAACACGTCA	CGTAGGACGAAAGAAGATGAT	CALCR	408	624	375	1.52941	0.919118
ACACTGGTCAACCAGTAC	GCCTATGAGCAAAGTAAATAT	LEPR	195	40	146	0.205128	0.748718
ACACTGGTCAACGTCAGT	GCAGCGAAAGCTTGTTAGGAT	TKTL1	217	110	277	0.506912	1.2765
ACACTGGTCAACGTGTTG	GCGATCATCCTGAATACCCAT	AKR1D1	302	115	188	0.380795	0.622517
ACACTGGTCAACTGCACA	CGATTCTTTCTGGGTGAAGAA	TLR1	390	265	434	0.679487	1.11282
ACACTGGTCAACTGGTGT	GCGATTTATTGAAGCAACAAA	BLNK	281	265	261	0.94306	0.928826
ACACTGGTCACAACCACA	GATCCAACTCAGGCACTAAAT	WDFY3	258	51	112	0.197674	0.434109
ACACTGGTCACAACGTGT	CCAGGTTGTAAGTTCTACAAA	CSNK1G3	256	256	267	1	1.04297
ACACTGGTCACACAGTCA	CCCTAAGGATGACTGGTTTAT	SHBG	486	365	528	0.751029	1.08642
ACACTGGTCACACATGTG	CGGAACAGAAACCAACAAGAT	AK3	135	189	164	1.4	1.21481
ACACTGGTCACAGTGTAC	GCTTGAAGAATTTGGACGATT	HLA-DRA	234	200	207	0.854701	0.884615
ACACTGGTCACATGGTTG	GCCGACAAGATGTTCACATAT	SCN5A	288	676	345	2.34722	1.19792
ACACTGGTCAGTACCAGT	GAGTTCAAAGGGAAGTACTAC	CKM	161	92	96	0.571429	0.596273
ACACTGGTCAGTACGTTG	GCACAGAGCATGGCCTCCAGA	GATA1	357	372	221	1.04202	0.619048
ACACTGGTCAGTCAGTGT	CGGAAGAACAAAGAATCCAAA	STMN1	181	265	197	1.46409	1.0884
ACACTGGTCAGTCATGAC	CAGATGAACTACGTGGGCAAT	SERPINA6	387	154	171	0.397933	0.44186
ACACTGGTCAGTGTGTCA	TACACACCACCTTCGCTGAAA	PPP1R1B	275	352	426	1.28	1.54909
ACACTGGTCAGTTGCATG	CTCTCAGGCTGCAAGTAAGTA	HLA-G	657	883	803	1.34399	1.22222
ACACTGGTCAGTTGGTAC	CCAGGGTTTCATTCTGTCTTT	FAT1	281	221	129	0.786477	0.459075
ACACTGGTCATGACCATG	GCGGAGTTGAATAAACCACAA	ORC1L	473	352	324	0.744186	0.684989
ACACTGGTCATGACGTAC	GCGGTGAAAGAATATGGCCTT	ERG	375	335	284	0.893333	0.757333
ACACTGGTCATGCAGTTG	GCACCAAGTTTCTGAGCAACT	WNT9B	231	65	352	0.281385	1.52381
ACACTGGTCATGCATGCA	CTGTTATCTAGCTGAGTTCAT	EGLN1	422	443	526	1.04976	1.24645
ACACTGGTCATGGTGTGT	GATGAGTAACTCCTTCACCAA	AHCY	290	189	309	0.651724	1.06552
ACACTGGTCATGTGGTCA	CCGAGTGGTATCTCCGGTGAT	GALNTL2	269	274	186	1.01859	0.69145
ACACTGGTGTACACCATG	CTTCCAAAGATCAGGTAACAA	GRN	398	323	382	0.811558	0.959799
ACACTGGTGTACACGTAC	CCAAGGTCAAAGGACGAAGAT	ATG7	438	327	583	0.746575	1.33105
ACACTGGTGTACCAGTTG	CCCTGTCTACATGCCCACCGT	IL17D	93	68	166	0.731183	1.78495
ACACTGGTGTACGTGTGT	GCTGGAATCTTTACAGGAGAA	SEPHS1	395	108	151	0.273418	0.382278
ACACTGGTGTACTGCAAC	CCTCAACATCTGGTACCAGCA	CACNA1A	291	261	284	0.896907	0.975945
ACACTGGTGTACTGGTCA	GCCAAGTCACAATGTTTGGAA	GUSB	424	271	241	0.639151	0.568396
ACACTGGTGTCAACCAAC	CAGCGAGAGCTATGGAATAAA	RSL24D1	98	316	322	3.22449	3.28571
ACACTGGTGTCAACGTCA	CAGAGAAACCTAACAGTGCTT	MYCBP	146	223	166	1.5274	1.13699
ACACTGGTGTCACAGTAC	CCGGTTTATATGATCTTCATA	CLU	356	129	162	0.36236	0.455056
ACACTGGTGTCACATGGT	CGCTACAAGACTGAGCTATGT	ZFP36	746	620	470	0.831099	0.630027
ACACTGGTGTCAGTGTTG	CCCTTCCACCAGGAGTATTTA	TLR5	289	181	285	0.626298	0.986159
ACACTGGTGTCATGGTGT	GTGCCCACATATGAGCACTAT	SLC12A3	212	275	319	1.29717	1.50472
ACACTGGTGTGTACCACA	CCATTAATTTGAGAGCTGCAA	WIPI2	431	230	189	0.533643	0.438515
ACACTGGTGTGTACGTGT	CAAACTCATTTACGCGCAGTT	KCNIP3	189	216	221	1.14286	1.16931
ACACTGGTGTGTCAGTCA	CGTGAAGAACACTCATGAGTT	CYP1A2	541	230	440	0.425139	0.813309
ACACTGGTGTGTCATGTG	CGTGATGTTAAGCCCAGCAAT	CDC7	80	149	119	1.8625	1.4875
ACACTGGTGTGTGTGTAC	GCGCAAGAGACACTGAAATAT	ALPL	192	194	175	1.01042	0.911458
ACACTGGTGTGTTGCAGT	CAGGCCTTGAAGAATACACTG	APBA2	599	381	274	0.63606	0.457429
ACACTGGTGTGTTGGTTG	AGAACAACCCATGGGTGGAAA	GNG13	675	548	712	0.811852	1.05481
ACACTGGTGTTGACCAGT	CCTTCGCTATAACAGCCTTCA	LRRTM3	193	150	104	0.777202	0.53886
ACACTGGTGTTGACGTTG	CGGCAAATCAGGTCTGACTTT	AKAP1	368	352	356	0.956522	0.967391
ACACTGGTGTTGCAGTGT	GCCTACAAGAAAGAAACAAAT	CD200R1	575	303	276	0.526957	0.48
ACACTGGTGTTGCATGAC	CTTGACACTTTGATCCCTGAT	FLT1	531	453	301	0.853107	0.566855
ACACTGGTGTTGGTGTCA	TGCCTCATCGAGGGAACTATT	CCS	411	319	265	0.776156	0.644769
ACACTGGTGTTGTGCATG	GTCTGGCTTTCCCGAATCTTT	AOC3	165	184	242	1.11515	1.46667
ACACTGGTGTTGTGGTAC	CAGGACTGGAAGAAGTACTTT	A4GALT	85	199	251	2.34118	2.95294
ACACTGGTTGACACCACA	CTGGAACATGCGACTTGTCTT	NDUFB11	208	273	130	1.3125	0.625
ACACTGGTTGACACGTGT	CGGAGAAGAAACAATCGGAAT	TLK1	230	221	208	0.96087	0.904348
ACACTGGTTGACCAGTCA	GCTTCCACACTCAAATCTCTA	PSME1	313	169	253	0.539936	0.808307
ACACTGGTTGACGTGTAC	CCCAGATCAGTTCATTGGCAT	ACSL1	674	420	397	0.623145	0.589021
ACACTGGTTGACTGCAGT	GCGGACCATGTGTCAACTTAT	HLA-DPA1	457	383	411	0.838074	0.899344
ACACTGGTTGACTGGTTG	CGAGAAGGAGTTGTTTCCCAT	ACADS	858	765	888	0.891608	1.03497
ACACTGGTTGCAACCAGT	GCTGTATGGAAAGAGAGCTTT	FANCB	74	92	175	1.24324	2.36486
ACACTGGTTGCAACGTTG	GCTAACGTCAAATTCTTGAAT	GTF2B	681	611	617	0.89721	0.906021
ACACTGGTTGCACAGTGT	CTCCTGGTACAGCTGTGCCCT	UCN	180	166	147	0.922222	0.816667
ACACTGGTTGCACATGAC	GCTCAAGAATGGATTTGCCAT	HDAC5	705	599	536	0.849645	0.760284
ACACTGGTTGCAGTGTCA	CTCAACATTGTGGAGGGAATT	GUCA1B	272	440	367	1.61765	1.34926
ACACTGGTTGCATGGTAC	CCAGAACATTATGCGTTGTTA	RBL2	954	664	702	0.696017	0.735849
ACACTGGTTGGTACCATG	GATGCTGAACATCTGGTGGTT	ELOVL5	320	254	175	0.79375	0.546875
ACACTGGTTGGTACGTAC	CCGCCACAAGATCGTGGAGAT	PAX3	274	185	240	0.675182	0.875912
ACACTGGTTGGTCAGTTG	TCGGAAATACAGCATCTGTAA	MOBP	269	472	494	1.75465	1.83643
ACACTGGTTGGTCATGCA	CGGCTACAAACTTCTTAACAA	PPP1R10	371	454	459	1.22372	1.2372
ACACTGGTTGGTGTGTGT	GCCAGTGACATGCAAGATGAT	CDA	389	447	434	1.1491	1.11568
ACACTGGTTGGTTGCAAC	GCCAAGTGTCCCTAAAGATGG	CITED1	301	190	156	0.631229	0.518272
ACACTGGTTGGTTGGTCA	GCTGCTAAGAAGCACCAGAAT	CPT1B	384	368	518	0.958333	1.34896
ACACTGGTTGTGACCAAC	CGCAGACACAGCTATAATCAA	CADM1	259	250	162	0.965251	0.625483
ACACTGGTTGTGACGTCA	CCTGTACTATCACCTCTCAAA	GPR171	262	247	313	0.942748	1.19466
ACACTGGTTGTGCAGTAC	TGGAAAGGACCTTCCTGGCTT	HBQ1	672	683	311	1.01637	0.462798
ACACTGGTTGTGCATGGT	CCTACATTCCCTGCTACTTCA	GNMT	391	366	279	0.936061	0.713555
ACACTGGTTGTGGTGTTG	CAAGTGAAACTGGAGGAATTT	VAV2	457	319	393	0.698031	0.859956
ACACTGGTTGTGTGCACA	CCTCCAGGAATGATCTCTTCT	KIT	365	186	189	0.509589	0.517808
ACACTGGTTGTGTGGTGT	GCACATCAAAGAAGAGAACTT	UGT1A3	149	228	311	1.5302	2.08725
ACACTGTGACACACCAAC	CCATCATCAAGAACGCCTACA	POMC	412	373	268	0.90534	0.650485
ACACTGTGACACACGTCA	CTATGAAGAATACACCAGCAA	BRAF	397	196	203	0.493703	0.511335
ACACTGTGACACCAGTAC	CAACATCATCAGCAACCTCTT	CD81	333	427	400	1.28228	1.2012
ACACTGTGACACGTGTTG	CCCGGAAATTAAAGAGGAGCT	SCNN1A	574	630	352	1.09756	0.61324
ACACTGTGACACTGCACA	CTTGGTAAAGAACATCCATAA	HGSNAT	441	243	362	0.55102	0.820862
ACACTGTGACACTGGTGT	GACTTCTTTAAGTCAGCTGTT	PGD	617	666	704	1.07942	1.141
ACACTGTGACCAACCACA	GTCAAACATAGAACCAGAGAT	PRIM1	372	472	605	1.26882	1.62634
ACACTGTGACCAACGTGT	GCTAGTAAGGATGCCACCTAT	MCM7	205	156	262	0.760976	1.27805
ACACTGTGACCACACAAC	CCCAACTTGAGATGTATGAAG	ACTB	210	178	258	0.847619	1.22857
ACACTGTGACCACAGTCA	CCGCATCTCTACATTCAAGAA	BIRC5	210	192	145	0.914286	0.690476
ACACTGTGACCACATGTG	CTGCTGATGCTAGACTGTTAT	PSMA1	43	126	30	2.93023	0.697674
ACACTGTGACCAGTGTAC	GATGTGATTCGCAACGCCTTT	MYL9	93	148	189	1.5914	2.03226
ACACTGTGACCATGCAGT	GCCAGGAAGAAGAACAGAACT	IL3RA	216	338	269	1.56481	1.24537
ACACTGTGACCATGGTTG	CCCTCCAAGAGCATTAACTAT	CSNK1G2	504	384	480	0.761905	0.952381
ACACTGTGACGTACCAGT	CGGGTGAATATTCTCGACAAT	MYH8	346	321	304	0.927746	0.878613
ACACTGTGACGTACGTTG	GCCAGATGATTGTGCATCCAT	NFATC3	545	432	540	0.792661	0.990826
ACACTGTGACGTCAGTGT	CCGTGCTGTCAGCATCAGCAT	AGER	96	31	65	0.322917	0.677083
ACACTGTGACGTCATGAC	GAACCAGCATAAGAGAGAAAT	MELK	637	795	663	1.24804	1.04082
ACACTGTGACGTGTGTCA	CCTCGGGCAAGTCCCTCTTTA	ACP5	74	220	158	2.97297	2.13514
ACACTGTGACGTTGCATG	CTGGACTTTCCTGCAACTCAA	CASP9	879	609	721	0.692833	0.82025
ACACTGTGACGTTGGTAC	CTCCCATTAGAGGATGTCTTT	B3GALT4	425	435	560	1.02353	1.31765
ACACTGTGACTGACCATG	CGCAGCCTTCTATCAAATGTT	CA1	330	266	317	0.806061	0.960606
ACACTGTGACTGACGTAC	CGCCATCTTCTCTGTGAATTT	EMR2	684	383	561	0.559942	0.820175
ACACTGTGACTGCAGTTG	GCTAAATTTAGCTCAAAGCAA	IL2	510	484	421	0.94902	0.82549
ACACTGTGACTGGTGTGT	GCCACCATCAATGCAGCTTAT	AMDHD1	198	39	132	0.19697	0.666667
ACACTGTGACTGTGCAAC	GCTCAGCTGAGCATAGAGACA	AANAT	367	504	535	1.3733	1.45777
ACACTGTGACTGTGGTCA	CACAGGTTTCACTGTGGCTAA	WNT2	679	711	441	1.04713	0.649485
ACACTGTGCAACACCAGT	GCTGTTGTTTATCTCTGGCAT	CLDN20	292	346	330	1.18493	1.13014
ACACTGTGCAACACGTTG	GCTGGTCATGCCCTTCTCGTT	ADRA2C	96	84	194	0.875	2.02083
ACACTGTGCAACCAGTGT	CTCCTGGGTACAATACTGATA	IL19	507	199	437	0.392505	0.861933
ACACTGTGCAACGTGTCA	CTTCGAGAAGTGCGAGGTGAA	GPX1	234	166	368	0.709402	1.57265
ACACTGTGCAACTGCATG	CCCATTCAACTCAGACGCTTA	C4BPA	434	204	326	0.470046	0.751152
ACACTGTGCAACTGGTAC	CCCATCAATGTTTCCCTGAAT	ITGAL	613	479	512	0.781403	0.835237
ACACTGTGCACAACCATG	CAAGCTGGATAAGGTGAATTT	IKBKE	540	276	429	0.511111	0.794444
ACACTGTGCACAACGTAC	CGGGAGATTTACGACCGCTAT	DNAJB2	122	50	88	0.409836	0.721311
ACACTGTGCACACAGTTG	CAGTACCTGGAAATGCCTCTA	COL8A2	735	471	607	0.640816	0.82585
ACACTGTGCACACATGCA	CGACAAACAAATGGTCCAATA	TNFSF10	214	164	354	0.766355	1.65421
ACACTGTGCACAGTGTGT	CCGTGCAAGTTCATTATCGAA	CD3D	87	64	87	0.735632	1
ACACTGTGCACATGGTCA	CACCTATATGACGTGCAGTTA	ATP6V0D2	738	557	774	0.754743	1.04878
ACACTGTGCAGTACCAAC	CCATCCAATGGATGCAGGAAA	ELOVL6	346	201	228	0.580925	0.65896
ACACTGTGCAGTACGTCA	CCACGAGGTAATGTCCAACAT	SOX10	307	252	483	0.820847	1.57329
ACACTGTGCAGTCACATG	AGTCAAGTAACAACCGCGAAA	Luc	146	76	420	0.520548	2.87671
ACACTGTGCAGTCAGTAC	CGGCAATATTCAGTGACAGAT	APPBP2	1211	490	943	0.404624	0.778695
ACACTGTGCAGTCATGGT	GCACCTTCATTAGTACAGCTT	CASP4	338	211	406	0.62426	1.20118
ACACTGTGCAGTGTGTTG	GAGATCCTCAAGAGGAACATT	PRKAR1B	154	228	141	1.48052	0.915584
ACACTGTGCAGTTGCACA	CCCTGCTTTCAGATACTGGAT	NUP153	311	115	155	0.369775	0.498392
ACACTGTGCAGTTGGTGT	GCTTCTGAAATGGCCTATGAA	AKAP4	145	27	85	0.186207	0.586207
ACACTGTGCATGACCACA	CCTTTGGTTAAAGATTGGGCT	PPCS	752	513	722	0.682181	0.960106
ACACTGTGCATGACGTGT	GCGTACGATCTACTCCAGCTA	DLX3	306	212	336	0.69281	1.09804
ACACTGTGCATGCAGTCA	CCGTCATGAATTTAAGTCAAA	CSE1L	517	245	261	0.473888	0.504836
ACACTGTGCATGCATGTG	GATGTGTATTTGGTTATGGAA	MAPK9	717	612	601	0.853556	0.838215
ACACTGTGCATGGTGTAC	CCAGAATGTCTGTTTCCAGGA	RNASE1	183	259	251	1.4153	1.37158
ACACTGTGCATGTGCAGT	GAGTGTTCTTAGGGTAAATCT	GDF3	80	164	194	2.05	2.425
ACACTGTGCATGTGGTTG	CTTAGGACTGATGGAGAAGAT	CPT1C	827	511	495	0.617896	0.598549
ACACTGTGGTACACCACA	TCTACGACATTTGCTTCAGAA	TUBB2C	125	87	186	0.696	1.488
ACACTGTGGTACACGTGT	GCCACATCATCTCCTGGACTT	ELK1	324	171	359	0.527778	1.10802
ACACTGTGGTACCAGTCA	CATGAAGGGAAACCGAGTTAA	FGF11	295	242	388	0.820339	1.31525
ACACTGTGGTACGTGTAC	GTACATTATCTTGAGGATGTA	GGPS1	432	314	232	0.726852	0.537037
ACACTGTGGTACTGCAGT	GAGAGCTGTTTGAGATTGAAA	AHSG	538	485	803	0.901487	1.49257
ACACTGTGGTACTGGTTG	GCCTTCAATACTACCTTTATT	RAB10	231	306	170	1.32468	0.735931
ACACTGTGGTCAACCAGT	CCCAAGTTTACTAAGAAACTT	VNN2	215	136	220	0.632558	1.02326
ACACTGTGGTCAACGTTG	CCACAAATTCAACGGAAAGAA	LRRK2	764	617	603	0.807592	0.789267
ACACTGTGGTCACAGTGT	CCTCATAAAGCGAGTCGTCAA	MLYCD	23	77	92	3.34783	4
ACACTGTGGTCACATGAC	GCTCCGGTATTATTCTTTGAT	ABCC4	412	325	306	0.788835	0.742718
ACACTGTGGTCAGTGTCA	AGCCAGTACGACTCTGGCATT	NFKBIE	168	118	223	0.702381	1.32738
ACACTGTGGTCATGCATG	CCGGAACTGATCAGAACCATC	BAX	415	185	250	0.445783	0.60241
ACACTGTGGTCATGGTAC	CGGCAAATACGGTATCGACAA	CTTN	183	206	188	1.12568	1.02732
ACACTGTGGTGTACCATG	CGTTGGAAATTCTAGGCCCTT	GORASP1	550	363	395	0.66	0.718182
ACACTGTGGTGTACGTAC	CCCATCACAGTGAAGTTTGCA	ELAVL1	554	434	554	0.783394	1
ACACTGTGGTGTCAGTTG	GTACATAGAGACCCAGCCATT	CYP2U1	312	247	562	0.791667	1.80128
ACACTGTGGTGTCATGCA	GCTTATCCAATCTCTTTCTTA	PPME1	491	340	475	0.692464	0.967413
ACACTGTGGTGTGTCACA	CCACTCAGGATTGGGAATTGT	HSPG2	280	370	268	1.32143	0.957143
ACACTGTGGTGTGTGTGT	GCTGTGGGCATTAAACTCCTT	G6PC	307	331	625	1.07818	2.03583
ACACTGTGGTGTTGCAAC	CCCACCAATTCTAAAGTAGCT	AMPH	588	541	454	0.920068	0.772109
ACACTGTGGTGTTGGTCA	CCACATAGTCACATTGTCAAA	HSD3B1	465	284	515	0.610753	1.10753
ACACTGTGGTTGACCAAC	CATGGTAAGAAACTCCGAAAT	ZMAT3	246	95	169	0.386179	0.686992
ACACTGTGGTTGACGTCA	GATGGGCAGATCATGTTTGAT	BNIP3L	320	127	217	0.396875	0.678125
ACACTGTGGTTGCAGTAC	CGCTGCATTGATTTCTATCAT	TBL1XR1	394	130	216	0.329949	0.548223
ACACTGTGGTTGCATGGT	CCAGCCAATCAATGTTCGTCT	ARAF	623	563	719	0.903692	1.15409
ACACTGTGGTTGGTGTTG	CCGATGAATCAAAGTGGTTAT	TDP1	211	250	239	1.18483	1.1327
ACACTGTGGTTGTGCACA	GCTGCTTCCTTGGCATTTGCA	TRAFD1	22	59	25	2.68182	1.13636
ACACTGTGGTTGTGGTGT	GCCCAAACATGGTGATAGATT	NAT1	179	301	184	1.68156	1.02793
ACACTGTGTGACACCATG	CCTGCTGCTTACTATGACCAA	PUM1	175	274	172	1.56571	0.982857
ACACTGTGTGACACGTAC	CCAAAGAATACAGATACCTAT	PPP1R3A	405	460	496	1.1358	1.22469
ACACTGTGTGACCAGTTG	TGGGTGAAGATGATTCTCAAT	CCL22	372	341	392	0.916667	1.05376
ACACTGTGTGACGTGTGT	GCAGAGAGTATTGGATACAAA	MTHFD1L	411	154	311	0.374696	0.756691
ACACTGTGTGACTGCAAC	TATGGACGTCTCCAATCAGCT	GSTM4	472	597	734	1.26483	1.55508
ACACTGTGTGACTGGTCA	GCCATTGGAAATCTGGACGTT	ADH6	804	683	649	0.849502	0.807214
ACACTGTGTGCAACCAAC	CCGACCACTTAGTATCAAGTA	CA13	319	290	251	0.909091	0.786834
ACACTGTGTGCAACGTCA	GCCTATAAATCTTGGAGGAAT	GFI1	268	194	238	0.723881	0.88806
ACACTGTGTGCACAGTAC	CCGCCTTTATCAAAGACCAGA	FURIN	216	166	157	0.768519	0.726852
ACACTGTGTGCACATGGT	CGAGACGGTAGAGGGTGAGAA	TRAF2	1011	486	576	0.480712	0.569733
ACACTGTGTGCAGTGTTG	CCACCAAATAATAATGGAGTA	AMY2A	313	363	357	1.15974	1.14058
ACACTGTGTGCATGCACA	GAGAGAGTGTAGCACCCATTT	PRKRA	464	309	654	0.665948	1.40948
ACACTGTGTGCATGGTGT	CCGATGATACACTCTTTCTTA	TEP1	927	746	555	0.804746	0.598706
ACACTGTGTGGTACCACA	CCATGTACATGGCTATCATAA	PELI1	83	165	226	1.98795	2.72289
ACACTGTGTGGTACGTGT	GCAGGATATTAGCTCCTTATA	SMARCC1	10	101	186	10.1	18.6
ACACTGTGTGGTCAGTCA	GTTTGCTCAGATGGAGGTGAA	CYP46A1	169	153	257	0.905325	1.52071
ACACTGTGTGGTCATGTG	CGAGGGCTTCTTGGATATCAT	PLCG2	467	320	399	0.685225	0.85439
ACACTGTGTGGTGTCATG	CTCTCCCTCTTCCTTGAGCAT	BCL2L11	223	159	141	0.713004	0.632287
ACACTGTGTGGTGTGTAC	CCTCTCTCACAACCAATTCTT	PLD2	302	265	296	0.877483	0.980132
ACACTGTGTGGTTGCAGT	CCGAGTACAGTAGTATCTGCT	PDLIM4	289	261	209	0.903114	0.723183
ACACTGTGTGGTTGGTTG	CCACAGGAAACTACATCATTA	DPM1	1204	850	627	0.70598	0.520764
ACACTGTGTGTGACCAGT	GCTCAGACAAAGTCACCTGAA	SDC2	581	399	567	0.686747	0.975904
ACACTGTGTGTGACGTTG	CCAGTTTGAATTGTTTGGATT	GPR75	260	261	365	1.00385	1.40385
ACACTGTGTGTGCAGTGT	GAGAGTGAGAAGAATTATGAT	FABP6	180	164	176	0.911111	0.977778
ACACTGTGTGTGCATGAC	GTCAAGATAGAGTCAGCAGAT	KCNMA1	403	295	328	0.73201	0.813896
ACACTGTGTGTGGTCAAC	CGTTCTTGGGTATGTTCAATA	UTF1	102	102	222	1	2.17647
ACACTGTGTGTGGTGTCA	CCAACCATAGGCTTCAATGTA	ARF5	319	297	265	0.931034	0.830721
ACACTGTGTGTGTGGTAC	CCAGGACATTCGAAAGCGAAA	TRAF4	830	493	709	0.593976	0.854217
ACCAACACACACACCATG	CGGAAGAAGATAGAAAGAATA	MYH2	388	207	212	0.533505	0.546392
ACCAACACACACACGTAC	CCGCCTAACAAGGTAGATGAA	PHKA2	337	264	239	0.783383	0.709199
ACCAACACACACCAGTTG	CATGGAAACGTCACAGTTCAT	CD68	215	208	408	0.967442	1.89767
ACCAACACACACGTGTGT	GCTGCTATTGAACAACGCATT	SCN2A	59	56	77	0.949153	1.30508
ACCAACACACACTGCAAC	CTAGTTCCTCATAGATCTTAT	FANCI	326	229	303	0.702454	0.929448
ACCAACACACACTGGTCA	CGAAAGGTTTATGGAGCGATA	SDHA	177	140	232	0.79096	1.31073
ACCAACACACCAACCAAC	CAACCCTAATGCCTTTGACTT	GSTO2	200	432	388	2.16	1.94
ACCAACACACCAACGTCA	GCTCTTCATACTGAAGCAGTT	MCM2	407	246	297	0.604423	0.72973
ACCAACACACCACAGTAC	CCCAAATCAAAGGAAATAGAA	CUL3	520	488	533	0.938462	1.025
ACCAACACACCACATGGT	TGGTGGTAATGATAACTTGGT	CDC20	17	18	100	1.05882	5.88235
ACCAACACACCAGTGTTG	GCCTCTTTAGACAGAGGCTTT	POLR3B	233	120	92	0.515021	0.39485
ACCAACACACCATGCACA	CCTGGTTTGCCAGTTCATCTT	CD46	363	154	313	0.424242	0.862259
ACCAACACACCATGGTGT	CGACAGTATTTCCTGGACTTA	ATP8A1	469	375	445	0.799574	0.948827
ACCAACACACGTACCACA	GAGCTTTCAGAGAATCAGCAA	SEPP1	262	252	315	0.961832	1.20229
ACCAACACACGTACGTGT	GCTGTGATTATTCCGAACTCA	XCR1	730	458	480	0.627397	0.657534
ACCAACACACGTCAGTCA	GCCTGCTGTTGCAGAGGAGAA	IGFBP6	38	50	72	1.31579	1.89474
ACCAACACACGTCATGTG	TCGACCAGAGGCCAAGAATTT	PDPK1	239	164	273	0.686192	1.14226
ACCAACACACGTGTGTAC	CTGCCAATGCTACCAAGGAAT	PGLYRP2	554	336	455	0.606498	0.8213
ACCAACACACGTTGCAGT	CCAGTTTGTCCTTAGTCACAA	CYP7B1	402	391	325	0.972637	0.808458
ACCAACACACGTTGGTTG	CCCAGCATTAGAGACTGCAAT	GALNT1	149	133	71	0.892617	0.47651
ACCAACACACTGACCAGT	CCAGGTTTCATGTTCAAGGTA	BIN1	360	221	284	0.613889	0.788889
ACCAACACACTGACGTTG	GTCCATATTCTACTCCGTCAT	CX3CR1	472	405	386	0.858051	0.817797
ACCAACACACTGCAGTGT	CCTACTGTCCTACCTGCGGCA	IL11	32	119	56	3.71875	1.75
ACCAACACACTGGTGTCA	CACCACCATGATTATTGATTT	DPYS	131	276	82	2.10687	0.625954
ACCAACACACTGTGCATG	CGAGGAGCAAGGGCACGGCTT	GHRH	412	284	320	0.68932	0.776699
ACCAACACACTGTGGTAC	GCACAGCGACAACATCATGAT	PIK3CD	195	169	229	0.866667	1.17436
ACCAACACCAACACCACA	CCGGCAGTTCTTCACTAAGAT	CDC37	156	314	95	2.01282	0.608974
ACCAACACCAACACGTGT	CGAGAAACCTACAATGCGCTT	RAB4A	195	153	171	0.784615	0.876923
ACCAACACCAACCAGTCA	CTGGCCTCAGTCCGACCGCAA	AMH	494	396	511	0.801619	1.03441
ACCAACACCAACGTGTAC	CCTGTGGTGTTACTATCTGTA	NOX4	217	211	200	0.97235	0.921659
ACCAACACCAACTGCAGT	CGCGGACGAGATACGCTTCTA	KCNA5	668	448	311	0.670659	0.465569
ACCAACACCAACTGGTTG	CCAGATGGAACAGTACATCTA	RPSA	427	545	354	1.27635	0.82904
ACCAACACCACAACCAGT	TAACCCTTTATTCCGATAATC	ABCB10	594	360	443	0.606061	0.745791
ACCAACACCACAACGTTG	CGCACTAATTATCAAGCTTAT	RFC1	340	280	229	0.823529	0.673529
ACCAACACCACACAGTGT	CCTTGGTGAGTTGTACAAATT	BBS2	152	162	87	1.06579	0.572368
ACCAACACCACACATGAC	GCTGATGTCTCTATTCATCTA	IFNA16	516	472	482	0.914729	0.934109
ACCAACACCACAGTGTCA	CGTGCTGAATAAGAAGAACAA	C3	580	372	530	0.641379	0.913793
ACCAACACCACATGGTAC	CCTTGTCTTTGGACTTGTCAT	SLC1A1	117	254	187	2.17094	1.59829
ACCAACACCAGTACCATG	CCCAACATGTGGAACAATAAA	C9ORF95	231	207	222	0.896104	0.961039
ACCAACACCAGTACGTAC	CCAGCCAAGAAGAGTGAAGAA	IKBKB	305	248	361	0.813115	1.18361
ACCAACACCAGTCACAGT	GGATCCCTTGGCTGGTATAAT	KIF11	90	70	98	0.777778	1.08889
ACCAACACCAGTCAGTTG	CAATGACACAATAGCAGCAAA	STX19	313	275	287	0.878594	0.916933
ACCAACACCAGTCATGCA	GCACACAAGATGAATTAGCAA	CUL1	222	219	290	0.986486	1.30631
ACCAACACCAGTGTGTGT	CGACATTTATGGCAACCCTAT	TIMP2	275	245	325	0.890909	1.18182
ACCAACACCAGTTGCAAC	CCACACGTGCAATAAAGTCCT	TNFRSF13B	425	450	612	1.05882	1.44
ACCAACACCAGTTGGTCA	GCAAACTGGATGAACTAGATT	PANK2	182	300	150	1.64835	0.824176
ACCAACACCATGACCAAC	CCACCAGAACTTGAGGCAAAT	PCNP	410	294	341	0.717073	0.831707
ACCAACACCATGACGTCA	GCCCATATGCTTGTGTCATTA	BACH1	520	196	163	0.376923	0.313462
ACCAACACCATGCAGTAC	CCAACTTCTAATCGCCATATA	EPS8	435	171	254	0.393103	0.583908
ACCAACACCATGCATGGT	GCTCCCTAAACACTACCAAAT	TGFBR2	73	48	119	0.657534	1.63014
ACCAACACCATGGTCAGT	CCTGCAGAACCATGGAGCTTT	CES1	230	86	226	0.373913	0.982609
ACCAACACCATGGTGTTG	CAGGAATAACACGATCGTGAA	GAA	73	142	251	1.94521	3.43836
ACCAACACCATGTGCACA	GCCCATTACATATCTAGGCAA	IMPA1	342	467	420	1.3655	1.22807
ACCAACACCATGTGGTGT	CCCAGAAAGAAATACGCTATA	GALNT12	126	129	146	1.02381	1.15873
ACCAACACGTACACCAAC	CCACCTGAGATTAAGGATCAA	MAP2	290	373	472	1.28621	1.62759
ACCAACACGTACACGTCA	CCGCACTATGAAGATCACTCT	EFNA1	153	113	50	0.738562	0.326797
ACCAACACGTACCAGTAC	CCTGTGGATGACACCATTATT	IL10RB	168	86	96	0.511905	0.571429
ACCAACACGTACGTGTTG	GCAGGCCAGAATTAAGACTTT	CS	106	22	85	0.207547	0.801887
ACCAACACGTACTGCACA	CGTGGTGCAGTTCAAGATCAA	SUMO3	423	141	292	0.333333	0.690307
ACCAACACGTACTGGTGT	GTCACCTTTAATATCACGTTT	ITGAM	332	378	203	1.13855	0.611446
ACCAACACGTCAACCACA	GCACCTGGATATCAACCAGTA	PROM2	124	33	148	0.266129	1.19355
ACCAACACGTCAACGTGT	GCCACCTCTCATTCAAGAAAT	RARB	225	151	330	0.671111	1.46667
ACCAACACGTCACAGTCA	GCCGCAGAGAATCACTGTTTA	ADCY5	199	120	246	0.603015	1.23618
ACCAACACGTCACATGTG	GCCATTGTTCGAGAAGGCTAT	RASAL1	179	258	315	1.44134	1.75978
ACCAACACGTCAGTGTAC	CCTGCCCATCTGTAAGGAATT	TLR6	156	50	33	0.320513	0.211538
ACCAACACGTCATGGTTG	CCTCTTGATGAACCATCTATT	NBN	347	397	397	1.14409	1.14409
ACCAACACGTGTACCAGT	CAATGTGGTCATCATCTACCT	ISLR	109	206	111	1.88991	1.01835
ACCAACACGTGTACGTTG	TCGGGAAATTGTCCTGCCTAA	VAX2	407	625	348	1.53563	0.855037
ACCAACACGTGTCACACA	CGCCTCATCCTCTACAATGAT	PLK1	157	113	147	0.719745	0.936306
ACCAACACGTGTCAGTGT	CCTGGAGATGCACCAGACCTT	CYP11B2	129	166	255	1.28682	1.97674
ACCAACACGTGTCATGAC	GCCGAGAATTTGAGATGGGAA	PTPN12	342	523	390	1.52924	1.14035
ACCAACACGTGTGTGTCA	CCACATTCAAATGGGACTCTT	INPP1	223	284	152	1.27354	0.681614
ACCAACACGTGTTGCATG	CAGCCTGACCAACATCGTGAA	TNFRSF10A	368	539	397	1.46467	1.0788
ACCAACACGTGTTGGTAC	GCGAGCAGAGAACTTCTTTAT	ARPC4	196	84	157	0.428571	0.80102
ACCAACACGTTGACCATG	CCAAGCCATCTTCTACAGCTT	UNC93B1	311	286	261	0.919614	0.839228
ACCAACACGTTGACGTAC	CCACTGATGACCAACAATAAT	MTNR1A	411	195	532	0.474453	1.2944
ACCAACACGTTGCAGTTG	CCCGACAAATGGGCTGGGCCT	TSPO	397	298	310	0.75063	0.780856
ACCAACACGTTGCATGCA	ATGTCCAGTAGCCAAGTTCCA	CDK8	364	399	410	1.09615	1.12637
ACCAACACGTTGGTGTGT	CAGAGTACATTTCCACAACAT	PDE4A	194	63	129	0.324742	0.664948
ACCAACACGTTGTGCAAC	GCGTCTTTGCATTTCTGCGAA	KARS	31	25	49	0.806452	1.58065
ACCAACACGTTGTGGTCA	TGTGACATCATCCCACAAGAT	CHST4	298	120	129	0.402685	0.432886
ACCAACACTGACACCAGT	GCACAGCACAAATTAGTTATA	HMGB1	339	354	273	1.04425	0.80531
ACCAACACTGACACGTTG	CCAATGATGTTGATGTGTATT	APLP2	365	199	365	0.545205	1
ACCAACACTGACCAGTGT	GCAGGGAATTCACCTCAAGAA	CXCL3	413	277	392	0.670702	0.949153
ACCAACACTGACGTGTCA	GCTGATGTCAACGTGCCTGAT	CDKN2D	164	81	115	0.493902	0.70122
ACCAACACTGACTGCATG	CGCGAAGTCTGGCTCAATTAT	RNASEN	439	555	675	1.26424	1.53759
ACCAACACTGACTGGTAC	CGTGGGAATGTCGTATGAGTA	HSD17B12	452	275	250	0.608407	0.553097
ACCAACACTGCAACCATG	CTTGAGGGTAACAAGCGAATA	CFHR1	733	299	486	0.407913	0.663029
ACCAACACTGCAACGTAC	CCAGAACAGTTAAGGCTGAAA	TAF4	289	164	278	0.567474	0.961938
ACCAACACTGCACAGTTG	GATGGGAACTTGTGTGTTAAA	SRP9	296	358	430	1.20946	1.4527
ACCAACACTGCACATGCA	CTGGAAGATTTACAAGATGAA	STAT1	179	167	252	0.932961	1.40782
ACCAACACTGCAGTGTGT	CCTGTGAAGATGTCAATGAAT	FBLN1	520	244	469	0.469231	0.901923
ACCAACACTGCATGCAAC	GTCAGACATAAAGCCATGTTT	MST1	327	422	418	1.29052	1.27829
ACCAACACTGCATGGTCA	GCCAACCTTAACCTTTCTAAT	NF1	369	215	346	0.582656	0.937669
ACCAACACTGGTACCAAC	GAAGTGCCTAAGTCTTTAGTT	IFI35	376	422	557	1.12234	1.48138
ACCAACACTGGTACGTCA	CTTTAAGAGACTCACTGGTTT	HOXA7	99	152	221	1.53535	2.23232
ACCAACACTGGTCAGTAC	CGTAGACTTCTCTGTACCCTT	GRIN2C	460	326	131	0.708696	0.284783
ACCAACACTGGTCATGGT	CCTCATCAAGAACAAGAAGAA	PLCB2	353	296	332	0.838527	0.94051
ACCAACACTGGTGTGTTG	CGGCTTATAAACAGCGTCAAT	NT5C1B	77	98	156	1.27273	2.02597
ACCAACACTGGTTGCACA	CTGCAGGCAACACTTTAGCTT	WISP2	202	241	120	1.19307	0.594059
ACCAACACTGGTTGGTGT	CGACTGGATGTCGGAGGAGTA	FUT1	348	263	112	0.755747	0.321839
ACCAACACTGTGACCACA	CCCTCCCAGATGTTGGACCAA	FGFR1	198	235	272	1.18687	1.37374
ACCAACACTGTGACGTGT	GCCTATAATGATAGCTCTGAT	DNAJA2	184	83	137	0.451087	0.744565
ACCAACACTGTGCAGTCA	CCCATGGAGATCCTCATCAAT	NPTX1	395	262	268	0.663291	0.678481
ACCAACACTGTGGTGTAC	CGTCACCGTAACTGGTACATT	ARF3	85	111	318	1.30588	3.74118
ACCAACACTGTGTGCAGT	CTGCCTACGTGTGTGCATTTG	PF4	437	126	285	0.28833	0.652174
ACCAACACTGTGTGGTTG	TGAGACACTGATCAGAGACAT	NR2F6	330	233	333	0.706061	1.00909
ACCAACCAACACACCACA	GCCAAGCCTATCAAAGGAAAT	COL4A6	177	206	99	1.16384	0.559322
ACCAACCAACACACGTGT	GCTTGCCTTGAAGGACAAGAA	MAD1L1	253	175	126	0.6917	0.498024
ACCAACCAACACCAGTCA	CGGATCGAGTTTGATAACGAT	ITGA6	790	671	442	0.849367	0.559494
ACCAACCAACACGTGTAC	CGTGGCTCTGAATGACATCAA	CACNA2D2	447	273	255	0.610738	0.57047
ACCAACCAACACTGCAGT	GTCGTAGAGCCCTCCACATTT	HSD3B7	176	279	279	1.58523	1.58523
ACCAACCAACACTGGTTG	GCCTATGGAGAAATTCTGGAA	NDUFB6	431	215	245	0.49884	0.568445
ACCAACCAACCAACCAGT	CCTCTGGACTTGGTGTTAATT	SEL1L	273	218	379	0.798535	1.38828
ACCAACCAACCAACGTTG	GCCCTGCTTCCTGAAGCTCTT	TGFB1I1	199	45	54	0.226131	0.271357
ACCAACCAACCACAGTGT	CCTTCAAATGTCACAGACTAA	BUB3	560	355	368	0.633929	0.657143
ACCAACCAACCACATGAC	CGGAGTATGGAAAGTTAGAGT	UBE2H	332	318	489	0.957831	1.47289
ACCAACCAACCAGTGTCA	CGCGGTTGACACGGATGGAAA	CALML5	278	394	390	1.41727	1.40288
ACCAACCAACCATGCATG	GCTGGAGTTCAGGGAACTACT	RNASEL	277	348	230	1.25632	0.830325
ACCAACCAACCATGGTAC	CCTATTATGTTGGTTGGGAAT	RHEB	662	556	604	0.839879	0.912387
ACCAACCAACGTACCATG	CTTCTTAGGTTTGCAGATGAT	RAB1A	366	394	194	1.0765	0.530055
ACCAACCAACGTACGTAC	GCCCATTATGAACTCCTCTTA	FOXA2	365	296	271	0.810959	0.742466
ACCAACCAACGTCAGTTG	CCGACTCTCTGACAAACAGAT	GRIK3	292	306	406	1.04795	1.39041
ACCAACCAACGTCATGCA	TATCTACAGCACCGACTATTA	NTRK1	122	227	176	1.86066	1.44262
ACCAACCAACGTGTCACA	CCTGTGTTCTCGGCATATAGA	LOC728919	262	77	129	0.293893	0.492366
ACCAACCAACGTGTGTGT	CGGCCCTTATTCAAGGATCTT	LTA4H	240	126	222	0.525	0.925
ACCAACCAACGTTGCAAC	CCCAAGGTTACTGGATAGAAG	CCNE2	168	60	202	0.357143	1.20238
ACCAACCAACGTTGGTCA	CGACCACTATTTCGAACGAAA	ST6GALNAC2	148	104	107	0.702703	0.722973
ACCAACCAACTGACCAAC	GCCGACCTCAAGGTTTCTATA	FANCA	108	455	510	4.21296	4.72222
ACCAACCAACTGACGTCA	CGTGGATCAGTCTAAGACATA	PDE6A	253	401	412	1.58498	1.62846
ACCAACCAACTGCAGTAC	CCACAAGGTTTGTGACATATT	API5	269	108	242	0.401487	0.899628
ACCAACCAACTGGTGTTG	CGCAAACAGAACGACGTCTTT	GDI1	136	260	214	1.91176	1.57353
ACCAACCAACTGTGCACA	GCAATGGAAGCCCTCAAAGAA	HSD17B2	294	163	289	0.554422	0.982993
ACCAACCAACTGTGGTGT	GCCGAGATCATGGACGCCTTT	BOK	524	269	263	0.513359	0.501908
ACCAACCACAACACCATG	AGATACACTGTCAGATCCTTT	RPL11	109	133	262	1.22018	2.40367
ACCAACCACAACACGTAC	CCAGACACAAAGGTCTTGGTT	CELSR1	569	391	479	0.68717	0.841828
ACCAACCACAACCAGTTG	GCATGGAGTTGTCTAAGGAAT	TNFRSF19	239	614	408	2.56904	1.70711
ACCAACCACAACGTGTGT	CACCTGTGGAAGTTGATCGAA	POR	218	191	173	0.876147	0.793578
ACCAACCACAACTGCAAC	CCAGATTATGAATGGGCTCTT	MS4A1	481	321	365	0.66736	0.758836
ACCAACCACAACTGGTCA	CCTTTAGCCTACAAGCAGTTT	SHH	224	285	256	1.27232	1.14286
ACCAACCACACAACCAAC	TGGACGTCCTAAAGCATAAAC	MSLN	434	468	397	1.07834	0.914747
ACCAACCACACAACGTCA	CGCTCGGATCTTGTTCAAGAA	H6PD	76	95	92	1.25	1.21053
ACCAACCACACACAGTAC	GCTCAGTTGGTTGATATGAAA	FGA	278	159	268	0.571942	0.964029
ACCAACCACACACATGGT	GCTAAATATGTCCAAGGAGAT	DGKA	182	98	81	0.538462	0.445055
ACCAACCACACAGTGTTG	GCTGCCAGATGGATACGAATT	LGALS1	257	145	329	0.564202	1.28016
ACCAACCACACATGCACA	GACAAGGCCAGACCAAAGCAA	SLC27A4	310	352	236	1.13548	0.76129
ACCAACCACACATGGTGT	CCCGTGAAAGATGAGGAGTAT	CNGA3	215	282	131	1.31163	0.609302
ACCAACCACAGTACCACA	GAGAATCTACACGCATGTATG	MAPK11	116	88	110	0.758621	0.948276
ACCAACCACAGTACGTGT	CCAGTTCAGTGTTGGTGGAAA	STAT5B	153	283	363	1.84967	2.37255
ACCAACCACAGTCAGTCA	CGTTTGTCCTTAACTTTCTTT	RPN1	203	229	280	1.12808	1.37931
ACCAACCACAGTCATGTG	CAGCACTTTGACATATTGAAT	CTSS	199	266	240	1.33668	1.20603
ACCAACCACAGTGTGTAC	CGGATCGAAACTGTGGTGAAA	POLS	182	193	228	1.06044	1.25275
ACCAACCACAGTTGCAGT	GCCGAAGTATTGCGAAGCATT	KCNMA1	87	85	115	0.977011	1.32184
ACCAACCACAGTTGGTTG	GCACATGGTTAGTCAGCTCAT	SLC23A1	225	187	185	0.831111	0.822222
ACCAACCACATGACCAGT	GACCTTGAGAAGAAGAAGAAA	TREH	374	395	506	1.05615	1.35294
ACCAACCACATGACGTTG	CGTCATCACTTATAACCGCTT	PTAFR	609	213	499	0.349754	0.819376
ACCAACCACATGCAGTGT	CGACGAGAAAGCCCTCTCCAT	IGFBP5	313	183	184	0.584665	0.587859
ACCAACCACATGCATGAC	CTTCGATGTGACCTTTGACGT	MAPK7	326	608	558	1.86503	1.71166
ACCAACCACATGGTGTCA	CCACAAAGGTTACCTGTGCAT	BLMH	282	234	207	0.829787	0.734043
ACCAACCACATGTGCATG	GTGAGCCGAAGATCAATTCGA	ELOVL6	556	283	524	0.508993	0.942446
ACCAACCACATGTGGTAC	CCATTGGAAATACGTGACAAA	LIPT1	273	256	440	0.937729	1.61172
ACCAACCAGTACACCAGT	CCAAACTTTCACAGCATAATT	TUBD1	220	284	206	1.29091	0.936364
ACCAACCAGTACACGTTG	CGCCTGTGGATGATCGTATTT	DDX20	230	66	211	0.286957	0.917391
ACCAACCAGTACCAGTGT	TGTCCATAATACCCTGAGTTT	IL1R2	339	344	426	1.01475	1.25664
ACCAACCAGTACGTGTCA	CCAAGTGTTCTGTAAGAAGAT	DUOX1	303	259	250	0.854785	0.825083
ACCAACCAGTACTGCATG	CCCAATTGGGTGCGTAACTTT	GBA	388	376	545	0.969072	1.40464
ACCAACCAGTACTGGTAC	GCCATCAAACAAGTTTATGAA	ANXA5	254	246	125	0.968504	0.492126
ACCAACCAGTCAACCATG	GACAATGCCTTCCAGTCCTTT	CHAD	456	321	550	0.703947	1.20614
ACCAACCAGTCAACGTAC	CATCATCATTCGCCGTTACCT	POLR2F	233	192	364	0.824034	1.56223
ACCAACCAGTCACAGTTG	GCACCAGTCCATCGAAGAATT	PLEC1	401	361	382	0.900249	0.952618
ACCAACCAGTCACATGCA	GCTGCCTACTCAGTTTCTCTT	GPRC5A	487	335	475	0.687885	0.975359
ACCAACCAGTCAGTGTGT	GCGAACTTCATTGCTCCCAAA	ZFYVE16	578	485	357	0.8391	0.617647
ACCAACCAGTCATGGTCA	CCCAAACCAAACTACTCACAA	ATP6V1C2	294	341	366	1.15986	1.2449
ACCAACCAGTGTACCAAC	CGTGACTTAATCACCTTCTAA	CFHR5	287	277	209	0.965157	0.728223
ACCAACCAGTGTACGTCA	CGCCAGAGCCCGATGACCTTT	OLIG2	239	247	203	1.03347	0.849372
ACCAACCAGTGTCAGTAC	CCTACAATCACCAGCACGAAT	FADS2	210	73	207	0.347619	0.985714
ACCAACCAGTGTCATGGT	ACTGCGGATCTCTGTGTCATT	TGFB1	323	337	245	1.04334	0.758514
ACCAACCAGTGTGTGTTG	CGAAATGTTAAGCCGTGGATT	EIF4A1	362	230	530	0.635359	1.46409
ACCAACCAGTGTTGCACA	CCTTCCTCTGGGAAACTGACA	WBSCR17	541	135	420	0.249538	0.77634
ACCAACCAGTGTTGGTGT	GCATACCTTCAAAGAGGACTT	RFK	186	247	216	1.32796	1.16129
ACCAACCAGTTGACCACA	GATATTTCCAAGCCCTGGATT	TNKS1BP1	108	112	192	1.03704	1.77778
ACCAACCAGTTGACGTGT	CCCAACTATAACAAGCCAAAT	MTA1	164	486	310	2.96341	1.89024
ACCAACCAGTTGCAGTCA	CTCCTAATAAACTCTTCAGAA	GABRA6	375	395	434	1.05333	1.15733
ACCAACCAGTTGCATGTG	CATTGGCTGCATTCTCTTTGA	CLK3	758	528	466	0.69657	0.614776
ACCAACCAGTTGGTCATG	CCCAGAAGCAGGATGAGAAGA	SCN5A	389	271	279	0.696658	0.717224
ACCAACCAGTTGGTGTAC	GCTAGGTTCTTCGATGGAGAA	GNPDA1	152	69	139	0.453947	0.914474
ACCAACCAGTTGTGCAGT	CTGAGAGTGCCCTAGACAGTA	SMUG1	540	685	608	1.26852	1.12593
ACCAACCAGTTGTGGTTG	GCTAACCACTTGGAAGATAAA	PRMT7	342	244	263	0.71345	0.769006
ACCAACCATGACACCAAC	CACAGGGAGTGTGACACTTAA	CARD10	177	248	414	1.40113	2.33898
ACCAACCATGACACGTCA	CCTTCCAGAAGAATACCCAAT	UBE2N	499	227	101	0.45491	0.202405
ACCAACCATGACCAGTAC	GACACGTTTGACAGTGGCTTT	IL21R	755	461	467	0.610596	0.618543
ACCAACCATGACGTGTTG	CCACACACCATGAATCTACTA	QARS	668	417	347	0.624251	0.519461
ACCAACCATGACTGCACA	GCGGGACAACTACGGGAAGAA	TCF7	377	328	268	0.870027	0.710875
ACCAACCATGACTGGTGT	CAGGCTCTGATGTTGTCTCTA	IVD	359	402	373	1.11978	1.039
ACCAACCATGCAACCACA	CGCTGAAACATGCTAGTGATA	KL	264	283	118	1.07197	0.44697
ACCAACCATGCAACGTGT	CCCTGTATCCTAAGTGTTAAT	ATF7IP	309	225	281	0.728155	0.909385
ACCAACCATGCACAGTCA	CCAGGACTACTGTAGCCACAA	PLA2G4D	342	168	225	0.491228	0.657895
ACCAACCATGCACATGTG	CCATTATACAATAGAGGGAAA	WRN	470	269	422	0.57234	0.897872
ACCAACCATGCAGTGTAC	CCTGGAAGGAAGATGCCTTAT	ALOX15	564	456	426	0.808511	0.755319
ACCAACCATGCATGGTTG	ATCAGAACCAGAGGCTTGGTC	MET	125	94	135	0.752	1.08
ACCAACCATGGTACCAGT	CGAACGAGGTGACGGAAATTA	VAMP5	423	265	231	0.626478	0.546099
ACCAACCATGGTACGTTG	CCTGGAAATGACCGTGCGCTT	HES2	195	201	103	1.03077	0.528205
ACCAACCATGGTCAGTGT	GCTCACCATTATCCGCCTTAT	CYP2F1	291	360	417	1.23711	1.43299
ACCAACCATGGTCATGAC	CACTGGATCTAATGAACGGAA	SIRPA	256	145	289	0.566406	1.12891
ACCAACCATGGTGTGTCA	GCGGTGATTGACGACGCCTTT	MMP9	182	209	304	1.14835	1.67033
ACCAACCATGGTTGCATG	GCTGCTCTACTGCTTCAGGAA	GH1	226	167	241	0.738938	1.06637
ACCAACCATGGTTGGTAC	CCATTTCGGAAGAAGCGAGTT	MAT1A	138	151	185	1.0942	1.34058
ACCAACCATGTGACCATG	GATGAAGAAGAGCGGAAACCT	GRWD1	321	210	290	0.654206	0.903427
ACCAACCATGTGACGTAC	CGGCTATATCAATTCCGGGTT	HTR4	364	235	273	0.645604	0.75
ACCAACCATGTGCAGTTG	AGGGAGGCTATACCCTAGTAA	HPX	110	108	108	0.981818	0.981818
ACCAACCATGTGCATGCA	CCTTAACTGACATGGGCCTTT	IGF1R	423	489	441	1.15603	1.04255
ACCAACCATGTGGTGTGT	CGATTGCAAGAGGGTTATGAT	ESD	79	131	190	1.65823	2.40506
ACCAACCATGTGTGCAAC	CCTGCTGGTTTCCATCAAGCA	GLP2R	267	193	118	0.722846	0.441948
ACCAACCATGTGTGGTCA	CACTACGGAGAGTGTACGATT	CHST2	207	422	385	2.03865	1.8599
ACCAACGTACACACCAGT	CGGGAGGCTCACTTAAAGTAT	MMAB	233	179	144	0.76824	0.618026
ACCAACGTACACACGTTG	CCTCTCTCTCAGTTGTCGTTT	GZMA	93	70	121	0.752688	1.30108
ACCAACGTACACCAGTGT	GCTGTGGAAGTCTGTGTTGTA	CD28	131	90	110	0.687023	0.839695
ACCAACGTACACGTGTCA	CCTATTATGATAACTCGACTA	SLC18A2	76	135	267	1.77632	3.51316
ACCAACGTACACTGCATG	GGAGAATCCACATCCTATAAA	CPN2	437	310	398	0.709382	0.910755
ACCAACGTACACTGGTAC	GTCGTCCTCTATGTGGAGAAT	G6PD	398	181	122	0.454774	0.306533
ACCAACGTACCAACCATG	CGGTGATGGATAAATTGACAA	RPA4	234	187	150	0.799145	0.641026
ACCAACGTACCAACGTAC	GCCTCTCCTTTGTATATTATT	YY1	113	148	216	1.30973	1.9115
ACCAACGTACCACAGTTG	CCCGGACCTACCAGGTGGTGT	CELA3B	413	351	387	0.849879	0.937046
ACCAACGTACCACATGCA	GCTGCAAATGTGGTGAGAAAT	PSMB9	127	158	161	1.24409	1.26772
ACCAACGTACCAGTGTGT	GCGACTGTTCTGCCAAGCAAT	SYT1	477	427	433	0.895178	0.907757
ACCAACGTACCATGCAAC	CCAAGGAGCCATTCTGTGTGT	PPARD	191	54	61	0.282723	0.319372
ACCAACGTACCATGGTCA	GAGACATACTTGATGCCCAAA	NCF1	190	58	85	0.305263	0.447368
ACCAACGTACGTACCAAC	CTGGATCACCATCTTCCAGAT	PSENEN	264	345	327	1.30682	1.23864
ACCAACGTACGTACGTCA	CCAGGAGTAGATAAACCTGAT	IRF2	351	189	406	0.538462	1.1567
ACCAACGTACGTCAGTAC	GCTCCTTTGGTGAAGATTAAA	IFT57		105	89
ACCAACGTACGTCATGGT	CGGGCTTGTATATTGGGAGAT	ACVR1B	392	650	528	1.65816	1.34694
ACCAACGTACGTGTCAGT	CCAAGTACAGGCGCTAATTGT	ASS1	578	513	370	0.887543	0.640138
ACCAACGTACGTGTGTTG	CCATGAAGGTTATGGCATCAT	MPPED2	459	659	679	1.43573	1.4793
ACCAACGTACGTTGCACA	CGGGATCTACCATACCCATTG	CDC2	104	132	104	1.26923	1
ACCAACGTACGTTGGTGT	CCTGTGTGTAAACTATTTCTT	CDS2	159	38	110	0.238994	0.691824
ACCAACGTACTGACCACA	GAACGGATTGAAAGGAGAGAA	COL18A1	266	116	123	0.43609	0.462406
ACCAACGTACTGACGTGT	CCCTAATCTGATGGGTCATTA	FZD6	406	229	318	0.564039	0.783251
ACCAACGTACTGCAGTCA	TGGAGAGACTTACTACTACAT	EFNA4	284	126	178	0.443662	0.626761
ACCAACGTACTGGTCATG	CCTGAATGTACATTGCACAAT	TSHR	237	272	254	1.14768	1.07173
ACCAACGTACTGGTGTAC	CCTCTGAACTTCCTAAAGATA	PGAP1	93	149	112	1.60215	1.2043
ACCAACGTACTGTGCAGT	CTCTTGGGTGGGTAAGACTAA	CRH	105	153	232	1.45714	2.20952
ACCAACGTACTGTGGTTG	CCTCAACCATTTCCGGCAAAT	HIP1	107	214	233	2	2.17757
ACCAACGTCAACACCAAC	CCGGTTGCAATGCAAGTTCTA	CLDN17	100	151	53	1.51	0.53
ACCAACGTCAACACGTCA	CGACCGCTTTCTGCTGGTGTT	C5AR1	78	125		1.60256
ACCAACGTCAACCAGTAC	CCTGGGCACAAGGACTTAATT	LEPR	462	384	415	0.831169	0.898268
ACCAACGTCAACGTGTTG	TCCCTGGTCTACCGACCTGAT	MIOX	276	121	222	0.438406	0.804348
ACCAACGTCAACTGCACA	CAGCGTTGAAATGGAAGCCAT	IL15RA	180	52	270	0.288889	1.5
ACCAACGTCAACTGGTGT	CCTCAACTATTACATCCTTAA	LBP	262	206	152	0.78626	0.580153
ACCAACGTCACAACCACA	TCAATGGCATTGGCAACTATC	NEIL1	266	188	175	0.706767	0.657895
ACCAACGTCACAACGTGT	GCTGGCTGCAAGAAGATCTTT	ERBB2	219	187	188	0.853881	0.858447
ACCAACGTCACACAGTCA	CCTCTTCTCAAAGCTGGGATT	NP	354	162	245	0.457627	0.69209
ACCAACGTCACACATGTG	GACCTCATGGAGAAGAGGAAA	AK2	192	191	276	0.994792	1.4375
ACCAACGTCACAGTGTAC	CCACTCTAGTTACACTCCTCT	HLA-DMB	295	137	355	0.464407	1.20339
ACCAACGTCACATGGTTG	GAACGAAACCAGCGTCCTATT	KCNMB1	308	287	358	0.931818	1.16234
ACCAACGTCAGTACCAGT	GCTGATAGCTTACGAGGAAAT	CDC2L5	130	157	269	1.20769	2.06923
ACCAACGTCAGTACGTTG	CCAGACTATTCCACTTAATAA	COPS5	433	449	356	1.03695	0.822171
ACCAACGTCAGTCAGTGT	GCTCCAAAGAAACTCTGTGTT	ZMYM2	161	76	149	0.47205	0.925466
ACCAACGTCAGTCATGAC	GCCAGATGTGTGAGCCAGGAA	CD27	180	287	119	1.59444	0.661111
ACCAACGTCAGTGTGTCA	GACTACCTGAAAGGCAGCTAT	INPPL1	310	304	331	0.980645	1.06774
ACCAACGTCAGTTGCATG	GCTGCAGCTTTGCTTCCAATG	IRF6	101	290	170	2.87129	1.68317
ACCAACGTCAGTTGGTAC	CCCTCACATCTTCATCCCTTT	SH3KBP1	244	60	121	0.245902	0.495902
ACCAACGTCATGACCATG	GAATTATTCTGAGAGAGGACA	LY86	265	367	355	1.38491	1.33962
ACCAACGTCATGACGTAC	CACGTTATTCGGATCGTCCAT	EN1	386	550	377	1.42487	0.976684
ACCAACGTCATGCAGTTG	CTGGTTAACTTCTTGAGCTAT	APOA2	367	126	129	0.343324	0.351499
ACCAACGTCATGCATGCA	CTTTCCTGCCTATTACGCCAT	MAPK8IP1	132	161	351	1.2197	2.65909
ACCAACGTCATGGTGTGT	CGATCAGAACAGTGTTTGGAA	CNDP1	305	242	324	0.793443	1.0623
ACCAACGTCATGTGCAAC	CAGGAAGTAGCCGCATTTGAT	KDR	435	186	330	0.427586	0.758621
ACCAACGTCATGTGGTCA	CGTGTGCTACTACTACCAGAA	ST6GAL1	223	277	358	1.24215	1.60538
ACCAACGTGTACACCATG	GCCTTTCTTTCAATCCTTATA	RBBP4	438	330	229	0.753425	0.522831
ACCAACGTGTACACGTAC	GCCTGCTGAGGAGCTCTCCAT	ATG7	43	166	119	3.86047	2.76744
ACCAACGTGTACCAGTTG	CAGGGCCAAGAATTCCACTTT	IL24	268	166	218	0.619403	0.813433
ACCAACGTGTACGTGTGT	CCTTCCTGATATTTACAGTAA	SEPHS1	175	176	79	1.00571	0.451429
ACCAACGTGTACTGCAAC	CCCAAGTGATCTCAGAAGCAA	AKAP1	343	120	320	0.349854	0.932945
ACCAACGTGTACTGGTCA	GCGAGAGGATATTCCAGTGAA	HEXA	387	213	258	0.550388	0.666667
ACCAACGTGTCAACCAAC	GATCATGAAGGTGGAGGAGAT	LOC285053	212	136	231	0.641509	1.08962
ACCAACGTGTCAACGTCA	GAGTTGCTCTTTCACTTCCAT	NR1I3	405	373	348	0.920988	0.859259
ACCAACGTGTCACAGTAC	GCACCATTTGAGAATGTCCAA	HIBCH	316	261	286	0.825949	0.905063
ACCAACGTGTCACATGGT	GCAGTGACAATGATTCAGACA	PAF1	311	309	277	0.993569	0.890675
ACCAACGTGTCAGTGTTG	GCAGGTGCTTATCTGACCTTA	TLR5	334	365	322	1.09281	0.964072
ACCAACGTGTCATGGTGT	GCTGGTAAGATGCATGCTGAA	SLC12A1	251	233	312	0.928287	1.24303
ACCAACGTGTGTACCACA	CCACAAGTTTGACCTGATGTA	TUBA1C	142	177	189	1.24648	1.33099
ACCAACGTGTGTACGTGT	GCTCTCGTACTGGACAGATTA	IKZF3	206	249	327	1.20874	1.58738
ACCAACGTGTGTCAGTCA	GCACAGATTTGCGTTCCAATT	NDUFS1	214	113	119	0.528037	0.556075
ACCAACGTGTGTCATGTG	GCGCAATTACTACTATGACGT	SYK	387	360	296	0.930233	0.764858
ACCAACGTGTGTGTGTAC	GCACATGCTATTACTATGCAA	RECQL	55	172	161	3.12727	2.92727
[truncated: 25,497 more rows]

## Sheet: Supplementary_Table_4
Table S4. Changes in clonal size from shRNA experiments with leaf extracts for drug target analyses
	changes in clonal sizes
	leaf extract
A4GALT	increase
ABCA10	decrease
ACOT11	decrease
ACPT	increase
ACTA1	increase
ACTB	increase
ACTN2	increase
ACY3	decrease
ADARB1	increase
ADRB1	increase
AHSG	increase
ALG2	increase
ALMS1	increase
APAF1	decrease
APOA2	decrease
ARD1A	increase
ARPC2	increase
ARPC3	decrease
ARRB1	increase
ASMT	decrease
ATP6V1E1	decrease
B3GALT5	increase
BCL2L14	decrease
BCL2L2	increase
CACNA1A	increase
CACNA1F	increase
CCNE1	increase
CCNK	increase
CD34	increase
CDC2L6	increase
CDK5R1	increase
CDKN3	increase
CEP290	decrease
CETP	increase
CHMP1B	increase
CHRNA1	increase
CHST4	decrease
CIT	decrease
CLU	decrease
COASY	increase
CSE1L	increase
CSNK1A1L	increase
CSRP3	increase
CTSD	decrease
CTSS	increase
CUGBP2	increase
CYP2F1	increase
DAPK3	increase
DCTN1	decrease
DGKH	increase
DNAJB9	decrease
DRD4	increase
DUT	increase
EBP	increase
EEA1	increase
EED	increase
EIF2B1	decrease
EIF3A	increase
EIF4G3	increase
EMP1	increase
EMX2	increase
ENPP7	decrease
EPHB3	increase
FABP3	increase
FBLN1	increase
FGF3	decrease
FOXO4	decrease
G6PD	decrease
GALNS	decrease
GAMT	decrease
GDI2	increase
GGCX	increase
GIP	increase
GLUD1	decrease
GMPPB	increase
GNRHR	increase
GPX6	decrease
GSTO2	decrease
GTF2H3	decrease
GTF2H4	increase
GUCY1B3	decrease
GYS1	increase
GYS2	decrease
GZMB	increase
HBB	increase
HNF4A	decrease
HRAS	increase
HS3ST3A1	decrease
HS6ST3	decrease
HSPA1L	increase
HTR6	decrease
IFNA21	increase
IFNG	decrease
IL17D	increase
IL17F	increase
IL3RA	increase
IL4	increase
INHA	decrease
INPP5B	decrease
INPP5D	increase
ITGB7	decrease
JAG2	decrease
JAM2	increase
KCNQ2	increase
KDELR1	decrease
KIF11	increase
KL	decrease
KRAS	increase
LBP	decrease
LIPF	increase
LITAF	increase
LOC390876	decrease
LOC391656	increase
LOC439992	increase
LRP1	decrease
LRPAP1	increase
LRRC15	increase
Luc	decrease
MAGI1	decrease
MCM4	decrease
MEF2B	increase
MEFV	increase
MERTK	increase
MLYCD	increase
MYCN	increase
MYD88	decrease
MYOG	increase
NCOA3	decrease
NDUFA8	increase
NDUFS8	increase
NMNAT1	increase
NMNAT2	increase
NPY2R	decrease
NR3C1	decrease
NSMCE2	increase
NT5C1A	decrease
ORC1L	decrease
PARK7	decrease
PEBP1	decrease
PIK3C2B	increase
PIP3-E	decrease
PIP5K2B	increase
PITX2	increase
PKM2	increase
PLA2G4C	increase
PLK1	decrease
PLLP	increase
PMM1	increase
PODXL	increase
POLR2A	increase
POLR2B	increase
PON2	increase
PRDX3	increase
PRKDC	increase
PRMT1	decrease
PSMA5	decrease
PSMA7	decrease
PSMD1	increase
PSME1	decrease
PTAFR	decrease
PTCH1	increase
PTPN9	increase
RAD51	increase
RAD54B	decrease
RAD9A	decrease
RBX1	increase
RECQL5	increase
RELB	decrease
REV1	increase
RGS16	decrease
RPA1	increase
RPA2	increase
RPL14	increase
RPL30	increase
RPL8	increase
RPS13	increase
SAP18	increase
SDHD	increase
SFRP1	increase
SFRP4	increase
SHISA5	increase
SLC18A3	decrease
SLC22A12	decrease
SLC25A11	increase
SLC2A4	increase
SMARCC2	increase
SMC4	increase
SMURF1	increase
SNAP47	increase
SPN	increase
SPRED2	decrease
SRP19	increase
SRP68	increase
SUFU	increase
SYN3	decrease
SYT1	decrease
TAT	increase
TBX21	increase
TCF7L2	increase
TCIRG1	increase
TEAD2	decrease
TECR	increase
TF	decrease
TGIF1	increase
TIMP3	increase
TLX1	increase
TLX3	increase
TM2D1	decrease
TNFRSF10A	increase
TNFRSF18	increase
TOLLIP	increase
TOP1	increase
TPK1	increase
TRRAP	increase
TUBA4	increase
UBE2M	increase
UBTF	increase
UGT2A3	increase
WEE1	increase
WNT3	decrease
YARS	increase
VDR	increase, decrease
PSMD11	increase, decrease
YWHAG	decrease
ZCCHC11	decrease
