# Supplementary material for: Functional genomics screen with pooled shRNA library and gene expression profiling with extracts of Azadirachta indica identify potential pathways for therapeutic targets in head and neck squamous cell carcinoma
Source: PeerJ. 2019 Mar 1;7:e6464. doi: 10.7717/peerj.6464 (PMC6398373; doi:10.7717/peerj.6464)
Supplement: Supplemental Information 2 — Table S5. Short listed genes from whole genome expression (WGGX) assay and shRNA experiments for pathway analyses. Table S6. Results from pathway enrichment analyses performed using Reactome with a consensus list of 321 genes. Table S7. Drug interactions. [file peerj-07-6464-s006.xlsx]

## Sheet: Supplementary_Table_5
Table S5. Short listed genes from whole genome expression (WGGX) assay and shRNA experiments for pathway analyses
	change in gene expression	changes in clonal size
	WGGX – leaf	shRNA – leaf
ABCA10	no change	decrease
A4GALT	no change	increase
ABCC2	increase	no change
ABL2	increase	no change
ABTB2	increase	NA
ACOT11	no change	decrease
ACPT	no change	increase
ACTA1	increase	increase
ACTB	no change	increase
ACTN2	no change	increase
ACY3	no change	decrease
ADARB1	decrease	increase
ADM2	increase	NA
ADRB1	no change	increase
AHSG	no change	increase
ALDH2	increase	no change
ALG2	no change	increase
ALMS1	no change	increase
ALOXE3	increase	NA
ANKRD37	increase	NA
APAF1	no change	decrease
APOA2	no change	decrease
ARD1A	no change	increase
ARL14	increase	NA
ARPC2	no change	increase
ARPC3	no change	decrease
ARRB1	no change	increase
ASMT	no change	decrease
ATF3	increase	no change
ATP6V1E1	no change	decrease
AXUD1	increase	NA
B3GALT5	no change	increase
BAG3	increase	no change
BCL2L14	no change	decrease
BCL2L2	no change	increase
C13orf15	increase	no change
C3orf32	increase	NA
C3orf54	decrease	NA
C5orf41	increase	NA
CACNA1A	no change	increase
CACNA1F	no change	increase
CBS	increase	no change
CCL26	increase	NA
CCNE1	increase	increase
CCNK	no change	increase
CD34	no change	increase
CD55	increase	no change
CDC2L6	increase	increase
CDK5R1	increase	increase
CDKN3	no change	increase
CEP290	no change	decrease
CETP	no change	increase
CGNL1	increase	NA
CHAC1	increase	NA
CHMP1B	increase	increase
CHRNA1	no change	increase
CHST4	no change	decrease
CIT	no change	decrease
CITED2	increase	no change
CLCF1	increase	no change
CLK1	increase	no change
CLU	no change	decrease
COASY	no change	increase
CSE1L	no change	increase
CSNK1A1L	no change	increase
CSRP3	no change	increase
CTGF	increase	no change
CTSD	no change	decrease
CTSS	no change	increase
CUGBP2	no change	increase
CYP2F1	no change	increase
CYP4F11	increase	NA
DAPK3	no change	increase
DCTN1	no change	decrease
DDIT3	increase	no change
DDIT4	increase	no change
DEDD2	increase	no change
DGKH	no change	increase
DHRS3	increase	no change
DHRS9	increase	NA
DNAJA4	increase	no change
DNAJB1	increase	no change
DNAJB4	increase	no change
DNAJB9	increase	decrease
DRD4	no change	increase
DUSP1	increase	no change
DUT	no change	increase
EBP	no change	increase
EEA1	no change	increase
EED	no change	increase
EID3	increase	NA
EIF2B1	no change	decrease
EIF3A	no change	increase
EIF4G3	no change	increase
EMP1	no change	increase
EMX2	no change	increase
ENPP7	no change	decrease
EPHB3	increase	increase
ESM1	increase	NA
FABP3	no change	increase
FAM107B	increase	NA
FBLN1	no change	increase
FBXO30	increase	NA
FGF3	no change	decrease
FOS	increase	no change
FOSB	increase	no change
FOXO4	increase	decrease
G6PD	no change	decrease
GABARAPL1	increase	no change
GADD45B	increase	no change
GALNS	no change	decrease
GAMT	no change	decrease
GCLC	increase	no change
GDF15	increase	no change
GDI2	no change	increase
GEM	increase	NA
GFPT2	increase	no change
GGCX	no change	increase
GIP	no change	increase
GLUD1	no change	decrease
GMPPB	no change	increase
GNRHR	no change	increase
GPX6	no change	decrease
GSTO2	no change	decrease
GTF2H3	no change	decrease
GTF2H4	no change	increase
GUCY1B3	no change	decrease
GYS1	no change	increase
GYS2	no change	decrease
GZMB	no change	increase
HBB	no change	increase
HBEGF	increase	no change
HERPUD1	increase	no change
HMOX1	increase	no change
HNF4A	no change	decrease
HRAS	no change	increase
HS3ST3A1	no change	decrease
HS6ST3	no change	decrease
HSPA1A	increase	no change
HSPA1L	increase	increase
HSPA7	increase	NA
HSPB8	increase	NA
HTR6	no change	decrease
IFNA21	no change	increase
IFNG	no change	decrease
IL11	increase	no change
IL17D	no change	increase
IL17F	no change	increase
IL1RL1	increase	no change
IL3RA	no change	increase
IL4	no change	increase
IL6	increase	no change
INHA	no change	decrease
INPP5B	no change	decrease
INPP5D	no change	increase
ITGB7	no change	decrease
JAG2	no change	decrease
JAM2	no change	increase
KCNQ2	no change	increase
KDELR1	no change	decrease
KIF11	decrease	increase
KL	no change	decrease
KLF2	increase	no change
KRAS	no change	increase
LBP	no change	decrease
LINCR	increase	NA
LIPF	no change	increase
LITAF	no change	increase
LOC390876	NA	decrease
LOC391656	NA	increase
LOC439992	NA	increase
LRP1	no change	decrease
LRPAP1	no change	increase
LRRC15	no change	increase
LTB	decrease	no change
Luc	NA	decrease
MAFF	increase	no change
MAGI1	no change	decrease
MCM4	no change	decrease
MEF2B	no change	increase
MEFV	no change	increase
MERTK	no change	increase
MIR21	increase	NA
MLYCD	no change	increase
MXD1	increase	NA
MYCN	no change	increase
MYD88	no change	decrease
MYOG	no change	increase
NAV3	increase	NA
NCOA3	no change	decrease
NDUFA8	no change	increase
NDUFS8	no change	increase
NMNAT1	no change	increase
NMNAT2	no change	increase
NPY2R	no change	decrease
NR3C1	no change	decrease
NSMCE2	no change	increase
NT5C1A	no change	decrease
OKL38	increase	NA
ORC1L	no change	decrease
OSBP2	increase	NA
OSGIN1	increase	NA
PARK7	no change	decrease
PEBP1	no change	decrease
PELI1	increase	no change
PGF	increase	no change
PIF1	decrease	no change
PIK3C2B	no change	increase
PIM1	increase	NA
PIP3-E	no change	decrease
PIP5K2B	NA	increase
PITX2	no change	increase
PKM2	no change	increase
PLA2G4C	increase	increase
PLK1	no change	decrease
PLLP	no change	increase
PMAIP1	increase	no change
PMM1	no change	increase
PODXL	no change	increase
POLR2A	no change	increase
POLR2B	no change	increase
PON2	no change	increase
PPP1R15A	increase	NA
PRDM1	increase	no change
PRDX3	no change	increase
PRKDC	decrease	increase
PRMT1	no change	decrease
PSMA5	no change	decrease
PSMA7	NA	decrease
PSMD1	no change	increase
PSME1	no change	decrease
PSRC1	decrease	NA
PTAFR	no change	decrease
PTCH1	no change	increase
PTGS2	increase	no change
PTPN9	no change	increase
PTPRH	increase	no change
RAD51	no change	increase
RAD54B	no change	decrease
RAD9A	no change	decrease
RBX1	no change	increase
RECQL5	no change	increase
RELB	increase	decrease
REV1	no change	increase
RGS16	increase	decrease
RGS2	increase	NA
RHOB	increase	NA
RN5S9	increase	NA
RP9P	increase	NA
RPA1	no change	increase
RPA2	no change	increase
RPL14	no change	increase
RPL30	no change	increase
RPL8	no change	increase
RPS13	no change	increase
S1PR5	decrease	NA
SAMD4A	increase	NA
SAP18	no change	increase
SDHD	no change	increase
SESN2	increase	NA
SFRP1	no change	increase
SFRP4	no change	increase
SGMS2	increase	NA
SHISA5	no change	increase
SLC18A3	no change	decrease
SLC22A12	no change	decrease
SLC25A11	no change	increase
SLC2A4	no change	increase
SLC7A11	increase	NA
SMARCC2	no change	increase
SMC4	no change	increase
SMURF1	increase	increase
SNAP47	no change	increase
SNORA28	increase	NA
SNORD46	increase	NA
SOCS1	increase	no change
SPHK1	increase	NA
SPN	no change	increase
SPRED2	no change	decrease
SPSB1	increase	NA
SRP19	no change	increase
SRP68	no change	increase
STX11	increase	no change
SUFU	no change	increase
SYN3	no change	decrease
SYT1	no change	decrease
TAGLN	increase	no change
TAT	no change	increase
TBX21	no change	increase
TBX3	increase	NA
TCF7L2	no change	increase
TCIRG1	no change	increase
TEAD2	no change	decrease
TECR	no change	increase
TF	no change	decrease
TGIF1	no change	increase
TIMP3	no change	increase
TLX1	no change	increase
TLX3	no change	increase
TM2D1	no change	decrease
TNFRSF10A	no change	increase
TNFRSF18	no change	increase
TOLLIP	no change	increase
TOP1	no change	increase
TPK1	no change	increase
TRRAP	no change	increase
TUBA4	no change	increase
TXNRD1	increase	no change
UBE2M	no change	increase
UBTF	no change	increase
UGT2A3	no change	increase
ULK1	increase	no change
WEE1	no change	increase
WNT3	no change	decrease
YARS	no change	increase
YWHAG	no change	decrease
ZC3H12A	increase	NA
ZCCHC11	no change	decrease
VDR	no change	increase, decrease
PSMD11	no change	increase, decrease
ZFAND2A	increase	NA

## Sheet: Supplementary_Table_6
Table S6. Results from pathway enrichment analyses performed using Reactome with a consensus list of 321 genes.
Pathway name	#Entities found	#Entities total	#Interactors found	#Interactors total	Entities ratio	Entities pValue	Entities FDR	#Reactions found	#Reactions total	Reactions ratio	Species identifier	Species name	Submitted entities found	Mapped entities	Submitted entities hit interactor	Interacts with	Found reaction identifiers
Attenuation phase	14	47	0	0	0.00346761	2.64984e-08	3.56404e-05	3	5	0.000445673	9606	Homo sapiens	DNAJB1;HSPA1L;HSPA1A;DEDD2				R-HSA-3371554;R-HSA-5082369;R-HSA-5082384
HSF1-dependent transactivation	15	59	0	0	0.00435296	6.54384e-08	4.39746e-05	4	8	0.000713076	9606	Homo sapiens	DNAJB1;HSPA1L;HSPB8;HSPA1A;DEDD2				R-HSA-3371554;R-HSA-5082356;R-HSA-5082369;R-HSA-5082384
HSF1 activation	13	43	3	35	0.0031725	2.82742e-05	0.0126668	6	7	0.000623942	9606	Homo sapiens	DNAJB1;HSPA1L;RPA1;RPA2;DEDD2;HSPA1A	P27694;P15927;ENSG00000235941;ENSG00000215328;ENSG00000237724;ENSG00000132002;ENSG00000206383;ENSG00000204389;ENSG00000160570;ENSG00000226704;ENSG00000234258;ENSG00000236251;ENSG00000234475	BAG3;SPHK1;PLK1	P68104;Q00613	R-HSA-3371586;R-HSA-4793819;R-HSA-5082409;R-HSA-3371591;R-HSA-5324632;R-HSA-5082391
Nuclear Receptor transcription pathway	11	84	2	20	0.00619743	0.0040118	0.93298	1	1	8.91345e-05	9606	Homo sapiens	VDR;HNF4A;NR3C1	P41235;P04150-5;P04150-6;P04150-7;P04150-8;P04150-9;P04150-1;P11473;P04150-2;P04150-3;P04150-4	VDR;PLK1	Q15648	R-HSA-376419
Regulation of RAS by GAPs	9	70	0	2	0.00516453	0.00422795	0.93298	5	5	0.000445673	9606	Homo sapiens	PSMA5;SPRED2;PSMD11;PSME1;PSMD1;KRAS;HRAS;PSMA7;RBX1				R-HSA-5658438;R-HSA-5658231;R-HSA-5658435;R-HSA-5658430;R-HSA-5658424
TFAP2 (AP-2) family regulates transcription of other transcription factors	3	5	0	3	0.000368895	0.00507226	0.93298	2	2	0.000178269	9606	Homo sapiens	CITED2;PITX2				R-HSA-8864718;R-HSA-8864729
SHC-mediated cascade:FGFR1	5	29	0	0	0.00213959	0.00856238	0.93298	4	4	0.000356538	9606	Homo sapiens	KL;KRAS;HRAS;FGF3				R-HSA-5654582;R-HSA-5654597;R-HSA-5654573;R-HSA-5654600
RNA Polymerase I Promoter Escape	5	30	0	0	0.00221337	0.00980418	0.93298	1	1	8.91345e-05	9606	Homo sapiens	RPA1;UBTF;RPA2;GTF2H3;GTF2H4				R-HSA-73769
Regulation of HSF1-mediated heat shock response	18	111	8	124	0.00818946	0.00986151	0.93298	13	14	0.00124788	9606	Homo sapiens	DNAJB1;HSPA1L;BAG3;HSPA7;RPA1;RPA2;HSPA1A;DEDD2	P27694;P0DMV8;P15927;ENSG00000235941;ENSG00000215328;ENSG00000237724;ENSG00000132002;P34931;ENSG00000206383;ENSG00000204389;ENSG00000160570;O95817;P48741;ENSG00000226704;ENSG00000234258;ENSG00000236251;P25685;ENSG00000234475	GYS1;MYCN;BAG3;TAT;PLK1;FOXO4;ACTB;RELB	Q96EB6;Q00613;P49841	R-HSA-3371537;R-HSA-5251955;R-HSA-5251959;R-HSA-5333051;R-HSA-4793925;R-HSA-3371518;R-HSA-5251942;R-HSA-3371467;R-HSA-3371435;R-HSA-3371531;R-HSA-5252041;R-HSA-4793911;R-HSA-5252079
Synthesis of GDP-mannose	3	11	0	0	0.000811569	0.0120111	0.93298	2	3	0.000267404	9606	Homo sapiens	GMPPB;PMM1				R-HSA-446221;R-HSA-446201
Translesion synthesis by POLI	4	20	0	3	0.00147558	0.0151918	0.93298	3	3	0.000267404	9606	Homo sapiens	REV1;RPA1;RPA2				R-HSA-5656148;R-HSA-5656158;R-HSA-5656105
Cellular response to heat stress	19	133	9	140	0.0098126	0.0176941	0.93298	23	29	0.0025849	9606	Homo sapiens	DNAJB1;HSPA1L;BAG3;HSPA7;HSPB8;RPA1;RPA2;HSPA1A;DEDD2	P27694;P0DMV8;P15927;ENSG00000235941;ENSG00000215328;ENSG00000237724;ENSG00000132002;P34931;ENSG00000206383;ENSG00000204389;ENSG00000160570;Q9UJY1;O95817;P48741;ENSG00000226704;ENSG00000234258;ENSG00000236251;P25685;ENSG00000234475	GYS1;MYCN;BAG3;TAT;SPHK1;PLK1;FOXO4;ACTB;RELB	Q96EB6;P68104;Q00613;P49841	R-HSA-3371537;R-HSA-5251955;R-HSA-5082409;R-HSA-5251959;R-HSA-5324632;R-HSA-5333051;R-HSA-4793925;R-HSA-5082369;R-HSA-3371518;R-HSA-3371586;R-HSA-3371554;R-HSA-4793819;R-HSA-3371591;R-HSA-5251942;R-HSA-3371467;R-HSA-3371435;R-HSA-3371531;R-HSA-5082356;R-HSA-5252041;R-HSA-5082391;R-HSA-5082384;R-HSA-4793911;R-HSA-5252079
RAS signaling downstream of NF1 loss-of-function variants	2	5	0	0	0.000368895	0.0196011	0.93298	1	1	8.91345e-05	9606	Homo sapiens	KRAS;HRAS				R-HSA-6802837
Gap-filling DNA repair synthesis and ligation in TC-NER	7	66	0	0	0.00486941	0.0243788	0.93298	2	2	0.000178269	9606	Homo sapiens	POLR2A;POLR2B;RPA1;RPA2;GTF2H3;GTF2H4;RBX1				R-HSA-6782227;R-HSA-6782208
M/G1 Transition	10	88	1	40	0.00649255	0.0261378	0.93298	16	20	0.00178269	9606	Homo sapiens	PSMA5;PSMD11;ORC1L;PSME1;RPA1;RPA2;MCM4;PSMD1;PSMA7	P27694;O14818;P28066;P15927;Q13415;O00231;Q06323;P33991;Q99460;Q13156	PLK1	Q99741	R-HSA-68960;R-HSA-68611;R-HSA-68615;R-HSA-68940;R-HSA-176973;R-HSA-68849;R-HSA-68688;R-HSA-68914;R-HSA-68917;R-HSA-68916;R-HSA-68919;R-HSA-68918;R-HSA-68825;R-HSA-68954;R-HSA-68826;R-HSA-68637
DNA Replication Pre-Initiation	10	88	1	40	0.00649255	0.0261378	0.93298	16	20	0.00178269	9606	Homo sapiens	PSMA5;PSMD11;ORC1L;PSME1;RPA1;RPA2;MCM4;PSMD1;PSMA7	P27694;O14818;P28066;P15927;Q13415;O00231;Q06323;P33991;Q99460;Q13156	PLK1	Q99741	R-HSA-68960;R-HSA-68611;R-HSA-68615;R-HSA-68940;R-HSA-176973;R-HSA-68849;R-HSA-68688;R-HSA-68914;R-HSA-68917;R-HSA-68916;R-HSA-68919;R-HSA-68918;R-HSA-68825;R-HSA-68954;R-HSA-68826;R-HSA-68637
Interleukin-33 signaling	2	4	0	2	0.000295116	0.0274542	0.93298	2	2	0.000178269	9606	Homo sapiens	IL1RL1				R-HSA-448629;R-HSA-448603
Glycogen storage disease type IV (GBE1)	2	6	0	0	0.000442674	0.0274542	0.93298	1	1	8.91345e-05	9606	Homo sapiens	GYS2;GYS1				R-HSA-3878762
FGFR1c and Klotho ligand binding and activation	2	7	0	0	0.000516453	0.0363507	0.93298	2	2	0.000178269	9606	Homo sapiens	KL				R-HSA-191062;R-HSA-190268
Vif-mediated degradation of APOBEC3G	6	56	0	2	0.00413162	0.0367945	0.93298	3	4	0.000356538	9606	Homo sapiens	PSMA5;PSMD11;PSME1;PSMD1;PSMA7;RBX1				R-HSA-180603;R-HSA-180555;R-HSA-180540
NIK-->noncanonical NF-kB signaling	7	61	1	18	0.00450052	0.0435155	0.93298	6	9	0.000802211	9606	Homo sapiens	PSMA5;PSMD11;PSME1;PSMD1;PSMA7;RELB;UBE2M	Q01201;O14818;P28066;O00231;Q06323;Q99460;P61081	RBX1	P61081	R-HSA-5607731;R-HSA-5607725;R-HSA-5607741;R-HSA-5607726;R-HSA-5607720;R-HSA-5607723
Signaling by high-kinase activity BRAF mutants	5	46	0	0	0.00339383	0.0484602	0.93298	4	6	0.000534807	9606	Homo sapiens	PEBP1;ARRB1;KRAS;HRAS;ACTB				R-HSA-6802912;R-HSA-6802911;R-HSA-6802910;R-HSA-6803227
HSP90 chaperone cycle for steroid hormone receptors (SHR)	8	69	0	29	0.00509075	0.0503772	0.93298	11	12	0.00106961	9606	Homo sapiens	DNAJB1;TUBA4;HSPA1L;DNAJA4;DCTN1;NR3C1;HSPA1A				R-HSA-5618085;R-HSA-5618080;R-HSA-3371590;R-HSA-5618099;R-HSA-5618098;R-HSA-5618093;R-HSA-5618110;R-HSA-3371503;R-HSA-5618105;R-HSA-3371422;R-HSA-5618107
Orc1 removal from chromatin	7	73	0	10	0.00538586	0.0515788	0.93298	4	4	0.000356538	9606	Homo sapiens	PSMA5;PSMD11;ORC1L;PSME1;MCM4;PSMD1;PSMA7				R-HSA-68944;R-HSA-68947;R-HSA-68946;R-HSA-68948
MAP2K and MAPK activation	5	47	0	0	0.00346761	0.0521934	0.93298	4	8	0.000713076	9606	Homo sapiens	PEBP1;ARRB1;KRAS;HRAS;ACTB				R-HSA-5672980;R-HSA-5672978;R-HSA-5672972;R-HSA-5672973
GRB2 events in ERBB2 signaling	3	20	0	0	0.00147558	0.0547784	0.93298	3	4	0.000356538	9606	Homo sapiens	KRAS;HRAS;HBEGF				R-HSA-1250498;R-HSA-1306969;R-HSA-1306972
SOS-mediated signalling	2	9	0	0	0.000664011	0.0568795	0.93298	1	2	0.000178269	9606	Homo sapiens	KRAS;HRAS				R-HSA-109817
Dual incision in TC-NER	7	68	0	16	0.00501697	0.0574437	0.93298	6	6	0.000534807	9606	Homo sapiens	POLR2A;POLR2B;RPA1;RPA2;GTF2H3;GTF2H4;RBX1				R-HSA-6782211;R-HSA-6782131;R-HSA-6782224;R-HSA-6782141;R-HSA-6782204;R-HSA-6782138
Dectin-1 mediated noncanonical NF-kB signaling	7	66	1	18	0.00486941	0.0574437	0.93298	7	9	0.000802211	9606	Homo sapiens	PSMA5;PSMD11;PSME1;PSMD1;PSMA7;RELB;UBE2M	Q01201;O14818;P28066;O00231;Q06323;Q99460;P61081	RBX1	P61081	R-HSA-5660965;R-HSA-5607731;R-HSA-5607725;R-HSA-5607741;R-HSA-5607726;R-HSA-5607720;R-HSA-5607723
Activation of the pre-replicative complex	5	35	0	21	0.00258226	0.0601491	0.93298	8	8	0.000713076	9606	Homo sapiens	ORC1L;RPA1;RPA2;MCM4				R-HSA-68960;R-HSA-68914;R-HSA-68917;R-HSA-68916;R-HSA-68919;R-HSA-68918;R-HSA-68954;R-HSA-68940
CDT1 association with the CDC6:ORC:origin complex	6	59	0	8	0.00435296	0.0615483	0.93298	2	3	0.000267404	9606	Homo sapiens	PSMA5;PSMD11;ORC1L;PSME1;PSMD1;PSMA7				R-HSA-68825;R-HSA-68826
Activation of RAS in B cells	2	10	0	0	0.00073779	0.0683307	0.93298	1	2	0.000178269	9606	Homo sapiens	KRAS;HRAS				R-HSA-1168636
Translesion synthesis by POLK	3	21	0	3	0.00154936	0.0760895	0.93298	3	3	0.000267404	9606	Homo sapiens	REV1;RPA1;RPA2				R-HSA-5655892;R-HSA-5655965;R-HSA-5655835
FGFR1 ligand binding and activation	3	21	0	2	0.00154936	0.0760895	0.93298	4	7	0.000623942	9606	Homo sapiens	KL;FGF3				R-HSA-191062;R-HSA-190245;R-HSA-190427;R-HSA-190268
RNA Polymerase I Transcription Termination	5	33	0	21	0.00243471	0.0780054	0.93298	3	4	0.000356538	9606	Homo sapiens	RPA1;UBTF;RPA2;GTF2H3;GTF2H4				R-HSA-74993;R-HSA-74992;R-HSA-74994
Cross-presentation of soluble exogenous antigens (endosomes)	5	53	0	0	0.00391028	0.0780054	0.93298	1	6	0.000534807	9606	Homo sapiens	PSMA5;PSMD11;PSME1;PSMD1;PSMA7				R-HSA-1236970
Activation of NOXA and translocation to mitochondria	2	6	0	5	0.000442674	0.0804621	0.93298	5	5	0.000445673	9606	Homo sapiens	PMAIP1				R-HSA-4331331;R-HSA-140214;R-HSA-140216;R-HSA-140217;R-HSA-4331327
Adrenoceptors	2	11	0	0	0.000811569	0.0804621	0.93298	1	3	0.000267404	9606	Homo sapiens	ADRB1				R-HSA-390674
Assembly of the pre-replicative complex	7	68	1	29	0.00501697	0.0811028	0.93298	8	12	0.00106961	9606	Homo sapiens	PSMA5;PSMD11;ORC1L;PSME1;MCM4;PSMD1;PSMA7	O14818;P28066;Q13415;O00231;Q06323;P33991;Q99460	PLK1	Q99741	R-HSA-68849;R-HSA-68688;R-HSA-68611;R-HSA-68615;R-HSA-68825;R-HSA-68826;R-HSA-68637;R-HSA-176973
Defective PMM2 causes PMM2-CDG (CDG-1a)	1	2	0	0	0.000147558	0.0814889	0.93298	1	1	8.91345e-05	9606	Homo sapiens	PMM1				R-HSA-3781926
Dual Incision in GG-NER	5	41	0	16	0.00302494	0.0828689	0.93298	3	3	0.000267404	9606	Homo sapiens	RPA1;RPA2;GTF2H3;GTF2H4;RBX1				R-HSA-5690213;R-HSA-5690990;R-HSA-5690988
Formation of HIV elongation complex in the absence of HIV Tat	5	48	0	7	0.00354139	0.0828689	0.93298	2	2	0.000178269	9606	Homo sapiens	CCNK;POLR2A;POLR2B;GTF2H3;GTF2H4				R-HSA-167077;R-HSA-167084
Signaling by RAS mutants	6	60	0	11	0.00442674	0.0852948	0.93298	8	8	0.000713076	9606	Homo sapiens	SPRED2;PEBP1;ARRB1;KRAS;HRAS;ACTB				R-HSA-6802834;R-HSA-6803233;R-HSA-6802926;R-HSA-6802925;R-HSA-6802924;R-HSA-6802908;R-HSA-6802922;R-HSA-6803240
SCF-beta-TrCP mediated degradation of Emi1	5	55	0	0	0.00405784	0.0878892	0.93298	1	3	0.000267404	9606	Homo sapiens	PSMA5;PSMD11;PSME1;PSMD1;PSMA7				R-HSA-174203
APC/C:Cdh1 mediated degradation of Cdc20 and other APC/C:Cdh1 targeted proteins in late mitosis/early G1	6	72	0	0	0.00531208	0.0896817	0.93298	4	4	0.000356538	9606	Homo sapiens	PSMA5;PSMD11;PLK1;PSME1;PSMD1;PSMA7				R-HSA-174195;R-HSA-174088;R-HSA-174105;R-HSA-188191
Formation of the HIV-1 Early Elongation Complex	4	37	0	4	0.00272982	0.0929708	0.93298	5	5	0.000445673	9606	Homo sapiens	POLR2A;POLR2B;GTF2H3;GTF2H4				R-HSA-167072;R-HSA-167089;R-HSA-167478;R-HSA-167083;R-HSA-167085
Formation of the Early Elongation Complex	4	37	0	4	0.00272982	0.0929708	0.93298	3	3	0.000267404	9606	Homo sapiens	POLR2A;POLR2B;GTF2H3;GTF2H4				R-HSA-113402;R-HSA-112383;R-HSA-113407
CDK-mediated phosphorylation and removal of Cdc6	5	53	1	4	0.00391028	0.098392	0.93298	4	4	0.000356538	9606	Homo sapiens	PSMA5;PSMD11;PSME1;PSMD1;PSMA7	O14818;P28066;O00231;Q06323;Q99460	PLK1	Q99741	R-HSA-69015;R-HSA-69016;R-HSA-69005;R-HSA-69006
Signaling by moderate kinase activity BRAF mutants	5	47	0	11	0.00346761	0.10387	0.93298	7	7	0.000623942	9606	Homo sapiens	PEBP1;ARRB1;KRAS;HRAS;ACTB				R-HSA-6802919;R-HSA-6802916;R-HSA-6802915;R-HSA-6802914;R-HSA-6803230;R-HSA-8936676;R-HSA-6802921
Regulation of ornithine decarboxylase (ODC)	5	52	0	8	0.00383651	0.10387	0.93298	1	4	0.000356538	9606	Homo sapiens	PSMA5;PSMD11;PSME1;PSMD1;PSMA7				R-HSA-353125
Myoclonic epilepsy of Lafora	2	13	0	0	0.000959126	0.106466	0.93298	2	2	0.000178269	9606	Homo sapiens	GYS2;GYS1				R-HSA-3797226;R-HSA-3791349
AURKA Activation by TPX2	6	74	0	5	0.00545964	0.108423	0.93298	2	2	0.000178269	9606	Homo sapiens	TUBA4;DCTN1;ALMS1;PLK1;CEP290;YWHAG				R-HSA-8853405;R-HSA-8853419
Paradoxical activation of RAF signaling by kinase inactive BRAF	5	48	0	11	0.00354139	0.109496	0.93298	7	7	0.000623942	9606	Homo sapiens	PEBP1;ARRB1;KRAS;HRAS;ACTB				R-HSA-6802918;R-HSA-8936731;R-HSA-6803234;R-HSA-6802943;R-HSA-6802942;R-HSA-6802941;R-HSA-6802937
RNA Pol II CTD phosphorylation and interaction with CE during HIV infection	4	27	0	18	0.00199203	0.112934	0.93298	5	5	0.000445673	9606	Homo sapiens	POLR2A;POLR2B;GTF2H3;GTF2H4				R-HSA-167153;R-HSA-167111;R-HSA-167098;R-HSA-167128;R-HSA-167133
RNA Pol II CTD phosphorylation and interaction with CE	4	27	0	18	0.00199203	0.112934	0.93298	5	5	0.000445673	9606	Homo sapiens	POLR2A;POLR2B;GTF2H3;GTF2H4				R-HSA-77073;R-HSA-113430;R-HSA-77069;R-HSA-77068;R-HSA-77071
G2/M Checkpoints	12	154	3	51	0.011362	0.113156	0.93298	21	23	0.00205009	9606	Homo sapiens	PSMA5;WEE1;PSMD11;ORC1L;PSME1;RPA1;MCM4;RPA2;PSMD1;YWHAG;PSMA7;RAD9A	P27694;P61981;O14818;P28066;P30291;P15927;Q13415;O00231;P33991;Q06323;Q99460;Q99638	RAD51;SMURF1;PLK1	O14757;P30307;O96017;Q9NYZ3	R-HSA-75809;R-HSA-5683735;R-HSA-69891;R-HSA-75010;R-HSA-6799332;R-HSA-8852354;R-HSA-69604;R-HSA-5683792;R-HSA-176101;R-HSA-176298;R-HSA-5683774;R-HSA-75016;R-HSA-6799246;R-HSA-176264;R-HSA-176175;R-HSA-170070;R-HSA-75028;R-HSA-8852337;R-HSA-176116;R-HSA-176250;R-HSA-176318
Recruitment of NuMA to mitotic centrosomes	7	95	0	0	0.007009	0.114069	0.93298	2	2	0.000178269	9606	Homo sapiens	TUBA4;DCTN1;ALMS1;PLK1;CEP290;YWHAG				R-HSA-380316;R-HSA-380508
RAF/MAP kinase cascade	19	267	2	80	0.019699	0.114385	0.93298	20	39	0.00347625	9606	Homo sapiens	KL;PSMD11;DUSP1;ACTN2;PEBP1;ARRB1;PSMA7;ACTB;FGF3;RBX1;PSMA5;SPRED2;IL3RA;PSME1;PSMD1;KRAS;HRAS;HBEGF	P28066;P28562;P60709;P35609;O00231;Q7Z698;P30086;Q99075;Q06323;Q99460;P11487;O14818;Q9UEF7-2;Q9UEF7-1;P62877;P01116;P26951;P49407;P01112	PEBP1;KRAS	P04049	R-HSA-5672950;R-HSA-5658231;R-HSA-5672980;R-HSA-5672978;R-HSA-5658430;R-HSA-5675194;R-HSA-5658424;R-HSA-5675417;R-HSA-5674022;R-HSA-5672966;R-HSA-5658438;R-HSA-5675431;R-HSA-5672965;R-HSA-5674018;R-HSA-5658435;R-HSA-5672972;R-HSA-5672973;R-HSA-5675373;R-HSA-5675433;R-HSA-5672969
TCF7L2 mutants don't bind CTBP	1	3	0	0	0.000221337	0.119711	0.93298	1	1	8.91345e-05	9606	Homo sapiens	TCF7L2				R-HSA-5334052
MPS IV - Morquio syndrome A	1	3	0	0	0.000221337	0.119711	0.93298	1	1	8.91345e-05	9606	Homo sapiens	GALNS				R-HSA-2263490
Defective SLC22A12 causes renal hypouricemia 1 (RHUC1)	1	3	0	0	0.000221337	0.119711	0.93298	1	1	8.91345e-05	9606	Homo sapiens	SLC22A12				R-HSA-5625210
Defective ALG2 causes ALG2-CDG (CDG-1i)	1	3	0	0	0.000221337	0.119711	0.93298	1	1	8.91345e-05	9606	Homo sapiens	ALG2				R-HSA-4549368
FGFRL1 modulation of FGFR1 signaling	2	14	0	0	0.00103291	0.1202	0.93298	2	2	0.000178269	9606	Homo sapiens	SPRED2;FGF3				R-HSA-5654510;R-HSA-5654511
Hh mutants that don't undergo autocatalytic processing are degraded by ERAD	5	61	0	0	0.00450052	0.121179	0.93298	1	6	0.000534807	9606	Homo sapiens	PSMA5;PSMD11;PSME1;PSMD1;PSMA7				R-HSA-5387392
Switching of origins to a post-replicative state	7	73	2	37	0.00538586	0.123266	0.93298	9	9	0.000802211	9606	Homo sapiens	PSMA5;PSMD11;ORC1L;PSME1;MCM4;PSMD1;PSMA7	O14818;P28066;Q13415;O00231;Q06323;P33991;Q99460	PLK1;MCM4	P49736;Q99741	R-HSA-68944;R-HSA-68947;R-HSA-68946;R-HSA-68948;R-HSA-69015;R-HSA-69016;R-HSA-69019;R-HSA-69005;R-HSA-69006
Activation of ATR in response to replication stress	5	39	3	27	0.00287738	0.12723	0.93298	9	9	0.000802211	9606	Homo sapiens	ORC1L;RPA1;RPA2;MCM4;RAD9A	P27694;P15927;Q13415;P33991;Q99638	RAD51;SMURF1;PLK1	O14757;P30307	R-HSA-75010;R-HSA-69604;R-HSA-176116;R-HSA-176101;R-HSA-176298;R-HSA-176250;R-HSA-176264;R-HSA-176318;R-HSA-176175
RNA Polymerase I Chain Elongation	5	63	0	0	0.00464807	0.133417	0.93298	1	1	8.91345e-05	9606	Homo sapiens	RPA1;UBTF;RPA2;GTF2H3;GTF2H4				R-HSA-74986
Autodegradation of Cdh1 by Cdh1:APC/C	5	63	0	0	0.00464807	0.133417	0.93298	1	2	0.000178269	9606	Homo sapiens	PSMA5;PSMD11;PSME1;PSMD1;PSMA7				R-HSA-174058
SHC-related events triggered by IGF1R	2	15	0	0	0.00110668	0.13434	0.93298	1	5	0.000445673	9606	Homo sapiens	KRAS;HRAS				R-HSA-5686318
Termination of translesion DNA synthesis	4	35	0	15	0.00258226	0.142184	0.93298	8	9	0.000802211	9606	Homo sapiens	REV1;RPA1;RPA2				R-HSA-5653766;R-HSA-5653780;R-HSA-5653840;R-HSA-5653838;R-HSA-5653756;R-HSA-5653770;R-HSA-5653754;R-HSA-5653786
Hh mutants abrogate ligand secretion	5	64	0	1	0.00472185	0.146183	0.93298	1	7	0.000623942	9606	Homo sapiens	PSMA5;PSMD11;PSME1;PSMD1;PSMA7				R-HSA-5387392
Degradation of GLI1 by the proteasome	8	62	0	60	0.0045743	0.147983	0.93298	5	6	0.000534807	9606	Homo sapiens	PSMA5;PSMD11;TPK1;SUFU;PSME1;PSMD1;PSMA7;RBX1				R-HSA-5610741;R-HSA-5610758;R-HSA-5610742;R-HSA-5610737;R-HSA-5610760
RUNX1 and FOXP3 control the development of regulatory T lymphocytes (Tregs)	4	17	2	33	0.00125424	0.149923	0.93298	8	20	0.00178269	9606	Homo sapiens	IFNG;TNFRSF18	Q9Y5U5;ENSG00000111537;ENSG00000186891;P01579	FOSB;HSPA1A	Q9BZS1	R-HSA-8877493;R-HSA-8877490;R-HSA-8877360;R-HSA-8877485;R-HSA-8865546;R-HSA-8877369;R-HSA-8877192;R-HSA-9006422
Glycogen storage disease type XV (GYG1)	1	4	1	1	0.000295116	0.156345	0.93298	1	1	8.91345e-05	9606	Homo sapiens	GYS1	P13807	GYS1	P46976	R-HSA-3814838
Defective GCLC causes Hemolytic anemia due to gamma-glutamylcysteine synthetase deficiency (HAGGSD)	1	4	0	0	0.000295116	0.156345	0.93298	1	1	8.91345e-05	9606	Homo sapiens	GCLC				R-HSA-5602892
Glycogen storage disease type 0 (liver GYS2)	1	4	0	0	0.000295116	0.156345	0.93298	1	1	8.91345e-05	9606	Homo sapiens	GYS2				R-HSA-3858506
C6 deamination of adenosine	1	4	0	0	0.000295116	0.156345	0.93298	1	2	0.000178269	9606	Homo sapiens	ADARB1				R-HSA-77615
SHC-mediated cascade:FGFR2	3	32	0	0	0.00236093	0.156778	0.93298	4	4	0.000356538	9606	Homo sapiens	KRAS;HRAS;FGF3				R-HSA-5654406;R-HSA-5654407;R-HSA-5654404;R-HSA-5654402
Signaling by BRAF and RAF fusions	5	67	0	0	0.00494319	0.159449	0.93298	4	5	0.000445673	9606	Homo sapiens	PEBP1;ARRB1;KRAS;HRAS;ACTB				R-HSA-6802935;R-HSA-6802934;R-HSA-6802933;R-HSA-6802932
Degradation of AXIN	5	57	0	14	0.0042054	0.166259	0.93298	2	8	0.000713076	9606	Homo sapiens	PSMA5;PSMD11;PSME1;PSMD1;PSMA7				R-HSA-3640874;R-HSA-4641256
Ubiquitin-dependent degradation of Cyclin D	5	53	0	16	0.00391028	0.166259	0.93298	1	5	0.000445673	9606	Homo sapiens	PSMA5;PSMD11;PSME1;PSMD1;PSMA7				R-HSA-75825
Ubiquitin-dependent degradation of Cyclin D1	5	53	0	16	0.00391028	0.166259	0.93298	1	5	0.000445673	9606	Homo sapiens	PSMA5;PSMD11;PSME1;PSMD1;PSMA7				R-HSA-75825
Recognition of DNA damage by PCNA-containing replication complex	3	31	0	3	0.00228715	0.177341	0.93298	5	6	0.000534807	9606	Homo sapiens	RPA1;RPA2;RBX1				R-HSA-5652005;R-HSA-5655466;R-HSA-5651992;R-HSA-5652009;R-HSA-5655481
APC/C:Cdc20 mediated degradation of Securin	5	67	0	3	0.00494319	0.180213	0.93298	1	3	0.000267404	9606	Homo sapiens	PSMA5;PSMD11;PSME1;PSMD1;PSMA7				R-HSA-174202
Asymmetric localization of PCP proteins	6	66	0	23	0.00486941	0.181416	0.93298	3	7	0.000623942	9606	Homo sapiens	PSMA5;PSMD11;SMURF1;PSME1;PSMD1;PSMA7				R-HSA-4608854;R-HSA-4608855;R-HSA-4608852
RNA Polymerase II Transcription Initiation	4	52	0	0	0.00383651	0.182383	0.93298	3	3	0.000267404	9606	Homo sapiens	POLR2A;POLR2B;GTF2H3;GTF2H4				R-HSA-75861;R-HSA-75864;R-HSA-75866
Amine ligand-binding receptors	4	51	0	1	0.00376273	0.182383	0.93298	3	15	0.00133702	9606	Homo sapiens	HTR6;ADRB1;DRD4				R-HSA-390931;R-HSA-390674;R-HSA-390846
IRS-mediated signalling	5	61	0	10	0.00450052	0.187349	0.93298	2	9	0.000802211	9606	Homo sapiens	KL;KRAS;HRAS;FGF3				R-HSA-109699;R-HSA-109817
Transfer of LPS from LBP carrier to CD14	1	3	0	2	0.000221337	0.191456	0.93298	2	2	0.000178269	9606	Homo sapiens	LBP				R-HSA-166038;R-HSA-169719
Defective ABCC2 causes Dubin-Johnson syndrome	1	5	0	0	0.000368895	0.191456	0.93298	1	1	8.91345e-05	9606	Homo sapiens	ABCC2				R-HSA-5679031
Removal of the Flap Intermediate from the C-strand	2	15	0	5	0.00110668	0.19386	0.93298	3	4	0.000356538	9606	Homo sapiens	RPA1;RPA2				R-HSA-174451;R-HSA-174441;R-HSA-174445
p38MAPK events	2	18	0	2	0.00132802	0.19386	0.93298	2	5	0.000445673	9606	Homo sapiens	KRAS;HRAS				R-HSA-171026;R-HSA-170986
Regulation of activated PAK-2p34 by proteasome mediated degradation	5	50	0	23	0.00368895	0.194585	0.93298	1	2	0.000178269	9606	Homo sapiens	PSMA5;PSMD11;PSME1;PSMD1;PSMA7				R-HSA-211715
Interleukin-4 and 13 signaling	17	212	3	114	0.0156411	0.195132	0.93298	24	46	0.00410019	9606	Homo sapiens	IL4;IL6;SOCS1;PIM1;HMOX1;IL17F;LBP;FOS;PTGS2	P11309;ENSG00000073756;ENSG00000100292;Q96PD4;ENSG00000112116;ENSG00000136244;P35354;ENSG00000170345;ENSG00000137193;P18428;ENSG00000129988;P05231;P09601;ENSG00000185338;P05112;O15524;P01100	IL4;ACTN2;TBX21	P24394;P78552;P23771;P31785	R-HSA-6785895;R-HSA-6785860;R-HSA-6785762;R-HSA-6789615;R-HSA-6786095;R-HSA-6797293;R-HSA-6790029;R-HSA-6786092;R-HSA-6786124;R-HSA-6786058;R-HSA-6785898;R-HSA-6793975;R-HSA-6797271;R-HSA-6786070;R-HSA-451895;R-HSA-6786101;R-HSA-6797269;R-HSA-6790036;R-HSA-6797268;R-HSA-6789524;R-HSA-6797267;R-HSA-6786096;R-HSA-6785821;R-HSA-6786072
Removal of licensing factors from origins	7	75	2	52	0.00553342	0.197234	0.93298	10	11	0.00098048	9606	Homo sapiens	PSMA5;PSMD11;ORC1L;PSME1;MCM4;PSMD1;PSMA7	O14818;P28066;Q13415;O00231;Q06323;P33991;Q99460	PLK1;MCM4	P49736;Q99741	R-HSA-68944;R-HSA-68947;R-HSA-68946;R-HSA-68948;R-HSA-69015;R-HSA-69016;R-HSA-69019;R-HSA-69005;R-HSA-68940;R-HSA-69006
Synthesis of DNA	9	113	2	58	0.00833702	0.197939	0.93298	14	26	0.0023175	9606	Homo sapiens	PSMA5;PSMD11;ORC1L;PSME1;RPA1;RPA2;MCM4;PSMD1;PSMA7	P27694;O14818;P28066;P15927;Q13415;O00231;Q06323;P33991;Q99460	PLK1;MCM4	P49736;Q99741	R-HSA-176942;R-HSA-69005;R-HSA-69006;R-HSA-68944;R-HSA-68947;R-HSA-68946;R-HSA-68948;R-HSA-69140;R-HSA-69015;R-HSA-69142;R-HSA-69016;R-HSA-69144;R-HSA-69019;R-HSA-169468
Vitamin C (ascorbate) metabolism	2	20	0	0	0.00147558	0.209241	0.93298	1	5	0.000445673	9606	Homo sapiens	GSTO2				R-HSA-198813
RUNX3 regulates YAP1-mediated transcription	3	28	0	9	0.00206581	0.209435	0.93298	3	3	0.000267404	9606	Homo sapiens	TEAD2;CTGF				R-HSA-8951676;R-HSA-8951695;R-HSA-1989766
Regulation of DNA replication	7	78	2	52	0.00575476	0.214993	0.93298	12	14	0.00124788	9606	Homo sapiens	PSMA5;PSMD11;ORC1L;PSME1;MCM4;PSMD1;PSMA7	O14818;P28066;Q13415;O00231;Q06323;P33991;Q99460	PLK1;MCM4	P49736;Q99741	R-HSA-68944;R-HSA-68611;R-HSA-68947;R-HSA-68946;R-HSA-68948;R-HSA-69015;R-HSA-69016;R-HSA-69019;R-HSA-69005;R-HSA-68637;R-HSA-68940;R-HSA-69006
Microtubule-dependent trafficking of connexons from Golgi to the plasma membrane	2	21	0	0	0.00154936	0.22474	0.93298	1	2	0.000178269	9606	Homo sapiens	TUBA4				R-HSA-190520
Phosphorylation of proteins involved in G1/S transition by active Cyclin E:Cdk2 complexes	1	6	0	0	0.000442674	0.225108	0.93298	1	1	8.91345e-05	9606	Homo sapiens	CCNE1				R-HSA-188390
Dopamine receptors	1	6	0	0	0.000442674	0.225108	0.93298	1	2	0.000178269	9606	Homo sapiens	DRD4				R-HSA-390846
RNA Polymerase II Transcription Pre-Initiation And Promoter Opening	4	47	1	11	0.00346761	0.225787	0.93298	4	5	0.000445673	9606	Homo sapiens	POLR2A;POLR2B;GTF2H3;GTF2H4	P24928;Q92759;P30876;Q13889	VDR	Q00403	R-HSA-109637;R-HSA-109639;R-HSA-75095;R-HSA-109638
Downstream signaling events of B Cell Receptor (BCR)	7	92	0	30	0.00678766	0.227145	0.93298	2	14	0.00124788	9606	Homo sapiens	PSMA5;PSMD11;PSME1;PSMD1;KRAS;HRAS;PSMA7				R-HSA-1168640;R-HSA-1168636
Tat-mediated HIV elongation arrest and recovery	3	39	0	0	0.00287738	0.231492	0.93298	3	3	0.000267404	9606	Homo sapiens	POLR2A;POLR2B;TAT				R-HSA-167090;R-HSA-167459;R-HSA-167148
Pausing and recovery of Tat-mediated HIV elongation	3	39	0	0	0.00287738	0.231492	0.93298	2	2	0.000178269	9606	Homo sapiens	POLR2A;POLR2B;TAT				R-HSA-167076;R-HSA-167150
ATF4 activates genes	6	32	3	69	0.00236093	0.233903	0.93298	7	7	0.000623942	9606	Homo sapiens	DDIT3;ATF3;HERPUD1	ENSG00000051108;ENSG00000175197;P35638;P18847;Q15011;ENSG00000162772	DDIT3;FOS;ATF3	P18848;P35638;P18847	R-HSA-517731;R-HSA-1791118;R-HSA-1791180;R-HSA-1791107;R-HSA-1791056;R-HSA-1791095;R-HSA-1791173
Oncogenic MAPK signaling	6	86	0	11	0.00634499	0.233903	0.93298	31	34	0.00303057	9606	Homo sapiens	SPRED2;PEBP1;ARRB1;KRAS;HRAS;ACTB				R-HSA-6802919;R-HSA-6802918;R-HSA-6802916;R-HSA-6802915;R-HSA-6802914;R-HSA-6803234;R-HSA-6803233;R-HSA-6802912;R-HSA-6802926;R-HSA-6802925;R-HSA-6802924;R-HSA-6802922;R-HSA-6802921;R-HSA-6803240;R-HSA-6802935;R-HSA-6802934;R-HSA-6802933;R-HSA-6802932;R-HSA-8936731;R-HSA-6802943;R-HSA-6802942;R-HSA-6802941;R-HSA-6802937;R-HSA-8936676;R-HSA-6802837;R-HSA-6802834;R-HSA-6802911;R-HSA-6802910;R-HSA-6…
Formation of HIV-1 elongation complex containing HIV-1 Tat	5	49	0	32	0.00361517	0.239862	0.93298	5	5	0.000445673	9606	Homo sapiens	POLR2A;POLR2B;TAT;GTF2H3;GTF2H4				R-HSA-170706;R-HSA-167234;R-HSA-170704;R-HSA-167191;R-HSA-167196
DNA Replication	10	122	2	84	0.00900103	0.2402	0.93298	30	47	0.00418932	9606	Homo sapiens	PSMA5;PSMD11;ORC1L;PSME1;RPA1;RPA2;MCM4;PSMD1;PSMA7	P27694;O14818;P28066;P15927;Q13415;O00231;Q06323;P33991;Q99460;Q13156	PLK1;MCM4	P49736;Q99741	R-HSA-68611;R-HSA-68615;R-HSA-69005;R-HSA-68940;R-HSA-176973;R-HSA-69006;R-HSA-68944;R-HSA-68688;R-HSA-68947;R-HSA-68946;R-HSA-68948;R-HSA-69140;R-HSA-69015;R-HSA-69142;R-HSA-68825;R-HSA-69016;R-HSA-69144;R-HSA-69019;R-HSA-68954;R-HSA-68826;R-HSA-68637;R-HSA-68960;R-HSA-176942;R-HSA-68849;R-HSA-68914;R-HSA-68917;R-HSA-68916;R-HSA-68919;R-HSA-68918;R-HSA-169468
Ras activation upon Ca2+ influx through NMDA receptor	2	22	0	0	0.00162314	0.240319	0.93298	2	2	0.000178269	9606	Homo sapiens	ACTN2;HRAS				R-HSA-442732;R-HSA-442760
Removal of the Flap Intermediate	2	18	0	5	0.00132802	0.240319	0.93298	3	4	0.000356538	9606	Homo sapiens	RPA1;RPA2				R-HSA-69140;R-HSA-69142;R-HSA-69144
Transport of connexons to the plasma membrane	2	22	0	0	0.00162314	0.240319	0.93298	1	3	0.000267404	9606	Homo sapiens	TUBA4				R-HSA-190520
Signaling by FGFR3 fusions in cancer	2	16	0	8	0.00118046	0.240319	0.93298	1	9	0.000802211	9606	Homo sapiens	KRAS;HRAS				R-HSA-8853307
HIV elongation arrest and recovery	3	40	0	0	0.00295116	0.242675	0.93298	3	3	0.000267404	9606	Homo sapiens	CCNK;POLR2A;POLR2B				R-HSA-167284;R-HSA-167288;R-HSA-167481
Pausing and recovery of HIV elongation	3	40	0	0	0.00295116	0.242675	0.93298	2	2	0.000178269	9606	Homo sapiens	CCNK;POLR2A;POLR2B				R-HSA-167282;R-HSA-167292
Degradation of GLI2 by the proteasome	8	62	2	80	0.0045743	0.254429	0.93298	5	5	0.000445673	9606	Homo sapiens	PSMA5;PSMD11;TPK1;SUFU;PSME1;PSMD1;PSMA7;RBX1	O14818;P28066;O00231;P62877;P22694;Q9UMX1;Q06323;Q99460	GYS1;RELB	P49841	R-HSA-5610757;R-HSA-5610717;R-HSA-5610718;R-HSA-5610745;R-HSA-5610730
Processive synthesis on the lagging strand	2	19	0	5	0.0014018	0.255946	0.93298	3	7	0.000623942	9606	Homo sapiens	RPA1;RPA2				R-HSA-69140;R-HSA-69142;R-HSA-69144
Activation of caspases through apoptosome-mediated cleavage	1	7	0	0	0.000516453	0.257361	0.93298	2	2	0.000178269	9606	Homo sapiens	APAF1				R-HSA-114261;R-HSA-114252
PKA-mediated phosphorylation of key metabolic factors	1	7	0	0	0.000516453	0.257361	0.93298	3	5	0.000445673	9606	Homo sapiens	TPK1				R-HSA-163672;R-HSA-163676;R-HSA-163773
Formation of editosomes by ADAR proteins	1	2	0	5	0.000147558	0.257361	0.93298	2	4	0.000356538	9606	Homo sapiens	ADARB1				R-HSA-111238;R-HSA-77613
GLI3 is processed to GLI3R by the proteasome	8	62	3	83	0.0045743	0.260308	0.93298	5	5	0.000445673	9606	Homo sapiens	PSMA5;PSMD11;TPK1;SUFU;PSME1;PSMD1;PSMA7;RBX1	O14818;P28066;O00231;P62877;P22694;Q9UMX1;Q06323;Q99460	GYS1;SUFU;RELB	P10071;P49841	R-HSA-5610720;R-HSA-5610754;R-HSA-5610722;R-HSA-5610732;R-HSA-5610746
Tat-mediated elongation of the HIV-1 transcript	5	52	0	32	0.00383651	0.263492	0.93298	8	8	0.000713076	9606	Homo sapiens	POLR2A;POLR2B;TAT;GTF2H3;GTF2H4				R-HSA-170706;R-HSA-167234;R-HSA-170704;R-HSA-167191;R-HSA-167192;R-HSA-167196;R-HSA-167181;R-HSA-167197
IRS-related events triggered by IGF1R	5	65	0	17	0.00479563	0.263492	0.93298	2	12	0.00106961	9606	Homo sapiens	KL;KRAS;HRAS;FGF3				R-HSA-109699;R-HSA-109817
MAPK1/MAPK3 signaling	20	274	3	154	0.0202154	0.265339	0.93298	23	46	0.00410019	9606	Homo sapiens	KL;PSMD11;DUSP1;ACTN2;PEBP1;ARRB1;PSMA7;ACTB;FGF3;RBX1;PSMA5;SPRED2;IL6;IL3RA;PSME1;PSMD1;KRAS;HRAS;HBEGF	P28066;P28562;P60709;P35609;O00231;Q7Z698;P30086;Q99075;Q06323;Q99460;P11487;O14818;Q9UEF7-2;Q9UEF7-1;P62877;P01116;P05231;P26951;P49407;P01112	PEBP1;KRAS;CDKN3	P04049;P06493	R-HSA-5672950;R-HSA-109857;R-HSA-5658231;R-HSA-5672980;R-HSA-109858;R-HSA-5672978;R-HSA-5658430;R-HSA-5675194;R-HSA-5658424;R-HSA-5675417;R-HSA-5674022;R-HSA-5672966;R-HSA-5658438;R-HSA-5675431;R-HSA-5672965;R-HSA-5674018;R-HSA-5658435;R-HSA-112342;R-HSA-5672972;R-HSA-5672973;R-HSA-5675373;R-HSA-5675433;R-HSA-5672969
RNA Polymerase II HIV Promoter Escape	4	52	1	11	0.00383651	0.271478	0.93298	7	7	0.000623942	9606	Homo sapiens	POLR2A;POLR2B;GTF2H3;GTF2H4	P24928;Q92759;P30876;Q13889	VDR	Q00403	R-HSA-167474;R-HSA-167136;R-HSA-167121;R-HSA-167115;R-HSA-167113;R-HSA-167468;R-HSA-167117
RNA Polymerase II Promoter Escape	4	52	1	11	0.00383651	0.271478	0.93298	5	5	0.000445673	9606	Homo sapiens	POLR2A;POLR2B;GTF2H3;GTF2H4	P24928;Q92759;P30876;Q13889	VDR	Q00403	R-HSA-75873;R-HSA-111264;R-HSA-76576;R-HSA-75850;R-HSA-75869
HIV Transcription Initiation	4	52	1	11	0.00383651	0.271478	0.93298	4	4	0.000356538	9606	Homo sapiens	POLR2A;POLR2B;GTF2H3;GTF2H4	P24928;Q92759;P30876;Q13889	VDR	Q00403	R-HSA-167477;R-HSA-167130;R-HSA-167134;R-HSA-167118
Processive synthesis on the C-strand of the telomere	2	20	0	5	0.00147558	0.271589	0.93298	3	7	0.000623942	9606	Homo sapiens	RPA1;RPA2				R-HSA-174451;R-HSA-174441;R-HSA-174445
Synthesis of 5-eicosatetraenoic acids	2	24	0	0	0.00177069	0.271589	0.93298	1	4	0.000356538	9606	Homo sapiens	PON2				R-HSA-8932633
Regulation of Apoptosis	5	54	0	30	0.00398406	0.279532	0.93298	1	5	0.000445673	9606	Homo sapiens	PSMA5;PSMD11;PSME1;PSMD1;PSMA7				R-HSA-211715
Defective CFTR causes cystic fibrosis	5	67	0	18	0.00494319	0.279532	0.93298	1	7	0.000623942	9606	Homo sapiens	PSMA5;PSMD11;PSME1;PSMD1;PSMA7				R-HSA-8866858
SHC-mediated cascade:FGFR3	2	25	0	0	0.00184447	0.28722	0.93298	1	4	0.000356538	9606	Homo sapiens	KRAS;HRAS				R-HSA-5654647
HIV Transcription Elongation	5	52	0	36	0.00383651	0.287623	0.93298	15	15	0.00133702	9606	Homo sapiens	POLR2A;POLR2B;TAT;GTF2H3;GTF2H4				R-HSA-167234;R-HSA-167072;R-HSA-167147;R-HSA-167083;R-HSA-167087;R-HSA-167181;R-HSA-167085;R-HSA-170706;R-HSA-170704;R-HSA-167089;R-HSA-167478;R-HSA-167191;R-HSA-167192;R-HSA-167196;R-HSA-167197
Autodegradation of the E3 ubiquitin ligase COP1	5	54	1	31	0.00398406	0.287623	0.93298	5	5	0.000445673	9606	Homo sapiens	PSMA5;PSMD11;PSME1;PSMD1;PSMA7	O14818;P28066;O00231;Q06323;Q99460	FOS	Q8NHY2	R-HSA-349444;R-HSA-264418;R-HSA-264435;R-HSA-264444;R-HSA-264458
IGF1R signaling cascade	5	68	0	17	0.00501697	0.287623	0.93298	3	17	0.00151529	9606	Homo sapiens	KL;KRAS;HRAS;FGF3				R-HSA-109699;R-HSA-109817;R-HSA-5686318
Hedgehog ligand biogenesis	5	72	0	12	0.00531208	0.287623	0.93298	1	15	0.00133702	9606	Homo sapiens	PSMA5;PSMD11;PSME1;PSMD1;PSMA7				R-HSA-5362448
RHO GTPases activate IQGAPs	3	35	1	10	0.00258226	0.288127	0.93298	2	5	0.000445673	9606	Homo sapiens	TUBA4;ACTB	P60709;P68366;Q9H853	DCTN1	P30622	R-HSA-5626507;R-HSA-5672329
Terminal pathway of complement	1	8	0	0	0.000590232	0.288272	0.93298	4	5	0.000445673	9606	Homo sapiens	CLU				R-HSA-173723;R-HSA-173720;R-HSA-173725;R-HSA-173709
RNA Polymerase II Transcription Initiation And Promoter Clearance	4	54	1	11	0.00398406	0.290192	0.93298	9	9	0.000802211	9606	Homo sapiens	POLR2A;POLR2B;GTF2H3;GTF2H4	P24928;Q92759;P30876;Q13889	VDR	Q00403	R-HSA-75873;R-HSA-111264;R-HSA-76576;R-HSA-75861;R-HSA-75864;R-HSA-75866;R-HSA-75850;R-HSA-75949;R-HSA-75869
mRNA Capping	4	35	0	33	0.00258226	0.290192	0.93298	10	11	0.00098048	9606	Homo sapiens	POLR2A;POLR2B;GTF2H3;GTF2H4				R-HSA-77073;R-HSA-77090;R-HSA-77077;R-HSA-77095;R-HSA-77078;R-HSA-77081;R-HSA-77083;R-HSA-77069;R-HSA-77085;R-HSA-77068
Oxygen-dependent proline hydroxylation of Hypoxia-inducible Factor Alpha	6	70	1	44	0.00516453	0.290389	0.93298	10	12	0.00106961	9606	Homo sapiens	PSMA5;PSMD11;PSME1;PSMD1;PSMA7;RBX1	O14818;P28066;O00231;P62877;Q06323;Q99460	ARRB1	Q16665	R-HSA-1234163;R-HSA-1234179;R-HSA-1234177;R-HSA-1234183;R-HSA-1234181;R-HSA-1234169;R-HSA-1234159;R-HSA-1234175;R-HSA-1234172;R-HSA-1234173
Signaling by Type 1 Insulin-like Growth Factor 1 Receptor (IGF1R)	5	69	0	17	0.00509075	0.295757	0.93298	3	19	0.00169356	9606	Homo sapiens	KL;KRAS;HRAS;FGF3				R-HSA-109699;R-HSA-109817;R-HSA-5686318
GRB2 events in EGFR signaling	2	9	0	18	0.000664011	0.302813	0.93298	1	3	0.000267404	9606	Homo sapiens	KRAS;HRAS				R-HSA-177938
Signalling to RAS	2	25	0	2	0.00184447	0.302813	0.93298	3	10	0.000891345	9606	Homo sapiens	KRAS;HRAS				R-HSA-171026;R-HSA-5686071;R-HSA-170986
SHC-mediated cascade:FGFR4	2	26	0	0	0.00191825	0.302813	0.93298	1	4	0.000356538	9606	Homo sapiens	KRAS;HRAS				R-HSA-5654426
Glutathione synthesis and recycling	2	26	0	0	0.00191825	0.302813	0.93298	2	9	0.000802211	9606	Homo sapiens	GCLC;CHAC1				R-HSA-174367;R-HSA-6785928
Translesion synthesis by REV1	3	19	1	30	0.0014018	0.31111	0.93298	5	5	0.000445673	9606	Homo sapiens	REV1;RPA1;RPA2	P27694;P15927;Q9UBZ9	REV1	Q9UI95	R-HSA-5652151;R-HSA-110307;R-HSA-110322;R-HSA-110308;R-HSA-110311
Metabolism of ingested MeSeO2H into MeSeH	1	9	0	0	0.000664011	0.317899	0.93298	2	2	0.000178269	9606	Homo sapiens	TXNRD1				R-HSA-5263616;R-HSA-5263614
FGFR1b ligand binding and activation	1	9	0	0	0.000664011	0.317899	0.93298	2	2	0.000178269	9606	Homo sapiens	FGF3				R-HSA-190245;R-HSA-190427
E2F-enabled inhibition of pre-replication complex formation	1	9	0	0	0.000664011	0.317899	0.93298	1	1	8.91345e-05	9606	Homo sapiens	ORC1L				R-HSA-113638
Hydrolysis of LPE	1	9	0	0	0.000664011	0.317899	0.93298	2	3	0.000267404	9606	Homo sapiens	PLA2G4C				R-HSA-1482545;R-HSA-1482571
mRNA Editing: A to I Conversion	1	4	0	5	0.000295116	0.317899	0.93298	3	6	0.000534807	9606	Homo sapiens	ADARB1				R-HSA-111238;R-HSA-77613;R-HSA-77615
Abortive elongation of HIV-1 transcript in the absence of Tat	2	27	0	0	0.00199203	0.318344	0.93298	2	2	0.000178269	9606	Homo sapiens	POLR2A;POLR2B				R-HSA-167147;R-HSA-167087
Gap-filling DNA repair synthesis and ligation in GG-NER	2	27	0	0	0.00199203	0.318344	0.93298	2	2	0.000178269	9606	Homo sapiens	RPA1;RPA2				R-HSA-5690997;R-HSA-5691001
Glutathione conjugation	4	67	0	1	0.00494319	0.328071	0.93298	3	14	0.00124788	9606	Homo sapiens	GCLC;GSTO2;CHAC1				R-HSA-176054;R-HSA-174367;R-HSA-6785928
Prefoldin mediated transfer of substrate to CCT/TriC	2	28	0	0	0.00206581	0.333791	0.93298	2	2	0.000178269	9606	Homo sapiens	TUBA4;ACTB				R-HSA-389970;R-HSA-389980
Signaling by FGFR2 IIIa TM	2	24	0	6	0.00177069	0.333791	0.93298	1	2	0.000178269	9606	Homo sapiens	POLR2A;POLR2B				R-HSA-8851710
Insulin receptor recycling	2	28	0	0	0.00206581	0.333791	0.93298	2	6	0.000534807	9606	Homo sapiens	TCIRG1;ATP6V1E1				R-HSA-74723;R-HSA-5252133
PERK regulates gene expression	6	38	3	79	0.0028036	0.334426	0.93298	8	11	0.00098048	9606	Homo sapiens	DDIT3;ATF3;HERPUD1	ENSG00000051108;ENSG00000175197;P35638;P18847;Q15011;ENSG00000162772	DDIT3;FOS;ATF3	P18848;P35638;P18847	R-HSA-517731;R-HSA-1791118;R-HSA-1791180;R-HSA-1791107;R-HSA-1791056;R-HSA-1791095;R-HSA-381128;R-HSA-1791173
Cdc20:Phospho-APC/C mediated degradation of Cyclin A	5	72	1	19	0.00531208	0.336907	0.93298	1	3	0.000267404	9606	Homo sapiens	PSMA5;PSMD11;PSME1;PSMD1;PSMA7	O14818;P28066;O00231;Q06323;Q99460	CDKN3	P06493	R-HSA-174255
SHC1 events in ERBB4 signaling	3	20	0	30	0.00147558	0.345649	0.93298	4	4	0.000356538	9606	Homo sapiens	KRAS;HRAS;HBEGF				R-HSA-1250357;R-HSA-1250383;R-HSA-1250380;R-HSA-1250348
Transferrin endocytosis and recycling	3	39	0	11	0.00287738	0.345649	0.93298	8	11	0.00098048	9606	Homo sapiens	TF;TCIRG1;ATP6V1E1				R-HSA-917807;R-HSA-917839;R-HSA-5252133;R-HSA-917835;R-HSA-917814;R-HSA-5691150;R-HSA-917987;R-HSA-917841
Role of ABL in ROBO-SLIT signaling	1	10	0	0	0.00073779	0.346294	0.93298	4	4	0.000356538	9606	Homo sapiens	ABL2				R-HSA-428885;R-HSA-428883;R-HSA-376141;R-HSA-428888
Recycling of eIF2:GDP	1	10	0	0	0.00073779	0.346294	0.93298	2	2	0.000178269	9606	Homo sapiens	EIF2B1				R-HSA-72722;R-HSA-72670
LDL remodeling	1	8	0	2	0.000590232	0.346294	0.93298	1	2	0.000178269	9606	Homo sapiens	CETP				R-HSA-266350
Toxicity of botulinum toxin type C (BoNT/C)	0	7	1	3	0.000516453	0.346294	0.93298	1	5	0.000445673	9606	Homo sapiens			STX11	P60880	R-HSA-194793
Formation of tubulin folding intermediates by CCT/TriC	2	29	0	0	0.00213959	0.349134	0.93298	2	2	0.000178269	9606	Homo sapiens	TUBA4				R-HSA-389954;R-HSA-389961
Fatty acids	2	29	0	0	0.00213959	0.349134	0.93298	3	4	0.000356538	9606	Homo sapiens	CYP2F1;CYP4F11				R-HSA-76466;R-HSA-211924;R-HSA-211983
FGFR2 mutant receptor activation	3	47	0	6	0.00346761	0.357138	0.93298	5	18	0.00160442	9606	Homo sapiens	POLR2A;POLR2B;FGF3				R-HSA-2077421;R-HSA-8851710;R-HSA-2033474;R-HSA-2077424;R-HSA-2033488
Lagging Strand Synthesis	2	26	0	5	0.00191825	0.364356	0.93298	3	11	0.00098048	9606	Homo sapiens	RPA1;RPA2				R-HSA-69140;R-HSA-69142;R-HSA-69144
Highly calcium permeable nicotinic acetylcholine receptors	1	11	0	0	0.000811569	0.373509	0.93298	2	2	0.000178269	9606	Homo sapiens	CHRNA1				R-HSA-629599;R-HSA-622326
Cysteine formation from homocysteine	1	11	0	0	0.000811569	0.373509	0.93298	1	2	0.000178269	9606	Homo sapiens	CBS				R-HSA-1614524
Toxicity of botulinum toxin type E (BoNT/E)	0	8	1	3	0.000590232	0.373509	0.93298	1	5	0.000445673	9606	Homo sapiens			STX11	P60880	R-HSA-194800
Glycogen synthesis	2	26	0	8	0.00191825	0.37944	0.93298	20	22	0.00196096	9606	Homo sapiens	GYS2;GYS1				R-HSA-3322003;R-HSA-3322001;R-HSA-3781018;R-HSA-3781021;R-HSA-3781023;R-HSA-3322005;R-HSA-3781009;R-HSA-3781011;R-HSA-3322041;R-HSA-3322009;R-HSA-3322014;R-HSA-3781001;R-HSA-3322019;R-HSA-3322016;R-HSA-3781024;R-HSA-3780995;R-HSA-3322057;R-HSA-3322025;R-HSA-3780994;R-HSA-3780997
TP53 Regulates Transcription of Death Receptors and Ligands	2	18	1	14	0.00132802	0.37944	0.93298	4	7	0.000623942	9606	Homo sapiens	TNFRSF10A	ENSG00000104689;O00220	PRKDC	P17936	R-HSA-5633414;R-HSA-6800035;R-HSA-5633441;R-HSA-6800044
ABC transporter disorders	6	102	0	18	0.00752545	0.386646	0.93298	2	22	0.00196096	9606	Homo sapiens	PSMA5;PSMD11;ABCC2;PSME1;PSMD1;PSMA7				R-HSA-5679031;R-HSA-8866858
Activation of NF-kappaB in B cells	5	72	0	30	0.00531208	0.386798	0.93298	1	10	0.000891345	9606	Homo sapiens	PSMA5;PSMD11;PSME1;PSMD1;PSMA7				R-HSA-1168640
Interleukin receptor SHC signaling	2	29	0	3	0.00213959	0.394371	0.93298	6	6	0.000534807	9606	Homo sapiens	INPP5D;IL3RA				R-HSA-508247;R-HSA-453111;R-HSA-912527;R-HSA-913374;R-HSA-453104;R-HSA-913424
MicroRNA (miRNA) biogenesis	2	31	0	1	0.00228715	0.394371	0.93298	1	8	0.000713076	9606	Homo sapiens	POLR2A;POLR2B				R-HSA-203901
APC:Cdc20 mediated degradation of cell cycle proteins prior to satisfation of the cell cycle checkpoint	5	73	1	28	0.00538586	0.395112	0.93298	1	6	0.000534807	9606	Homo sapiens	PSMA5;PSMD11;PSME1;PSMD1;PSMA7	O14818;P28066;O00231;Q06323;Q99460	CDKN3	P06493	R-HSA-174255
G2/M DNA replication checkpoint	1	7	0	7	0.000516453	0.399591	0.93298	1	2	0.000178269	9606	Homo sapiens	WEE1				R-HSA-170070
Regulation by c-FLIP	1	11	0	3	0.000811569	0.399591	0.93298	2	4	0.000356538	9606	Homo sapiens	TNFRSF10A				R-HSA-3465448;R-HSA-3371359
Interleukin-18 signaling	1	11	0	3	0.000811569	0.399591	0.93298	1	4	0.000356538	9606	Homo sapiens	IL4				R-HSA-6797293
SRP-dependent cotranslational protein targeting to membrane	6	121	0	0	0.00892725	0.409073	0.93298	5	5	0.000445673	9606	Homo sapiens	SRP19;RPL30;RPL14;SRP68;RPL8;RPS13				R-HSA-1799326;R-HSA-1799330;R-HSA-1799329;R-HSA-1799335;R-HSA-1799332
Interaction between L1 and Ankyrins	2	33	0	0	0.00243471	0.409135	0.93298	2	4	0.000356538	9606	Homo sapiens	KCNQ2;ACTB				R-HSA-392751;R-HSA-373739
DNA strand elongation	3	38	0	24	0.0028036	0.413989	0.93298	5	15	0.00133702	9606	Homo sapiens	RPA1;RPA2;MCM4				R-HSA-69140;R-HSA-69142;R-HSA-69144;R-HSA-176942;R-HSA-169468
Post-chaperonin tubulin folding pathway	2	24	0	10	0.00177069	0.423721	0.93298	6	9	0.000802211	9606	Homo sapiens	TUBA4				R-HSA-389972;R-HSA-389974;R-HSA-389964;R-HSA-389976;R-HSA-389963;R-HSA-389978
PIWI-interacting RNA (piRNA) biogenesis	2	31	0	3	0.00228715	0.423721	0.93298	1	15	0.00133702	9606	Homo sapiens	POLR2A;POLR2B				R-HSA-5601926
MyD88 deficiency (TLR5)	1	4	2	10	0.000295116	0.42459	0.93298	1	1	8.91345e-05	9606	Homo sapiens	MYD88	Q99836	PELI1;MYD88	Q9NWZ3	R-HSA-5602316
Highly calcium permeable postsynaptic nicotinic acetylcholine receptors	1	13	0	0	0.000959126	0.42459	0.93298	2	2	0.000178269	9606	Homo sapiens	CHRNA1				R-HSA-629595;R-HSA-629596
Ligand-receptor interactions	1	8	0	6	0.000590232	0.42459	0.93298	3	4	0.000356538	9606	Homo sapiens	PTCH1				R-HSA-5632653;R-HSA-5632652;R-HSA-5632649
Signaling by NOTCH4	1	13	0	0	0.000959126	0.42459	0.93298	2	4	0.000356538	9606	Homo sapiens	JAG2				R-HSA-157649;R-HSA-157633
Metabolism of serotonin	1	13	0	0	0.000959126	0.42459	0.93298	1	2	0.000178269	9606	Homo sapiens	ALDH2				R-HSA-380608
TRKA activation by NGF	0	5	1	10	0.000368895	0.42459	0.93298	2	4	0.000356538	9606	Homo sapiens			ULK1	P04629	R-HSA-166538;R-HSA-166542
Serotonin receptors	1	13	0	0	0.000959126	0.42459	0.93298	1	3	0.000267404	9606	Homo sapiens	HTR6				R-HSA-390931
Organic anion transport	1	13	0	0	0.000959126	0.42459	0.93298	1	3	0.000267404	9606	Homo sapiens	SLC22A12				R-HSA-561253
APC/C:Cdc20 mediated degradation of mitotic proteins	5	75	1	31	0.00553342	0.428234	0.93298	3	13	0.00115875	9606	Homo sapiens	PSMA5;PSMD11;PSME1;PSMD1;PSMA7	O14818;P28066;O00231;Q06323;Q99460	CDKN3	P06493	R-HSA-174202;R-HSA-174255;R-HSA-174157
Signaling by Insulin receptor	7	93	0	59	0.00686144	0.433503	0.93298	5	34	0.00303057	9606	Homo sapiens	KL;KRAS;TCIRG1;ATP6V1E1;HRAS;FGF3				R-HSA-74723;R-HSA-109699;R-HSA-5252133;R-HSA-109817;R-HSA-109807
Mismatch repair (MMR) directed by MSH2:MSH3 (MutSbeta)	2	22	0	17	0.00162314	0.438117	0.93298	2	9	0.000802211	9606	Homo sapiens	RPA1;RPA2				R-HSA-5358579;R-HSA-5358619
IRAK4 deficiency (TLR5)	1	5	2	10	0.000368895	0.448548	0.93298	2	2	0.000178269	9606	Homo sapiens	MYD88	Q99836	PELI1;MYD88	Q9NWZ3	R-HSA-5602472;R-HSA-5602603
FGFR2b ligand binding and activation	1	14	0	0	0.00103291	0.448548	0.93298	2	3	0.000267404	9606	Homo sapiens	FGF3				R-HSA-190260;R-HSA-190408
Calcitonin-like ligand receptors	1	11	0	5	0.000811569	0.448548	0.93298	1	4	0.000356538	9606	Homo sapiens	ADM2				R-HSA-420214
Vitamin B1 (thiamin) metabolism	1	14	0	0	0.00103291	0.448548	0.93298	1	5	0.000445673	9606	Homo sapiens	TPK1				R-HSA-196761
PCNA-Dependent Long Patch Base Excision Repair	2	23	0	14	0.00169692	0.452315	0.93298	6	6	0.000534807	9606	Homo sapiens	RPA1;RPA2				R-HSA-110368;R-HSA-110371;R-HSA-5651809;R-HSA-110363;R-HSA-5651805;R-HSA-110364
TNFR2 non-canonical NF-kB pathway	9	104	3	110	0.00767301	0.453611	0.93298	17	43	0.00383278	9606	Homo sapiens	PSMA5;PSMD11;TNFRSF18;PSME1;PSMD1;LTB;PSMA7;RELB;UBE2M	Q9Y5U5;Q01201;O14818;P28066;Q06643;O00231;Q06323;Q99460;P61081	ACTN2;EMP1;RBX1	Q92838;P61081;P26842	R-HSA-5668534;R-HSA-5669012;R-HSA-5668789;R-HSA-5607731;R-HSA-5676593;R-HSA-5668414;R-HSA-5607741;R-HSA-5668454;R-HSA-5669024;R-HSA-5668481;R-HSA-5607725;R-HSA-5676591;R-HSA-5607726;R-HSA-5607720;R-HSA-5675947;R-HSA-5668520;R-HSA-5607723
Signaling by FGFR2 in disease	5	61	1	51	0.00450052	0.460981	0.93298	15	28	0.00249577	9606	Homo sapiens	POLR2A;POLR2B;KRAS;HRAS;FGF3	P24928;P30876;P01116;P01112;P11487	ABL2	P19174	R-HSA-5654748;R-HSA-5655323;R-HSA-5655320;R-HSA-2077424;R-HSA-2033488;R-HSA-5655268;R-HSA-2077421;R-HSA-5655301;R-HSA-5655233;R-HSA-5655343;R-HSA-8851710;R-HSA-5655245;R-HSA-5655339;R-HSA-2033474;R-HSA-5655241
The role of GTSE1 in G2/M progression after G2 checkpoint	8	82	3	99	0.00604987	0.466449	0.93298	9	10	0.000891345	9606	Homo sapiens	PSMA5;PSMD11;TUBA4;PLK1;PSME1;PSMD1;PSMA7	O14818;P28066;P53350;P68366;O00231;Q06323;Q99460;Q9H853	CCNE1;PLK1;MCM4	P38936;P53350;Q9NYZ3	R-HSA-8852324;R-HSA-8852354;R-HSA-8852306;R-HSA-8852337;R-HSA-8852317;R-HSA-8852331;R-HSA-8852362;R-HSA-8852298;R-HSA-8852280
Phospholipase C-mediated cascade: FGFR1	3	22	1	38	0.00162314	0.469148	0.93298	3	3	0.000267404	9606	Homo sapiens	KL;FGF3	Q9UEF7-2;Q9UEF7-1;P11487	ABL2	P19174	R-HSA-5654167;R-HSA-5654165;R-HSA-5654149
CDC6 association with the ORC:origin complex	1	11	1	4	0.000811569	0.471511	0.93298	2	2	0.000178269	9606	Homo sapiens	ORC1L	Q13415	PLK1	Q99741	R-HSA-68688;R-HSA-68637
Condensation of Prometaphase Chromosomes	1	15	0	0	0.00110668	0.471511	0.93298	4	4	0.000356538	9606	Homo sapiens	SMC4				R-HSA-2514854;R-HSA-2529015;R-HSA-2520883;R-HSA-2529020
CASP8 activity is inhibited	1	14	0	3	0.00103291	0.471511	0.93298	2	3	0.000267404	9606	Homo sapiens	TNFRSF10A				R-HSA-3465429;R-HSA-5675456
Presynaptic nicotinic acetylcholine receptors	1	15	0	0	0.00110668	0.471511	0.93298	2	4	0.000356538	9606	Homo sapiens	CHRNA1				R-HSA-629599;R-HSA-622326
Presynaptic depolarization and calcium channel opening	1	15	0	0	0.00110668	0.471511	0.93298	1	2	0.000178269	9606	Homo sapiens	CACNA1A				R-HSA-210420
Synthesis of PIPs in the nucleus	1	10	0	5	0.00073779	0.471511	0.93298	1	3	0.000267404	9606	Homo sapiens	PIP5K2B				R-HSA-6811522
Glycoprotein hormones	1	10	0	7	0.00073779	0.471511	0.93298	1	4	0.000356538	9606	Homo sapiens	INHA				R-HSA-378975
Hormone ligand-binding receptors	1	13	0	3	0.000959126	0.471511	0.93298	1	4	0.000356538	9606	Homo sapiens	GNRHR				R-HSA-391372
Recruitment of mitotic centrosome proteins and complexes	6	80	2	52	0.00590232	0.47564	0.93298	3	3	0.000267404	9606	Homo sapiens	TUBA4;DCTN1;ALMS1;PLK1;CEP290;YWHAG	Q8TCU4;O15078;P61981;Q14203-2;P53350;P68366	PLK1;MCM4	P53350	R-HSA-380311;R-HSA-380455;R-HSA-380283
SCF(Skp2)-mediated degradation of p27/p21	6	62	0	74	0.0045743	0.47564	0.93298	6	7	0.000623942	9606	Homo sapiens	PSMA5;PSMD11;CCNE1;PSME1;PSMD1;PSMA7				R-HSA-187552;R-HSA-187520;R-HSA-8848436;R-HSA-187574;R-HSA-187575;R-HSA-8848414
Transcription-Coupled Nucleotide Excision Repair (TC-NER)	7	85	4	75	0.00627121	0.480866	0.93298	16	16	0.00142615	9606	Homo sapiens	POLR2A;POLR2B;RPA1;RPA2;GTF2H3;GTF2H4;RBX1	P24928;P27694;Q92759;P30876;P15927;Q13889;P62877	VDR;NCOA3;TAT;TBX21	Q09472	R-HSA-6782211;R-HSA-6781824;R-HSA-6782208;R-HSA-6781867;R-HSA-6781833;R-HSA-6782069;R-HSA-6782004;R-HSA-6782131;R-HSA-6782227;R-HSA-6782224;R-HSA-6781840;R-HSA-6782141;R-HSA-6782204;R-HSA-6782138;R-HSA-6781818;R-HSA-6782234
Loss of Nlp from mitotic centrosomes	6	71	2	64	0.00523831	0.490167	0.93298	2	2	0.000178269	9606	Homo sapiens	TUBA4;DCTN1;ALMS1;PLK1;CEP290;YWHAG	Q8TCU4;O15078;P61981;Q14203-2;P53350;P68366	PLK1;MCM4	P53350	R-HSA-380272;R-HSA-380303
Formation of a pool of free 40S subunits	5	106	1	5	0.00782057	0.493161	0.93298	2	2	0.000178269	9606	Homo sapiens	RPL30;RPL14;RPL8;RPS13;EIF3A	P62277;P50914;P62917;P62888;Q14152	EIF3A	P47813	R-HSA-72673;R-HSA-72676
Post-translational protein phosphorylation	5	109	0	0	0.00804191	0.493161	0.93298	1	1	8.91345e-05	9606	Homo sapiens	IL6;TF;AHSG;SHISA5;APOA2				R-HSA-8952289
Formation of annular gap junctions	1	11	0	5	0.000811569	0.493518	0.93298	2	2	0.000178269	9606	Homo sapiens	ACTB				R-HSA-196017;R-HSA-196026
IRAK1 recruits IKK complex	1	16	0	0	0.00118046	0.493518	0.93298	3	4	0.000356538	9606	Homo sapiens	PELI1				R-HSA-937050;R-HSA-937034;R-HSA-937044
IRAK1 recruits IKK complex upon TLR7/8 or 9 stimulation	1	16	0	0	0.00118046	0.493518	0.93298	3	4	0.000356538	9606	Homo sapiens	PELI1				R-HSA-975142;R-HSA-975122;R-HSA-975139
Metal sequestration by antimicrobial proteins	1	13	0	3	0.000959126	0.493518	0.93298	1	5	0.000445673	9606	Homo sapiens	TF				R-HSA-1222491
Synthesis of IP3 and IP4 in the cytosol	2	39	0	0	0.00287738	0.493639	0.93298	2	12	0.00106961	9606	Homo sapiens	INPP5B;INPP5D				R-HSA-1855213;R-HSA-1855218
Loss of proteins required for interphase microtubule organization from the centrosome	6	71	2	66	0.00523831	0.504561	0.93298	3	3	0.000267404	9606	Homo sapiens	TUBA4;DCTN1;ALMS1;PLK1;CEP290;YWHAG	Q8TCU4;O15078;P61981;Q14203-2;P53350;P68366	PLK1;MCM4	P53350	R-HSA-380294;R-HSA-380272;R-HSA-380303
Striated Muscle Contraction	2	40	0	0	0.00295116	0.506968	0.93298	4	4	0.000356538	9606	Homo sapiens	ACTA1;ACTN2				R-HSA-390597;R-HSA-390598;R-HSA-390593;R-HSA-390595
SHC1 events in EGFR signaling	2	12	0	30	0.000885347	0.506968	0.93298	1	4	0.000356538	9606	Homo sapiens	KRAS;HRAS				R-HSA-177945
HS-GAG biosynthesis	2	40	0	0	0.00295116	0.506968	0.93298	2	14	0.00124788	9606	Homo sapiens	HS3ST3A1;HS6ST3				R-HSA-2076611;R-HSA-2076419
Acetylcholine binding and downstream events	1	17	0	0	0.00125424	0.51461	0.93298	4	6	0.000534807	9606	Homo sapiens	CHRNA1				R-HSA-629595;R-HSA-629596;R-HSA-629599;R-HSA-622326
Activation of Nicotinic Acetylcholine Receptors	1	17	0	0	0.00125424	0.51461	0.93298	4	6	0.000534807	9606	Homo sapiens	CHRNA1				R-HSA-629595;R-HSA-629596;R-HSA-629599;R-HSA-622326
Postsynaptic nicotinic acetylcholine receptors	1	17	0	0	0.00125424	0.51461	0.93298	2	4	0.000356538	9606	Homo sapiens	CHRNA1				R-HSA-629595;R-HSA-629596
Serotonin clearance from the synaptic cleft	1	16	0	1	0.00118046	0.51461	0.93298	1	3	0.000267404	9606	Homo sapiens	ALDH2				R-HSA-380608
Mtb iron assimilation by chelation	1	17	0	0	0.00125424	0.51461	0.93298	3	10	0.000891345	9606	Homo sapiens	TF				R-HSA-1222641;R-HSA-8951549;R-HSA-8951552
Toxicity of botulinum toxin type A (BoNT/A)	0	12	1	6	0.000885347	0.51461	0.93298	1	5	0.000445673	9606	Homo sapiens			STX11	P60880	R-HSA-194818
HDL clearance	0	9	1	9	0.000664011	0.51461	0.93298	1	5	0.000445673	9606	Homo sapiens			FBLN1	P02647	R-HSA-264848
Erythrocytes take up oxygen and release carbon dioxide	1	16	0	1	0.00118046	0.51461	0.93298	1	6	0.000534807	9606	Homo sapiens	HBB				R-HSA-1247668
Transport of gamma-carboxylated protein precursors from the endoplasmic reticulum to the Golgi apparatus	0	9	1	9	0.000664011	0.51461	0.93298	1	9	0.000802211	9606	Homo sapiens			TF	P08709	R-HSA-159783
G2/M DNA damage checkpoint	5	81	3	40	0.0059761	0.516823	0.93298	11	11	0.00098048	9606	Homo sapiens	WEE1;RPA1;RPA2;YWHAG;RAD9A	P27694;P61981;P15927;P30291;Q99638	RAD51;SMURF1;PLK1	O14757;P30307;O96017	R-HSA-75809;R-HSA-5683735;R-HSA-69891;R-HSA-6799332;R-HSA-170070;R-HSA-75028;R-HSA-5683792;R-HSA-176116;R-HSA-5683774;R-HSA-75016;R-HSA-6799246
RAF activation	2	30	0	11	0.00221337	0.520067	0.93298	3	10	0.000891345	9606	Homo sapiens	KRAS;HRAS				R-HSA-5672966;R-HSA-5672950;R-HSA-5672969
SHC1 events in ERBB2 signaling	3	35	0	35	0.00258226	0.521855	0.93298	4	6	0.000534807	9606	Homo sapiens	KRAS;HRAS;HBEGF				R-HSA-1250195;R-HSA-1250486;R-HSA-1963578;R-HSA-1250463
PI3K Cascade	3	55	0	10	0.00405784	0.521855	0.93298	1	7	0.000623942	9606	Homo sapiens	KL;FGF3				R-HSA-109699
Transcription of the HIV genome	6	81	1	64	0.0059761	0.52587	0.93298	45	45	0.00401105	9606	Homo sapiens	CCNK;POLR2A;POLR2B;TAT;GTF2H3;GTF2H4	P24928;Q92759;P30876;Q13889;P04608;O75909	VDR	Q00403	R-HSA-167234;R-HSA-167111;R-HSA-167115;R-HSA-167113;R-HSA-167118;R-HSA-167181;R-HSA-167117;R-HSA-170706;R-HSA-170704;R-HSA-167121;R-HSA-167191;R-HSA-167130;R-HSA-167128;R-HSA-167192;R-HSA-167134;R-HSA-167196;R-HSA-167133;R-HSA-167197;R-HSA-167459;R-HSA-167072;R-HSA-167136;R-HSA-167076;R-HSA-167077;R-HSA-167147;R-HSA-167083;R-HSA-167150;R-HSA-167087;R-HSA-167084;R-HSA-167468;R-HSA-167148;R-HSA-167…
ABC-family proteins mediated transport	7	125	0	41	0.00922237	0.527084	0.93298	5	28	0.00249577	9606	Homo sapiens	PSMA5;ABCA10;PSMD11;ABCC2;PSME1;PSMD1;PSMA7				R-HSA-1369028;R-HSA-1454916;R-HSA-5679041;R-HSA-1369052;R-HSA-8866553
Hedgehog 'off' state	11	123	3	145	0.00907481	0.531548	0.93298	27	32	0.0028523	9606	Homo sapiens	PSMA5;TUBA4;PSMD11;TPK1;PTCH1;SUFU;PSME1;PSMD1;PSMA7;RBX1	O14818;P28066;Q13635;P68366;O00231;P62877;P22694;Q9UMX1;Q06323;Q99460;ENSG00000185920	GYS1;SUFU;RELB	P10071;P08151;P49841	R-HSA-5610717;R-HSA-5612508;R-HSA-5612510;R-HSA-5610718;R-HSA-5610757;R-HSA-5617412;R-HSA-5610758;R-HSA-5617408;R-HSA-5610752;R-HSA-5610754;R-HSA-5617410;R-HSA-5610767;R-HSA-5610766;R-HSA-5610760;R-HSA-5610763;R-HSA-5610741;R-HSA-5610742;R-HSA-5610737;R-HSA-5610749;R-HSA-5610745;R-HSA-5610746;R-HSA-5610720;R-HSA-5610723;R-HSA-5610722;R-HSA-5610733;R-HSA-5610732;R-HSA-5610730
IL-6-type cytokine receptor ligand interactions	2	17	1	30	0.00125424	0.53293	0.93298	7	14	0.00124788	9606	Homo sapiens	IL11;CLCF1	Q9UBD9;P20809	IL6	P40189	R-HSA-6783670;R-HSA-6783556;R-HSA-449829;R-HSA-6783524;R-HSA-5696490;R-HSA-6783530;R-HSA-449976
Telomere C-strand (Lagging Strand) Synthesis	2	38	0	5	0.0028036	0.53293	0.93298	3	14	0.00124788	9606	Homo sapiens	RPA1;RPA2				R-HSA-174451;R-HSA-174441;R-HSA-174445
RA biosynthesis pathway	2	39	0	3	0.00287738	0.53293	0.93298	2	11	0.00098048	9606	Homo sapiens	DHRS9;DHRS3				R-HSA-5362518;R-HSA-5419165
Platelet degranulation	7	137	0	25	0.0101077	0.533562	0.93298	4	11	0.00098048	9606	Homo sapiens	TF;TUBA4;AHSG;ACTN2;TIMP3;CLU				R-HSA-482772;R-HSA-482770;R-HSA-481009;R-HSA-481007
Assembly of the ORC complex at the origin of replication	1	6	0	18	0.000442674	0.534825	0.93298	2	5	0.000445673	9606	Homo sapiens	ORC1L				R-HSA-68611;R-HSA-68615
Hydrolysis of LPC	1	18	0	0	0.00132802	0.534825	0.93298	2	6	0.000534807	9606	Homo sapiens	PLA2G4C				R-HSA-1482629;R-HSA-1482696
p53-Independent G1/S DNA damage checkpoint	5	55	3	62	0.00405784	0.540009	0.93298	4	5	0.000445673	9606	Homo sapiens	PSMA5;PSMD11;PSME1;PSMD1;PSMA7	O14818;P28066;O00231;Q06323;Q99460	RAD51;SMURF1;PLK1	O14757;O96017	R-HSA-69889;R-HSA-69600;R-HSA-69604;R-HSA-69608
Ubiquitin Mediated Degradation of Phosphorylated Cdc25A	5	55	3	62	0.00405784	0.540009	0.93298	4	5	0.000445673	9606	Homo sapiens	PSMA5;PSMD11;PSME1;PSMD1;PSMA7	O14818;P28066;O00231;Q06323;Q99460	RAD51;SMURF1;PLK1	O14757;O96017	R-HSA-69889;R-HSA-69600;R-HSA-69604;R-HSA-69608
p53-Independent DNA Damage Response	5	55	3	62	0.00405784	0.540009	0.93298	4	5	0.000445673	9606	Homo sapiens	PSMA5;PSMD11;PSME1;PSMD1;PSMA7	O14818;P28066;O00231;Q06323;Q99460	RAD51;SMURF1;PLK1	O14757;O96017	R-HSA-69889;R-HSA-69600;R-HSA-69604;R-HSA-69608
Gap junction trafficking	3	50	0	20	0.00368895	0.542125	0.93298	7	20	0.00178269	9606	Homo sapiens	TUBA4;ACTB				R-HSA-196017;R-HSA-190519;R-HSA-196026;R-HSA-190520;R-HSA-191737;R-HSA-190829;R-HSA-190877
Association of TriC/CCT with target proteins during biosynthesis	2	40	0	3	0.00295116	0.545556	0.93298	2	2	0.000178269	9606	Homo sapiens	CCNE1;SPHK1				R-HSA-390470;R-HSA-391266
AKT phosphorylates targets in the nucleus	2	12	0	32	0.000885347	0.545556	0.93298	1	4	0.000356538	9606	Homo sapiens	FOXO4				R-HSA-199299
TP53 Regulates Transcription of DNA Repair Genes	7	89	3	82	0.00656633	0.546411	0.93298	11	17	0.00151529	9606	Homo sapiens	CCNK;POLR2A;POLR2B;FOS;GTF2H3;GTF2H4	P24928;Q92759;P30876;Q13889;O75909;ENSG00000090061;P01100	MYOG;CCNK;RBX1	Q9NYV4;Q14004;P40692;Q92466	R-HSA-6796647;R-HSA-6806423;R-HSA-6797606;R-HSA-6797090;R-HSA-6797616;R-HSA-6797712;R-HSA-6797100;R-HSA-6806412;R-HSA-6806394;R-HSA-6796649;R-HSA-6806392
Lysosphingolipid and LPA receptors	1	19	0	0	0.0014018	0.554198	0.93298	1	3	0.000267404	9606	Homo sapiens	S1PR5				R-HSA-419428
Synthesis of 12-eicosatetraenoic acid derivatives	1	19	0	1	0.0014018	0.554198	0.93298	1	6	0.000534807	9606	Homo sapiens	ALOXE3				R-HSA-8942208
ROBO receptors bind AKAP5	1	11	0	11	0.000811569	0.554198	0.93298	1	7	0.000623942	9606	Homo sapiens	TPK1				R-HSA-9010641
Degradation of DVL	6	57	1	92	0.0042054	0.567308	0.93298	5	7	0.000623942	9606	Homo sapiens	PSMA5;PSMD11;PSME1;PSMD1;PSMA7;RBX1	O14818;P28066;O00231;P62877;Q06323;Q99460	BAG3	O14641	R-HSA-1504213;R-HSA-1504193;R-HSA-1504190;R-HSA-4641260;R-HSA-4641147
COPI-dependent Golgi-to-ER retrograde traffic	5	106	0	19	0.00782057	0.570092	0.93298	5	11	0.00098048	9606	Homo sapiens	TUBA4;KDELR1;KIF11				R-HSA-6811427;R-HSA-6811426;R-HSA-6811423;R-HSA-6811418;R-HSA-6811417
Class B/2 (Secretin family receptors)	5	99	1	26	0.00730412	0.570092	0.93298	5	20	0.00178269	9606	Homo sapiens	ADM2;PTCH1;WNT3;CD55;GIP	P08174;P09681;Q7Z4H4;Q13635;P56703	GIP	P48546	R-HSA-420214;R-HSA-445124;R-HSA-420274;R-HSA-879674;R-HSA-201708
Gap junction degradation	1	12	0	10	0.000885347	0.572766	0.93298	4	4	0.000356538	9606	Homo sapiens	ACTB				R-HSA-196017;R-HSA-190519;R-HSA-196026;R-HSA-190829
Activation of PPARGC1A (PGC-1alpha) by phosphorylation	0	13	1	7	0.000959126	0.572766	0.93298	2	2	0.000178269	9606	Homo sapiens			HNF4A	Q9UBK2	R-HSA-1592233;R-HSA-1592244
Insulin-like Growth Factor-2 mRNA Binding Proteins (IGF2BPs/IMPs/VICKZs) bind RNA	1	13	0	7	0.000959126	0.572766	0.93298	1	3	0.000267404	9606	Homo sapiens	ACTB				R-HSA-428296
Heme degradation	1	20	0	0	0.00147558	0.572766	0.93298	1	5	0.000445673	9606	Homo sapiens	HMOX1				R-HSA-189398
Negative regulation of MAPK pathway	4	45	2	65	0.00332005	0.574305	0.93298	7	12	0.00106961	9606	Homo sapiens	DUSP1;PEBP1;KRAS;HRAS	P28562;P30086;P01116;P01112	PEBP1;KRAS	P04049	R-HSA-5674022;R-HSA-5675431;R-HSA-5674018;R-HSA-5675373;R-HSA-5675194;R-HSA-5675433;R-HSA-5675417
Constitutive Signaling by Aberrant PI3K in Cancer	4	95	0	0	0.007009	0.574305	0.93298	1	2	0.000178269	9606	Homo sapiens	KL;FGF3;HBEGF				R-HSA-2400009
L13a-mediated translational silencing of Ceruloplasmin expression	5	118	0	2	0.00870592	0.577452	0.93298	2	3	0.000267404	9606	Homo sapiens	RPL30;RPL14;RPL8;RPS13;EIF3A				R-HSA-156823;R-HSA-156826
Centrosome maturation	6	82	2	66	0.00604987	0.580728	0.93298	6	6	0.000534807	9606	Homo sapiens	TUBA4;DCTN1;ALMS1;PLK1;CEP290;YWHAG	Q8TCU4;O15078;P61981;Q14203-2;P53350;P68366	PLK1;MCM4	P53350	R-HSA-380311;R-HSA-380455;R-HSA-380294;R-HSA-380272;R-HSA-380303;R-HSA-380283
Cooperation of Prefoldin and TriC/CCT in actin and tubulin folding	3	36	1	36	0.00265604	0.581126	0.93298	6	6	0.000534807	9606	Homo sapiens	TUBA4;ACTB	P60709;P68366;Q9H853	ACTB	P60709	R-HSA-390453;R-HSA-389970;R-HSA-389954;R-HSA-389980;R-HSA-389961;R-HSA-390459
Resolution of AP sites via the multiple-nucleotide patch replacement pathway	2	32	0	15	0.00236093	0.581983	0.93298	6	19	0.00169356	9606	Homo sapiens	RPA1;RPA2				R-HSA-110368;R-HSA-110371;R-HSA-5651809;R-HSA-110363;R-HSA-5651805;R-HSA-110364
PI5P, PP2A and IER3 Regulate PI3K/AKT Signaling	7	118	0	56	0.00870592	0.584017	0.93298	2	7	0.000623942	9606	Homo sapiens	IL1RL1;KL;PIP5K2B;FGF3;MYD88;HBEGF				R-HSA-2316434;R-HSA-1675776
Interleukin-10 signaling	7	88	0	85	0.00649255	0.584017	0.93298	3	15	0.00133702	9606	Homo sapiens	IL4;IL6;PTAFR;PTGS2				R-HSA-6784160;R-HSA-6790029;R-HSA-8937654
RPIA deficiency: failed conversion of RU5P to R5P	0	2	1	20	0.000147558	0.590562	0.93298	1	1	8.91345e-05	9606	Homo sapiens			HSPB8	P49247	R-HSA-5660013
RPIA deficiency: failed conversion of R5P to RU5P	0	2	1	20	0.000147558	0.590562	0.93298	1	1	8.91345e-05	9606	Homo sapiens			HSPB8	P49247	R-HSA-5660015
Acetylation	0	16	1	5	0.00118046	0.590562	0.93298	2	4	0.000356538	9606	Homo sapiens			RAD51	P11245	R-HSA-158832;R-HSA-174967
Interleukin-9 signaling	0	5	1	16	0.000368895	0.590562	0.93298	1	2	0.000178269	9606	Homo sapiens			IL4	P31785	R-HSA-451895
Downregulation of ERBB4 signaling	0	10	1	11	0.00073779	0.590562	0.93298	1	4	0.000356538	9606	Homo sapiens			LITAF	P46934	R-HSA-1973956
Insulin receptor signalling cascade	5	68	0	59	0.00501697	0.59197	0.93298	3	25	0.00222836	9606	Homo sapiens	KL;KRAS;HRAS;FGF3				R-HSA-109699;R-HSA-109817;R-HSA-109807
Translesion Synthesis by POLH	2	24	0	25	0.00177069	0.593638	0.93298	6	8	0.000713076	9606	Homo sapiens	RPA1;RPA2				R-HSA-5654989;R-HSA-5654986;R-HSA-110317;R-HSA-110316;R-HSA-110319;R-HSA-5654985
Plasma lipoprotein assembly	2	30	1	19	0.00221337	0.593638	0.93298	7	19	0.00169356	9606	Homo sapiens	TPK1;APOA2	P22694;P02652	FBLN1	P02647	R-HSA-264758;R-HSA-5682101;R-HSA-216727;R-HSA-174660;R-HSA-174741;R-HSA-216756;R-HSA-174587
Regulation of RUNX2 expression and activity	9	80	7	143	0.00590232	0.595822	0.93298	19	32	0.0028523	9606	Homo sapiens	PSMA5;PSMD11;SMURF1;PSME1;PSMD1;NR3C1;PSMA7;RBX1	O14818;P28066;Q9HCE7;O00231;P62877;P04150;ENSG00000198742;Q06323;Q99460	TCF7L2;GYS1;TLX3;BAG3;FOS;KLF2;RELB	Q9UNE7;P35548;Q9HCE7;P49841;P42224	R-HSA-8939688;R-HSA-9009451;R-HSA-9009452;R-HSA-9008015;R-HSA-9007759;R-HSA-9008110;R-HSA-9009401;R-HSA-8939801;R-HSA-9008475;R-HSA-9009403;R-HSA-8939706;R-HSA-9009309;R-HSA-8939900;R-HSA-9009085;R-HSA-9009308;R-HSA-9008476;R-HSA-9008479;R-HSA-9008478;R-HSA-9009362
DNA Damage Bypass	5	58	1	73	0.00427918	0.599125	0.93298	30	34	0.00303057	9606	Homo sapiens	REV1;RPA1;RPA2;RBX1	P27694;P15927;Q9UNA4;Q9UBZ9;P62877	REV1	Q9UI95	R-HSA-5656148;R-HSA-5655892;R-HSA-5653780;R-HSA-5653840;R-HSA-5656158;R-HSA-5655965;R-HSA-5653786;R-HSA-5655835;R-HSA-5651992;R-HSA-5653766;R-HSA-5653838;R-HSA-5654989;R-HSA-5653770;R-HSA-5654986;R-HSA-5654985;R-HSA-5652151;R-HSA-110307;R-HSA-110308;R-HSA-110311;R-HSA-5653756;R-HSA-5653754;R-HSA-110317;R-HSA-110316;R-HSA-110319;R-HSA-5655481;R-HSA-5652005;R-HSA-110322;R-HSA-5655466;R-HSA-5652009;…
Chk1/Chk2(Cds1) mediated inactivation of Cyclin B:Cdk1 complex	2	15	3	40	0.00110668	0.605048	0.93298	4	4	0.000356538	9606	Homo sapiens	WEE1;YWHAG	P61981;P30291	RAD51;SMURF1;PLK1	O14757;P30307;O96017	R-HSA-75809;R-HSA-170070;R-HSA-75028;R-HSA-75016
DNA Damage Recognition in GG-NER	2	40	0	11	0.00295116	0.605048	0.93298	4	5	0.000445673	9606	Homo sapiens	ACTB;RBX1				R-HSA-5691006;R-HSA-6782943;R-HSA-5696655;R-HSA-5696664
Glycogen metabolism	2	43	0	8	0.0031725	0.605048	0.93298	20	38	0.00338711	9606	Homo sapiens	GYS2;GYS1				R-HSA-3322003;R-HSA-3322001;R-HSA-3781018;R-HSA-3781021;R-HSA-3781023;R-HSA-3322005;R-HSA-3781009;R-HSA-3781011;R-HSA-3322041;R-HSA-3322009;R-HSA-3322014;R-HSA-3781001;R-HSA-3322019;R-HSA-3322016;R-HSA-3781024;R-HSA-3780995;R-HSA-3322057;R-HSA-3322025;R-HSA-3780994;R-HSA-3780997
Gap junction assembly	2	39	0	10	0.00287738	0.605048	0.93298	3	16	0.00142615	9606	Homo sapiens	TUBA4				R-HSA-190520;R-HSA-191737;R-HSA-190877
Formation of TC-NER Pre-Incision Complex	5	56	4	71	0.00413162	0.606208	0.93298	7	7	0.000623942	9606	Homo sapiens	POLR2A;POLR2B;GTF2H3;GTF2H4;RBX1	P24928;Q92759;P30876;Q13889;P62877	VDR;NCOA3;TAT;TBX21	Q09472	R-HSA-6782069;R-HSA-6782004;R-HSA-6781840;R-HSA-6781824;R-HSA-6781867;R-HSA-6781818;R-HSA-6781833
COPI-mediated anterograde transport	6	106	1	47	0.00782057	0.606918	0.93298	7	12	0.00106961	9606	Homo sapiens	TUBA4;KDELR1;DCTN1;CD55	Q14203;P24390;P08174;P33947;P68366;Q9H853	PELI1	O14653	R-HSA-6809015;R-HSA-6807877;R-HSA-6807875;R-HSA-6809011;R-HSA-6809010;R-HSA-6809006;R-HSA-6809003
Unblocking of NMDA receptor, glutamate binding and activation	1	22	0	0	0.00162314	0.607617	0.93298	3	4	0.000356538	9606	Homo sapiens	ACTN2				R-HSA-432164;R-HSA-432162;R-HSA-432172
PKA activation	1	22	0	0	0.00162314	0.607617	0.93298	2	3	0.000267404	9606	Homo sapiens	TPK1				R-HSA-111925;R-HSA-8951727
Toxicity of botulinum toxin type G (BoNT/G)	1	7	0	15	0.000516453	0.607617	0.93298	3	5	0.000445673	9606	Homo sapiens	SYT1				R-HSA-5250979;R-HSA-5250986;R-HSA-5250972
RHO GTPases Activate Rhotekin and Rhophilins	1	10	0	13	0.00073779	0.607617	0.93298	2	6	0.000534807	9606	Homo sapiens	RHOB				R-HSA-5666178;R-HSA-5667037
Coenzyme A biosynthesis	1	21	0	1	0.00154936	0.607617	0.93298	2	7	0.000623942	9606	Homo sapiens	COASY				R-HSA-196754;R-HSA-196773
PI3K events in ERBB2 signaling	1	22	0	0	0.00162314	0.607617	0.93298	2	7	0.000623942	9606	Homo sapiens	HBEGF				R-HSA-1306979;R-HSA-1250346
Cholesterol biosynthesis via lathosterol	1	14	0	8	0.00103291	0.607617	0.93298	1	4	0.000356538	9606	Homo sapiens	EBP				R-HSA-6807052
Cholesterol biosynthesis via desmosterol	1	14	0	8	0.00103291	0.607617	0.93298	1	4	0.000356538	9606	Homo sapiens	EBP				R-HSA-195690
Synthesis of 15-eicosatetraenoic acid derivatives	1	22	0	0	0.00162314	0.607617	0.93298	1	4	0.000356538	9606	Homo sapiens	PTGS2				R-HSA-2161951
The AIM2 inflammasome	0	4	1	21	0.000295116	0.607617	0.93298	1	4	0.000356538	9606	Homo sapiens			MEFV	Q9ULZ3	R-HSA-844620
Keratan sulfate degradation	1	22	0	0	0.00162314	0.607617	0.93298	1	6	0.000534807	9606	Homo sapiens	GALNS				R-HSA-1630304
Metabolism of ingested H2SeO4 and H2SeO3 into H2Se	1	22	0	0	0.00162314	0.607617	0.93298	1	7	0.000623942	9606	Homo sapiens	TXNRD1				R-HSA-2408558
Removal of aminoterminal propeptides from gamma-carboxylated proteins	0	10	1	13	0.00073779	0.607617	0.93298	1	9	0.000802211	9606	Homo sapiens			TF	P08709	R-HSA-159868
RHO GTPases activate CIT	3	23	1	52	0.00169692	0.608959	0.93298	6	6	0.000534807	9606	Homo sapiens	RHOB;CIT	O14578-3;P62745;O14578	CCNE1	P46527	R-HSA-5671972;R-HSA-5671970;R-HSA-5625901;R-HSA-5671919;R-HSA-8981443;R-HSA-5671993
Formation of RNA Pol II elongation complex	5	61	1	72	0.00450052	0.61322	0.93298	2	2	0.000178269	9606	Homo sapiens	CCNK;POLR2A;POLR2B;GTF2H3;GTF2H4	P24928;Q92759;P30876;Q13889;O75909	TAT	Q9UHB7;Q03111	R-HSA-112379;R-HSA-112381
Peptide chain elongation	4	99	0	1	0.00730412	0.614373	0.93298	4	5	0.000445673	9606	Homo sapiens	RPL30;RPL14;RPL8;RPS13				R-HSA-156915;R-HSA-156912;R-HSA-156923;R-HSA-156907
Metabolism of Angiotensinogen to Angiotensins	2	26	0	24	0.00191825	0.616213	0.93298	3	17	0.00151529	9606	Homo sapiens	GZMB;CTSD				R-HSA-2022412;R-HSA-2022411;R-HSA-2022403
AUF1 (hnRNP D0) binds and destabilizes mRNA	6	56	6	100	0.00413162	0.619671	0.93298	3	4	0.000356538	9606	Homo sapiens	PSMA5;PSMD11;PSME1;PSMD1;PSMA7;HSPA1A	P0DMV8;O14818;P28066;O00231;Q06323;Q99460	RGS2;BAG3;HSPB8;ARRB1;EIF3A;ACTB	Q04637;P11142;P04792	R-HSA-450551;R-HSA-450580;R-HSA-450466
Activation of APC/C and APC/C:Cdc20 mediated degradation of mitotic proteins	6	76	3	81	0.0056072	0.619671	0.93298	4	15	0.00133702	9606	Homo sapiens	PSMA5;PSMD11;PLK1;PSME1;PSMD1;PSMA7	O14818;P28066;P53350;O00231;Q06323;Q99460	PLK1;MCM4;CDKN3	P53350;P06493	R-HSA-174119;R-HSA-174202;R-HSA-174255;R-HSA-174157
TP53 Regulates Metabolic Genes	7	125	1	61	0.00922237	0.620031	0.93298	11	34	0.00303057	9606	Homo sapiens	G6PD;TXNRD1;DDIT4;SESN2;YWHAG	ENSG00000130766;P61981;P58004;Q9NX09;P11413;ENSG00000168209;Q16881	MYD88	P10599	R-HSA-5629189;R-HSA-5631941;R-HSA-5629187;R-HSA-5632386;R-HSA-5632738;R-HSA-70377;R-HSA-5632732;R-HSA-5631903;R-HSA-5632393;R-HSA-3341343;R-HSA-73646
Gamma-carboxylation of protein precursors	1	15	1	9	0.00110668	0.623963	0.93298	9	9	0.000802211	9606	Homo sapiens	GGCX	P38435	TF	P08709	R-HSA-163810;R-HSA-159826;R-HSA-159795;R-HSA-159761;R-HSA-6807214;R-HSA-159819;R-HSA-159803;R-HSA-159752;R-HSA-163820
GLI proteins bind promoters of Hh responsive genes to promote transcription	1	8	1	15	0.000590232	0.623963	0.93298	3	4	0.000356538	9606	Homo sapiens	PTCH1	ENSG00000185920	SUFU	P08151	R-HSA-5635853;R-HSA-5635848;R-HSA-5635850
PKA activation in glucagon signalling	1	23	0	0	0.00169692	0.623963	0.93298	1	2	0.000178269	9606	Homo sapiens	TPK1				R-HSA-111925
Activation, myristolyation of BID and translocation to mitochondria	1	4	0	19	0.000295116	0.623963	0.93298	1	4	0.000356538	9606	Homo sapiens	GZMB				R-HSA-139893
TNF receptor superfamily (TNFSF) members mediating non-canonical NF-kB pathway	1	17	0	11	0.00125424	0.623963	0.93298	3	12	0.00106961	9606	Homo sapiens	LTB				R-HSA-5668789;R-HSA-5676593;R-HSA-5676591
Gap junction trafficking and regulation	3	54	0	29	0.00398406	0.63553	0.93298	7	24	0.00213923	9606	Homo sapiens	TUBA4;ACTB				R-HSA-196017;R-HSA-190519;R-HSA-196026;R-HSA-190520;R-HSA-191737;R-HSA-190829;R-HSA-190877
Separation of Sister Chromatids	8	195	0	21	0.0143869	0.63718	0.93298	3	8	0.000713076	9606	Homo sapiens	PSMA5;PSMD11;TUBA4;PLK1;PSME1;PSMD1;PSMA7				R-HSA-2467809;R-HSA-2467811;R-HSA-174202
Carboxyterminal post-translational modifications of tubulin	2	51	0	0	0.00376273	0.637814	0.93298	4	6	0.000534807	9606	Homo sapiens	TUBA4				R-HSA-8955869;R-HSA-8865774;R-HSA-8867370;R-HSA-8866105
Formation of apoptosome	1	5	0	22	0.000368895	0.639628	0.93298	3	3	0.000267404	9606	Homo sapiens	APAF1				R-HSA-114256;R-HSA-114259;R-HSA-114254
Sema4D induced cell migration and growth-cone collapse	1	24	0	0	0.00177069	0.639628	0.93298	4	6	0.000534807	9606	Homo sapiens	RHOB				R-HSA-419087;R-HSA-416588;R-HSA-419197;R-HSA-419049
Digestion of dietary lipid	1	24	0	0	0.00177069	0.639628	0.93298	1	8	0.000713076	9606	Homo sapiens	LIPF				R-HSA-8979996
Regulation of expression of SLITs and ROBOs	10	183	1	79	0.0135015	0.642966	0.93298	5	20	0.00178269	9606	Homo sapiens	PSMA5;RPL30;PSMD11;PSME1;RPL14;PSMD1;RPL8;PSMA7;RPS13;RBX1	P62277;P50914;O14818;P28066;P62917;O00231;P62888;P62877;Q06323;Q99460	EIF3A	Q04637	R-HSA-9011289;R-HSA-9014652;R-HSA-9011313;R-HSA-9014610;R-HSA-9011300
Anchoring of the basal body to the plasma membrane	6	99	0	73	0.00730412	0.644458	0.93298	8	9	0.000802211	9606	Homo sapiens	TUBA4;DCTN1;ALMS1;PLK1;CEP290;YWHAG				R-HSA-5626228;R-HSA-5626227;R-HSA-5626220;R-HSA-5626223;R-HSA-5626681;R-HSA-5617816;R-HSA-5626699;R-HSA-5638009
Glycogen storage diseases	2	22	1	32	0.00162314	0.64825	0.93298	6	11	0.00098048	9606	Homo sapiens	GYS2;GYS1	P54840;P13807	GYS1	P13807;P46976	R-HSA-3858506;R-HSA-3878762;R-HSA-3797226;R-HSA-3828061;R-HSA-3814838;R-HSA-3791349
ROS, RNS production in phagocytes	2	52	0	0	0.00383651	0.64825	0.93298	1	13	0.00115875	9606	Homo sapiens	TCIRG1;ATP6V1E1				R-HSA-1222516
Cytochrome c-mediated apoptotic response	1	7	0	22	0.000516453	0.654642	0.93298	5	5	0.000445673	9606	Homo sapiens	APAF1				R-HSA-114256;R-HSA-114259;R-HSA-114261;R-HSA-114252;R-HSA-114254
Interaction between PHLDA1 and AURKA	0	4	2	21	0.000295116	0.654642	0.93298	2	2	0.000178269	9606	Homo sapiens			MYCN;PLK1	O14965	R-HSA-8853429;R-HSA-8853444
Inhibition of PKR	0	2	1	24	0.000147558	0.654642	0.93298	1	2	0.000178269	9606	Homo sapiens			ADARB1	P19525	R-HSA-168896
HDL assembly	1	18	1	8	0.00132802	0.654642	0.93298	4	9	0.000802211	9606	Homo sapiens	TPK1	P22694	FBLN1	P02647	R-HSA-264758;R-HSA-5682101;R-HSA-216727;R-HSA-216756
Viral RNP Complexes in the Host Cell Nucleus	1	15	0	16	0.00110668	0.654642	0.93298	1	3	0.000267404	9606	Homo sapiens	HSPA1A				R-HSA-192746
Eicosanoids	1	25	0	0	0.00184447	0.654642	0.93298	2	6	0.000534807	9606	Homo sapiens	CYP4F11				R-HSA-211873;R-HSA-215526
Serotonin and melatonin biosynthesis	1	20	1	6	0.00147558	0.654642	0.93298	1	4	0.000356538	9606	Homo sapiens	ASMT	P46597	ASMT	P46597	R-HSA-209821
Negative regulation of TCF-dependent signaling by WNT ligand antagonists	1	15	0	12	0.00110668	0.654642	0.93298	1	5	0.000445673	9606	Homo sapiens	SFRP1				R-HSA-3772441
RNA Polymerase II Transcription Elongation	5	65	1	76	0.00479563	0.660196	0.93298	8	8	0.000713076	9606	Homo sapiens	CCNK;POLR2A;POLR2B;GTF2H3;GTF2H4	P24928;Q92759;P30876;Q13889;O75909	TAT	Q9UHB7;Q03111	R-HSA-112385;R-HSA-113412;R-HSA-112379;R-HSA-113402;R-HSA-112381;R-HSA-112396;R-HSA-112383;R-HSA-113407
COPI-independent Golgi-to-ER retrograde traffic	3	62	1	23	0.0045743	0.660816	0.93298	2	7	0.000623942	9606	Homo sapiens	TUBA4;DCTN1	Q14203;P68366;Q9H853	DCTN1	P43034	R-HSA-8849350;R-HSA-8849353
Clathrin-mediated endocytosis	7	155	0	37	0.0114357	0.665265	0.93298	19	34	0.00303057	9606	Homo sapiens	TF;SYT1;ARPC2;ARPC3;ARRB1;ACTB;SLC18A3				R-HSA-8868071;R-HSA-8863463;R-HSA-8868230;R-HSA-8866277;R-HSA-8868236;R-HSA-8867756;R-HSA-8868651;R-HSA-8866283;R-HSA-8867754;R-HSA-8868648;R-HSA-8868072;R-HSA-8868661;R-HSA-8868660;R-HSA-8868659;R-HSA-8868658;R-HSA-8869438;R-HSA-8866269;R-HSA-8871194;R-HSA-8871193
Formation of the ternary complex, and subsequently, the 43S complex	2	54	0	0	0.00398406	0.668406	0.93298	1	3	0.000267404	9606	Homo sapiens	RPS13;EIF3A				R-HSA-72691
PTK6 Regulates Cell Cycle	1	8	0	19	0.000590232	0.669031	0.93298	2	2	0.000178269	9606	Homo sapiens	CCNE1				R-HSA-8848436;R-HSA-8848414
IRAK4 deficiency (TLR2/4)	1	18	2	10	0.00132802	0.669031	0.93298	2	2	0.000178269	9606	Homo sapiens	MYD88	Q99836	PELI1;MYD88	Q9NWZ3	R-HSA-5602353;R-HSA-5602672
Toxicity of botulinum toxin type B (BoNT/B)	1	11	0	15	0.000811569	0.669031	0.93298	3	5	0.000445673	9606	Homo sapiens	SYT1				R-HSA-5244402;R-HSA-5244404;R-HSA-5244397
VEGF ligand-receptor interactions	1	8	0	23	0.000590232	0.669031	0.93298	2	4	0.000356538	9606	Homo sapiens	PGF				R-HSA-195378;R-HSA-194311
Unwinding of DNA	1	12	0	19	0.000885347	0.669031	0.93298	2	4	0.000356538	9606	Homo sapiens	MCM4				R-HSA-176942;R-HSA-169468
FGFR2 ligand binding and activation	1	26	0	0	0.00191825	0.669031	0.93298	2	5	0.000445673	9606	Homo sapiens	FGF3				R-HSA-190260;R-HSA-190408
VEGF binds to VEGFR leading to receptor dimerization	1	8	0	23	0.000590232	0.669031	0.93298	1	3	0.000267404	9606	Homo sapiens	PGF				R-HSA-194311
Dimerization of procaspase-8	1	11	0	25	0.000811569	0.669031	0.93298	1	3	0.000267404	9606	Homo sapiens	TNFRSF10A				R-HSA-141156
Creatine metabolism	1	25	0	1	0.00184447	0.669031	0.93298	1	6	0.000534807	9606	Homo sapiens	GAMT				R-HSA-71286
VEGFR2 mediated cell proliferation	3	30	1	52	0.00221337	0.676954	0.93298	5	12	0.00106961	9606	Homo sapiens	SPHK1;KRAS;HRAS	Q9NYA1;P01116;P01112	ABL2	P19174	R-HSA-5218845;R-HSA-167686;R-HSA-5218823;R-HSA-4420202;R-HSA-4420153
Chylomicron remodeling	1	17	0	10	0.00125424	0.682821	0.93298	2	3	0.000267404	9606	Homo sapiens	APOA2				R-HSA-174690;R-HSA-174757
Chylomicron assembly	1	14	1	15	0.00103291	0.682821	0.93298	3	5	0.000445673	9606	Homo sapiens	APOA2	P02652	FBLN1	P02647	R-HSA-174660;R-HSA-174741;R-HSA-174587
CREB phosphorylation through the activation of Adenylate Cyclase	1	12	0	16	0.000885347	0.682821	0.93298	1	2	0.000178269	9606	Homo sapiens	TPK1				R-HSA-443474
Pentose phosphate pathway disease	0	8	1	20	0.000590232	0.682821	0.93298	2	4	0.000356538	9606	Homo sapiens			HSPB8	P49247	R-HSA-5660015;R-HSA-5660013
O2/CO2 exchange in erythrocytes	1	26	0	1	0.00191825	0.682821	0.93298	2	13	0.00115875	9606	Homo sapiens	HBB				R-HSA-1247668;R-HSA-1237325
Erythrocytes take up carbon dioxide and release oxygen	1	26	0	1	0.00191825	0.682821	0.93298	1	7	0.000623942	9606	Homo sapiens	HBB				R-HSA-1237325
Translesion synthesis by Y family DNA polymerases bypasses lesions on DNA template	4	48	1	70	0.00354139	0.687123	0.93298	25	28	0.00249577	9606	Homo sapiens	REV1;RPA1;RPA2	P27694;P15927;Q9UNA4;Q9UBZ9	REV1	Q9UI95	R-HSA-5656148;R-HSA-5655892;R-HSA-5653780;R-HSA-5653840;R-HSA-5656158;R-HSA-5655965;R-HSA-5653786;R-HSA-5655835;R-HSA-5653766;R-HSA-5653838;R-HSA-5654989;R-HSA-5653770;R-HSA-5654986;R-HSA-5654985;R-HSA-5652151;R-HSA-110307;R-HSA-110308;R-HSA-110311;R-HSA-5653756;R-HSA-5653754;R-HSA-110317;R-HSA-110316;R-HSA-110319;R-HSA-110322;R-HSA-5656105
RHO GTPases Activate WASPs and WAVEs	3	41	1	50	0.00302494	0.692518	0.93298	5	10	0.000891345	9606	Homo sapiens	ARPC2;ARPC3;ACTB	O15144;O15145;P60709	TOP1	P00519	R-HSA-2130194;R-HSA-2029466;R-HSA-442592;R-HSA-2197690;R-HSA-2029473
Eukaryotic Translation Termination	4	108	0	4	0.00796813	0.693836	0.93298	3	5	0.000445673	9606	Homo sapiens	RPL30;RPL14;RPL8;RPS13				R-HSA-141671;R-HSA-141691;R-HSA-141673
Association of licensing factors with the pre-replicative complex	1	15	1	20	0.00110668	0.696037	0.93298	2	3	0.000267404	9606	Homo sapiens	ORC1L	Q13415	PLK1	Q99741	R-HSA-68611;R-HSA-68637
Gamma-carboxylation, transport, and amino-terminal cleavage of proteins	1	16	1	13	0.00118046	0.696037	0.93298	11	27	0.00240663	9606	Homo sapiens	GGCX	P38435	TF	P08709	R-HSA-163810;R-HSA-159826;R-HSA-159795;R-HSA-159761;R-HSA-159783;R-HSA-6807214;R-HSA-159819;R-HSA-159803;R-HSA-159752;R-HSA-163820;R-HSA-159868
Activated point mutants of FGFR2	1	28	0	0	0.00206581	0.696037	0.93298	4	10	0.000891345	9606	Homo sapiens	FGF3				R-HSA-2077421;R-HSA-2033474;R-HSA-2077424;R-HSA-2033488
Neurotransmitter uptake and metabolism In glial cells	0	10	1	18	0.00073779	0.696037	0.93298	1	3	0.000267404	9606	Homo sapiens			IL1RL1	Q9H2H9	R-HSA-212614
Astrocytic Glutamate-Glutamine Uptake And Metabolism	0	10	1	18	0.00073779	0.696037	0.93298	1	3	0.000267404	9606	Homo sapiens			IL1RL1	Q9H2H9	R-HSA-212614
Activation of TRKA receptors	0	10	1	21	0.00073779	0.696037	0.93298	2	6	0.000534807	9606	Homo sapiens			ULK1	P04629	R-HSA-166538;R-HSA-166542
Trafficking and processing of endosomal TLR	1	16	0	13	0.00118046	0.696037	0.93298	2	7	0.000623942	9606	Homo sapiens	CTSS				R-HSA-1678920;R-HSA-1678981
Acyl chain remodelling of PI	1	25	0	3	0.00184447	0.696037	0.93298	1	6	0.000534807	9606	Homo sapiens	PLA2G4C				R-HSA-1482868
UCH proteinases	6	98	1	115	0.00723034	0.696531	0.93298	3	11	0.00098048	9606	Homo sapiens	PSMA5;PSMD11;PSME1;PSMD1;PSMA7;ACTB	O14818;P28066;P60709;O00231;Q06323;Q99460	PSMD1	Q9Y5K5	R-HSA-5665854;R-HSA-5665871;R-HSA-5689544
EPHB-mediated forward signaling	5	51	3	99	0.00376273	0.703326	0.93298	21	26	0.0023175	9606	Homo sapiens	ARPC2;ARPC3;HRAS;ACTB;EPHB3	P54753;O15144;O15145;P60709;P01112	ARPC3;ARRB1;ACTB	P23528;O00401	R-HSA-3928601;R-HSA-3928600;R-HSA-3928632;R-HSA-4093339;R-HSA-4093336;R-HSA-3928595;R-HSA-3928627;R-HSA-4093332;R-HSA-3928592;R-HSA-4093330;R-HSA-4093331;R-HSA-3928598;R-HSA-3928617;R-HSA-3928623;R-HSA-3928588;R-HSA-3928610;R-HSA-3928608;R-HSA-3928583;R-HSA-3928645;R-HSA-3928644;R-HSA-3928612
Chaperonin-mediated protein folding	5	99	1	42	0.00730412	0.703326	0.93298	8	19	0.00169356	9606	Homo sapiens	TUBA4;CCNE1;SPHK1;ACTB	Q9NYA1;P60709;P68366;P24864;Q9H853	ACTB	P60709	R-HSA-390453;R-HSA-390470;R-HSA-389970;R-HSA-391266;R-HSA-389954;R-HSA-389980;R-HSA-389961;R-HSA-390459
MET activates RAS signaling	2	15	0	47	0.00110668	0.705903	0.93298	3	10	0.000891345	9606	Homo sapiens	KRAS;HRAS				R-HSA-8851877;R-HSA-8851827;R-HSA-8851899
Regulation of Insulin-like Growth Factor (IGF) transport and uptake by Insulin-like Growth Factor Binding Proteins (IGFBPs)	6	127	1	40	0.00936993	0.707383	0.93298	7	14	0.00124788	9606	Homo sapiens	IL6;TF;AHSG;SHISA5;APOA2;GZMB	P20718;P02765;P05231;P02787;Q8N114;P02652	PRKDC	P17936	R-HSA-381461;R-HSA-381446;R-HSA-8952289;R-HSA-381500;R-HSA-381496;R-HSA-381435;R-HSA-381466
TRAF6 mediated IRF7 activation in TLR7/8 or 9 signaling	1	19	0	11	0.0014018	0.708703	0.93298	4	5	0.000445673	9606	Homo sapiens	MYD88				R-HSA-975118;R-HSA-933531;R-HSA-975188;R-HSA-975106
TGF-beta receptor signaling in EMT (epithelial to mesenchymal transition)	1	19	1	11	0.0014018	0.708703	0.93298	3	6	0.000534807	9606	Homo sapiens	SMURF1	Q9HCE7	KLF2	Q9HCE7	R-HSA-2160931;R-HSA-2160932;R-HSA-2160935
Mitotic Anaphase	8	209	0	23	0.0154198	0.712315	0.93298	3	11	0.00098048	9606	Homo sapiens	PSMA5;PSMD11;TUBA4;PLK1;PSME1;PSMD1;PSMA7				R-HSA-2467809;R-HSA-2467811;R-HSA-174202
CYP2E1 reactions	1	30	0	0	0.00221337	0.720842	0.93298	6	6	0.000534807	9606	Homo sapiens	CYP2F1				R-HSA-76416;R-HSA-76354;R-HSA-76434;R-HSA-76475;R-HSA-76397;R-HSA-143468
Phase 2 - plateau phase	1	30	0	0	0.00221337	0.720842	0.93298	1	2	0.000178269	9606	Homo sapiens	CACNA1F				R-HSA-5577213
Sema4D in semaphorin signaling	1	30	0	0	0.00221337	0.720842	0.93298	4	12	0.00106961	9606	Homo sapiens	RHOB				R-HSA-419087;R-HSA-416588;R-HSA-419197;R-HSA-419049
NOTCH2 Activation and Transmission of Signal to the Nucleus	1	23	0	7	0.00169692	0.720842	0.93298	3	11	0.00098048	9606	Homo sapiens	JAG2				R-HSA-1980061;R-HSA-2172172;R-HSA-157629
CLEC7A/inflammasome pathway	0	8	1	25	0.000590232	0.720842	0.93298	1	4	0.000356538	9606	Homo sapiens			MEFV	Q9ULZ3	R-HSA-5660662
Miscellaneous substrates	1	27	0	3	0.00199203	0.720842	0.93298	1	5	0.000445673	9606	Homo sapiens	CYP4F11				R-HSA-211962
Ethanol oxidation	1	28	0	2	0.00206581	0.720842	0.93298	1	8	0.000713076	9606	Homo sapiens	ALDH2				R-HSA-71723
Regulation of Hypoxia-inducible Factor (HIF) by oxygen	7	83	6	128	0.00612365	0.721793	0.93298	11	20	0.00178269	9606	Homo sapiens	PSMA5;PSMD11;CITED2;PSME1;PSMD1;PSMA7;RBX1	O14818;P28066;O00231;P62877;Q06323;Q99460;Q99967	VDR;HNF4A;NCOA3;TAT;TBX21;ARRB1	Q99967;Q16665;Q92793;Q09472	R-HSA-1234163;R-HSA-1234179;R-HSA-1234177;R-HSA-1234167;R-HSA-1234183;R-HSA-1234181;R-HSA-1234169;R-HSA-1234159;R-HSA-1234175;R-HSA-1234172;R-HSA-1234173
Cellular response to hypoxia	7	83	6	128	0.00612365	0.721793	0.93298	11	20	0.00178269	9606	Homo sapiens	PSMA5;PSMD11;CITED2;PSME1;PSMD1;PSMA7;RBX1	O14818;P28066;O00231;P62877;Q06323;Q99460;Q99967	VDR;HNF4A;NCOA3;TAT;TBX21;ARRB1	Q99967;Q16665;Q92793;Q09472	R-HSA-1234163;R-HSA-1234179;R-HSA-1234177;R-HSA-1234167;R-HSA-1234183;R-HSA-1234181;R-HSA-1234169;R-HSA-1234159;R-HSA-1234175;R-HSA-1234172;R-HSA-1234173
Activation of BH3-only proteins	3	36	1	62	0.00265604	0.721935	0.93298	10	19	0.00169356	9606	Homo sapiens	PMAIP1;YWHAG	ENSG00000141682;P61981;Q13794	ACTN2	Q92934	R-HSA-139906;R-HSA-4331331;R-HSA-139905;R-HSA-140214;R-HSA-198347;R-HSA-139899;R-HSA-140216;R-HSA-139897;R-HSA-140217;R-HSA-4331327
FBXL7 down-regulates AURKA during mitotic entry and in early mitosis	6	55	3	117	0.00405784	0.72316	0.93298	6	6	0.000534807	9606	Homo sapiens	PSMA5;PSMD11;PSME1;PSMD1;PSMA7;RBX1	O14818;P28066;O00231;P62877;Q06323;Q99460	MYCN;PLK1;RBX1	P63208;O14965;Q13616	R-HSA-8854071;R-HSA-8854052;R-HSA-8854051;R-HSA-8854044;R-HSA-8854041;R-HSA-8853496
FRS-mediated FGFR1 signaling	5	30	1	116	0.00221337	0.726196	0.93298	9	9	0.000802211	9606	Homo sapiens	KL;KRAS;HRAS;FGF3	Q9UEF7-2;Q9UEF7-1;P01116;P01112;P11487	PLLP	O43559	R-HSA-5654578;R-HSA-5654575;R-HSA-5654586;R-HSA-5654587;R-HSA-5654571;R-HSA-5654584;R-HSA-5654392;R-HSA-8941623;R-HSA-5654569
Negative regulation of the PI3K/AKT network	7	126	0	78	0.00929615	0.731337	0.93298	2	10	0.000891345	9606	Homo sapiens	IL1RL1;KL;PIP5K2B;FGF3;MYD88;HBEGF				R-HSA-2316434;R-HSA-1675776
Signaling by FGFR4 in disease	2	18	1	46	0.00132802	0.731651	0.93298	3	15	0.00133702	9606	Homo sapiens	KRAS;HRAS	P01116;P01112	ABL2	P19174	R-HSA-5655347;R-HSA-5655313;R-HSA-5655336
Loss of Function of FBXW7 in Cancer and NOTCH1 Signaling	1	6	1	25	0.000442674	0.732476	0.93298	1	1	8.91345e-05	9606	Homo sapiens	RBX1	P62877	PRKDC	P46531	R-HSA-2220978
FBXW7 Mutants and NOTCH1 in Cancer	1	6	1	25	0.000442674	0.732476	0.93298	1	1	8.91345e-05	9606	Homo sapiens	RBX1	P62877	PRKDC	P46531	R-HSA-2220978
Synthesis of UDP-N-acetyl-glucosamine	1	29	0	2	0.00213959	0.732476	0.93298	1	7	0.000623942	9606	Homo sapiens	GFPT2				R-HSA-449715
Regulation of APC/C activators between G1/S and early anaphase	6	82	2	102	0.00604987	0.733344	0.93298	2	14	0.00124788	9606	Homo sapiens	PSMA5;PSMD11;PLK1;PSME1;PSMD1;PSMA7	O14818;P28066;P53350;O00231;Q06323;Q99460	PLK1;MCM4	P53350	R-HSA-174203;R-HSA-174174
Neutrophil degranulation	18	480	0	0	0.0354139	0.735539	0.93298	8	10	0.000891345	9606	Homo sapiens	PSMD11;APAF1;AHSG;PKM2;PTAFR;GDI2;HBB;TCIRG1;CTSS;GALNS;PSMA5;TF;TOLLIP;PSMD1;CTSD;CEP290;CD55;HSPA1A				R-HSA-6798743;R-HSA-6800434;R-HSA-6798751;R-HSA-6798749;R-HSA-6798748;R-HSA-6798747;R-HSA-6800426;R-HSA-6798745
WNT ligand biogenesis and trafficking	1	28	0	4	0.00206581	0.743626	0.93298	8	12	0.00106961	9606	Homo sapiens	WNT3				R-HSA-3247840;R-HSA-3238691;R-HSA-3247843;R-HSA-3247844;R-HSA-3238694;R-HSA-3781941;R-HSA-3247837;R-HSA-3781943
Cellular hexose transport	1	28	0	4	0.00206581	0.743626	0.93298	1	17	0.00151529	9606	Homo sapiens	SLC2A4				R-HSA-8981570
Selenocysteine synthesis	4	116	0	3	0.00855836	0.74383	0.93298	2	7	0.000623942	9606	Homo sapiens	RPL30;RPL14;RPL8;RPS13				R-HSA-2408529;R-HSA-5333615
Nonsense Mediated Decay (NMD) independent of the Exon Junction Complex (EJC)	4	101	0	22	0.00745167	0.74962	0.93298	1	1	8.91345e-05	9606	Homo sapiens	RPL30;RPL14;RPL8;RPS13				R-HSA-927789
Peptide hormone biosynthesis	1	13	0	22	0.000959126	0.754311	0.93298	1	5	0.000445673	9606	Homo sapiens	INHA				R-HSA-378975
Axonal growth inhibition (RHOA activation)	0	11	1	22	0.000811569	0.754311	0.93298	1	6	0.000534807	9606	Homo sapiens			FBLN1	Q96FE5	R-HSA-209573
p75NTR regulates axonogenesis	0	12	1	22	0.000885347	0.754311	0.93298	1	8	0.000713076	9606	Homo sapiens			FBLN1	Q96FE5	R-HSA-209573
The retinoid cycle in cones (daylight vision)	1	19	0	14	0.0014018	0.754311	0.93298	1	11	0.00098048	9606	Homo sapiens	DHRS3				R-HSA-2465940
Golgi-to-ER retrograde transport	6	147	1	41	0.0108455	0.76229	0.93298	7	18	0.00160442	9606	Homo sapiens	TUBA4;KDELR1;DCTN1;KIF11	Q14203;P24390;P33947;P68366;Q9H853;P52732	DCTN1	P43034	R-HSA-8849350;R-HSA-6811427;R-HSA-6811426;R-HSA-6811423;R-HSA-6811418;R-HSA-8849353;R-HSA-6811417
Glycogen storage disease type 0 (muscle GYS1)	1	4	1	32	0.000295116	0.764552	0.93298	1	1	8.91345e-05	9606	Homo sapiens	GYS1	P13807	GYS1	P13807	R-HSA-3828061
Translocation of GLUT4 to the plasma membrane	5	87	1	65	0.00641877	0.768062	0.93298	7	15	0.00133702	9606	Homo sapiens	TUBA4;SLC2A4;ACTB;YWHAG	P14672;P61981;P60709;P68366;Q9H853	STX11	O00161	R-HSA-1449574;R-HSA-2316352;R-HSA-1454689;R-HSA-2316347;R-HSA-1449597;R-HSA-1445149;R-HSA-2316349
PI-3K cascade:FGFR1	3	28	0	71	0.00206581	0.77412	0.93298	6	7	0.000623942	9606	Homo sapiens	KL;FGF3				R-HSA-5654692;R-HSA-5654596;R-HSA-5654594;R-HSA-5654690;R-HSA-5654592;R-HSA-5654591
ERBB2 Activates PTK6 Signaling	1	18	0	19	0.00132802	0.774366	0.93298	2	2	0.000178269	9606	Homo sapiens	HBEGF				R-HSA-8848005;R-HSA-8847995
ERBB2 Regulates Cell Motility	1	19	0	16	0.0014018	0.774366	0.93298	2	2	0.000178269	9606	Homo sapiens	HBEGF				R-HSA-6785636;R-HSA-6785648
Ligand-dependent caspase activation	1	20	0	26	0.00147558	0.774366	0.93298	4	9	0.000802211	9606	Homo sapiens	TNFRSF10A				R-HSA-139952;R-HSA-141156;R-HSA-3465448;R-HSA-3371359
Signaling by NOTCH1 t(7;9)(NOTCH1:M1580_K2555) Translocation Mutant	1	8	1	29	0.000590232	0.774366	0.93298	2	5	0.000445673	9606	Homo sapiens	JAG2	Q9Y219	PRKDC	P46531	R-HSA-2660816;R-HSA-2666278
Constitutive Signaling by NOTCH1 t(7;9)(NOTCH1:M1580_K2555) Translocation Mutant	1	8	1	29	0.000590232	0.774366	0.93298	2	5	0.000445673	9606	Homo sapiens	JAG2	Q9Y219	PRKDC	P46531	R-HSA-2660816;R-HSA-2666278
CREB phosphorylation through the activation of CaMKII	1	20	0	16	0.00147558	0.774366	0.93298	1	4	0.000356538	9606	Homo sapiens	ACTN2				R-HSA-445367
Mucopolysaccharidoses	1	35	0	0	0.00258226	0.774366	0.93298	1	11	0.00098048	9606	Homo sapiens	GALNS				R-HSA-2263490
Regulation of RUNX3 expression and activity	6	57	6	127	0.0042054	0.780261	0.93298	6	9	0.000802211	9606	Homo sapiens	PSMA5;PSMD11;SMURF1;PSME1;PSMD1;PSMA7	O14818;P28066;Q9HCE7;O00231;Q06323;Q99460	MYCN;VDR;NCOA3;TAT;TBX21;ARRB1	Q8N726;P12931;Q09472	R-HSA-8952408;R-HSA-8952382;R-HSA-8937807;R-HSA-8937792;R-HSA-8952419;R-HSA-8937814
Presynaptic phase of homologous DNA pairing and strand exchange	4	41	3	97	0.00302494	0.782262	0.93298	5	5	0.000445673	9606	Homo sapiens	RAD51;RPA1;RPA2;RAD9A	P27694;P15927;Q99638;Q06609	RAD51;SMURF1;STX11	O14757;O75771;P51587;Q06609;O43502	R-HSA-5685318;R-HSA-5685230;R-HSA-5685341;R-HSA-5685242;R-HSA-5693561
Nitric oxide stimulates guanylate cyclase	1	36	0	0	0.00265604	0.783772	0.93298	2	7	0.000623942	9606	Homo sapiens	GUCY1B3				R-HSA-392143;R-HSA-392152
Basigin interactions	2	26	0	42	0.00191825	0.784346	0.93298	2	10	0.000891345	9606	Homo sapiens	SPN;SLC7A11				R-HSA-204465;R-HSA-375131
Protein folding	5	105	1	52	0.00774679	0.787089	0.93298	14	28	0.00249577	9606	Homo sapiens	TUBA4;CCNE1;SPHK1;ACTB	Q9NYA1;P60709;P68366;P24864;Q9H853	ACTB	P60709	R-HSA-390470;R-HSA-391266;R-HSA-389954;R-HSA-389964;R-HSA-389961;R-HSA-389963;R-HSA-390453;R-HSA-389972;R-HSA-389974;R-HSA-389970;R-HSA-389980;R-HSA-389976;R-HSA-390459;R-HSA-389978
MHC class II antigen presentation	6	147	1	39	0.0108455	0.788854	0.93298	5	26	0.0023175	9606	Homo sapiens	TUBA4;DCTN1;KIF11;CTSD;CTSS	Q14203;P07339;P68366;Q9H853;P25774;P52732	HSPA1A	P04233	R-HSA-2213248;R-HSA-2130706;R-HSA-2130504;R-HSA-2130349;R-HSA-2213246
Antigen processing: Ubiquitination & Proteasome degradation	11	315	0	2	0.0232404	0.788916	0.93298	6	9	0.000802211	9606	Homo sapiens	PSMA5;SPSB1;SOCS1;PSMD11;SMURF1;PSME1;PSMD1;FBXO30;PSMA7;UBE2M;RBX1				R-HSA-983150;R-HSA-983147;R-HSA-983157;R-HSA-983156;R-HSA-983140;R-HSA-983152
Ribosomal scanning and start codon recognition	2	66	1	7	0.00486941	0.791083	0.93298	2	2	0.000178269	9606	Homo sapiens	RPS13;EIF3A	P62277;Q14152	EIF3A	P47813	R-HSA-72697;R-HSA-72621
GTP hydrolysis and joining of the 60S ribosomal subunit	5	122	4	44	0.00900103	0.791651	0.93298	3	3	0.000267404	9606	Homo sapiens	RPL30;RPL14;RPL8;RPS13;EIF3A	P62277;P50914;P62917;P62888;Q14152	EMX2;PLK1;EIF4G3;EIF3A	Q04637;P47813;P23588;P06730	R-HSA-72672;R-HSA-72619;R-HSA-72671
Activation of BAD and translocation to mitochondria	1	19	1	24	0.0014018	0.792786	0.93298	5	5	0.000445673	9606	Homo sapiens	YWHAG	P61981	ACTN2	Q92934	R-HSA-139906;R-HSA-139905;R-HSA-198347;R-HSA-139899;R-HSA-139897
RNA Polymerase I Promoter Opening	1	33	0	4	0.00243471	0.792786	0.93298	2	2	0.000178269	9606	Homo sapiens	UBTF				R-HSA-73718;R-HSA-73722
mRNA Editing	1	12	0	25	0.000885347	0.792786	0.93298	3	9	0.000802211	9606	Homo sapiens	ADARB1				R-HSA-111238;R-HSA-77613;R-HSA-77615
Josephin domain DUBs	0	13	2	29	0.000959126	0.792786	0.93298	2	6	0.000534807	9606	Homo sapiens			RGS2;PSMA7	O60260	R-HSA-5689111;R-HSA-5689085
P2Y receptors	0	18	1	19	0.00132802	0.792786	0.93298	1	12	0.00106961	9606	Homo sapiens			EMP1	P43657	R-HSA-417890
Apoptotic factor-mediated response	1	9	0	34	0.000664011	0.801425	0.93298	5	11	0.00098048	9606	Homo sapiens	APAF1				R-HSA-114256;R-HSA-114259;R-HSA-114261;R-HSA-114252;R-HSA-114254
Regulation of necroptotic cell death	1	21	0	24	0.00154936	0.801425	0.93298	2	5	0.000445673	9606	Homo sapiens	TNFRSF10A				R-HSA-3465429;R-HSA-5675456
SMAD2/3 MH2 Domain Mutants in Cancer	0	9	1	32	0.000664011	0.801425	0.93298	1	4	0.000356538	9606	Homo sapiens			FOXO4	Q13485	R-HSA-3315483
Loss of Function of SMAD2/3 in Cancer	0	9	1	32	0.000664011	0.801425	0.93298	1	6	0.000534807	9606	Homo sapiens			FOXO4	Q13485	R-HSA-3315483
Cargo recognition for clathrin-mediated endocytosis	4	109	0	26	0.00804191	0.802084	0.93298	4	14	0.00124788	9606	Homo sapiens	TF;SYT1;ARRB1;SLC18A3				R-HSA-8863463;R-HSA-8866277;R-HSA-8866269;R-HSA-8866283
Viral mRNA Translation	4	113	0	19	0.00833702	0.806804	0.93298	2	2	0.000178269	9606	Homo sapiens	RPL30;RPL14;RPL8;RPS13				R-HSA-192704;R-HSA-192841
Response to elevated platelet cytosolic Ca2+	7	144	1	72	0.0106242	0.80701	0.93298	5	14	0.00124788	9606	Homo sapiens	TF;TUBA4;AHSG;ACTN2;TIMP3;CLU	P35609;P12814;P68366;P02765;P02787;P35625;P10909	STX11	Q12846	R-HSA-482772;R-HSA-482770;R-HSA-481009;R-HSA-481007;R-HSA-114684
PKA-mediated phosphorylation of CREB	1	24	0	16	0.00177069	0.809704	0.93298	4	6	0.000534807	9606	Homo sapiens	TPK1				R-HSA-111925;R-HSA-111924;R-HSA-8951727;R-HSA-111919
TNFR1-mediated ceramide production	0	6	4	33	0.000442674	0.809704	0.93298	2	3	0.000267404	9606	Homo sapiens			ACTN2;EED;PARK7;ACTB	P63244;Q92636	R-HSA-5626982;R-HSA-5626988
Receptor Mediated Mitophagy	1	11	1	31	0.000811569	0.809704	0.93298	2	7	0.000623942	9606	Homo sapiens	ULK1	O75385	ULK1	O75385	R-HSA-8948136;R-HSA-8948146
TRAF6 mediated NF-kB activation	1	31	0	9	0.00228715	0.809704	0.93298	1	4	0.000356538	9606	Homo sapiens	MYD88				R-HSA-168166
Regulation of TLR by endogenous ligand	1	31	0	8	0.00228715	0.809704	0.93298	1	12	0.00106961	9606	Homo sapiens	LBP				R-HSA-8869683
Diseases associated with N-glycosylation of proteins	1	38	0	1	0.0028036	0.809704	0.93298	1	16	0.00142615	9606	Homo sapiens	ALG2				R-HSA-4549368
EPH-ephrin mediated repulsion of cells	2	55	0	18	0.00405784	0.810191	0.93298	6	9	0.000802211	9606	Homo sapiens	ACTB;EPHB3				R-HSA-3928607;R-HSA-3928654;R-HSA-3928604;R-HSA-3928657;R-HSA-3928656;R-HSA-3928628
Hedgehog 'on' state	11	92	3	240	0.00678766	0.810867	0.93298	22	37	0.00329798	9606	Homo sapiens	PSMA5;PSMD11;SMURF1;PTCH1;SUFU;PSME1;PSMD1;ARRB1;PSMA7;RBX1	O14818;P28066;Q13635;Q9HCE7;O00231;P62877;Q9UMX1;Q06323;Q99460;P49407;ENSG00000185920	CCNK;SUFU;GEM	P08151;O95995;Q6P1J9	R-HSA-5635861;R-HSA-5635860;R-HSA-5635856;R-HSA-5635859;R-HSA-5632668;R-HSA-5635868;R-HSA-5635839;R-HSA-5635865;R-HSA-5632667;R-HSA-5635845;R-HSA-5632677;R-HSA-5632646;R-HSA-5610723;R-HSA-5632653;R-HSA-5635853;R-HSA-5632652;R-HSA-5635855;R-HSA-5635854;R-HSA-5632649;R-HSA-5632648;R-HSA-5635848;R-HSA-5635850
Homologous DNA Pairing and Strand Exchange	4	44	3	102	0.00324627	0.811433	0.93298	8	8	0.000713076	9606	Homo sapiens	RAD51;RPA1;RPA2;RAD9A	P27694;P15927;Q99638;Q06609	RAD51;SMURF1;STX11	O14757;O43542;Q86YC2;O75771;P51587;Q06609;O43502	R-HSA-5685318;R-HSA-5685319;R-HSA-5693620;R-HSA-5685230;R-HSA-5685838;R-HSA-5685341;R-HSA-5685242;R-HSA-5693561
Viral Messenger RNA Synthesis	2	70	0	7	0.00516453	0.816206	0.93298	1	7	0.000623942	9606	Homo sapiens	POLR2A;POLR2B				R-HSA-168326
Molecules associated with elastic fibres	1	38	0	2	0.0028036	0.817638	0.93298	4	10	0.000891345	9606	Homo sapiens	FBLN1				R-HSA-2161282;R-HSA-2328048;R-HSA-2537665;R-HSA-1592387
Protein repair	0	19	1	21	0.0014018	0.817638	0.93298	2	7	0.000623942	9606	Homo sapiens			MYD88	P10599	R-HSA-5676917;R-HSA-5676940
HDL remodeling	1	24	1	19	0.00177069	0.817638	0.93298	3	13	0.00115875	9606	Homo sapiens	CETP	P11597	FBLN1	P02647	R-HSA-264695;R-HSA-349404;R-HSA-266328
PI3K/AKT activation	0	13	1	27	0.000959126	0.817638	0.93298	1	5	0.000445673	9606	Homo sapiens			SMURF1	P61586	R-HSA-202692
Frs2-mediated activation	0	15	1	27	0.00110668	0.817638	0.93298	1	6	0.000534807	9606	Homo sapiens			SOCS1	P46109	R-HSA-170975
Synthesis, secretion, and deacylation of Ghrelin	0	26	1	15	0.00191825	0.817638	0.93298	1	8	0.000713076	9606	Homo sapiens			GYS1	O43474	R-HSA-422088
Effects of PIP2 hydrolysis	1	40	0	0	0.00295116	0.817638	0.93298	1	9	0.000802211	9606	Homo sapiens	DGKH				R-HSA-426240
Diseases associated with glycosylation precursor biosynthesis	1	39	0	3	0.00287738	0.817638	0.93298	1	16	0.00142615	9606	Homo sapiens	PMM1				R-HSA-3781926
CD209 (DC-SIGN) signaling	4	29	4	116	0.00213959	0.820418	0.93298	6	11	0.00098048	9606	Homo sapiens	TPK1;KRAS;HRAS;RELB	Q01201;P22694;P01116;P01112	PEBP1;KRAS;ATF3;RELB	P04049;Q04206	R-HSA-5621573;R-HSA-5660980;R-HSA-5624486;R-HSA-5624492;R-HSA-5624494;R-HSA-5624473
TRAF6 mediated IRF7 activation	2	34	2	43	0.00250848	0.822049	0.93298	4	11	0.00098048	9606	Homo sapiens	MYD88;IFNA21	P01568;Q99836	PLK1;STX11	Q9BRV8;Q92844	R-HSA-933531;R-HSA-933527;R-HSA-994034;R-HSA-933537
Fibronectin matrix formation	0	7	1	37	0.000516453	0.825242	0.93298	2	3	0.000267404	9606	Homo sapiens			CTGF	P02751	R-HSA-2327746;R-HSA-2545196
Sema3A PAK dependent Axon repulsion	0	19	2	26	0.0014018	0.825242	0.93298	3	6	0.000534807	9606	Homo sapiens			ARRB1;ACTB	P53667;P23528	R-HSA-399952;R-HSA-399950;R-HSA-419645
APC/C:Cdc20 mediated degradation of Cyclin B	0	23	1	19	0.00169692	0.825242	0.93298	1	3	0.000267404	9606	Homo sapiens			CDKN3	P06493	R-HSA-174157
FGFR2 alternative splicing	2	28	1	50	0.00206581	0.827725	0.93298	4	4	0.000356538	9606	Homo sapiens	POLR2A;POLR2B	P24928;P30876	TOP1	P09651	R-HSA-6803527;R-HSA-6803523;R-HSA-6803838;R-HSA-6803836
Cap-dependent Translation Initiation	6	131	4	74	0.00966504	0.828003	0.93298	15	18	0.00160442	9606	Homo sapiens	RPL30;RPL14;EIF2B1;RPL8;RPS13;EIF3A	P62277;P50914;P62917;P62888;Q14152;Q14232	EMX2;PLK1;EIF4G3;EIF3A	Q04637;P47813;P23588;P06730	R-HSA-72673;R-HSA-72672;R-HSA-72676;R-HSA-72647;R-HSA-72619;R-HSA-156808;R-HSA-72621;R-HSA-72622;R-HSA-72691;R-HSA-72722;R-HSA-72631;R-HSA-72697;R-HSA-157849;R-HSA-72671;R-HSA-72670
Eukaryotic Translation Elongation	4	104	1	35	0.00767301	0.829048	0.93298	5	9	0.000802211	9606	Homo sapiens	RPL30;RPL14;RPL8;RPS13	P62277;P50914;P62917;P62888	SPHK1	P68104	R-HSA-156915;R-HSA-156912;R-HSA-156923;R-HSA-156907;R-HSA-156909
G1/S Transition	14	148	3	304	0.0109193	0.831113	0.93298	31	60	0.00534807	9606	Homo sapiens	PSMA5;WEE1;PSMD11;ORC1L;CCNE1;PSME1;RPA1;MCM4;RPA2;PSMD1;PSMA7	P27694;P28066;P15927;Q13415;O00231;P33991;Q06323;Q99460;O14818;P30291;ENSG00000085840;P24864;ENSG00000105173;Q13156	CCNE1;PLK1;CDKN3	P46527;P38936;P24941;P06493;Q99741	R-HSA-187520;R-HSA-69191;R-HSA-8961934;R-HSA-8961678;R-HSA-69195;R-HSA-68940;R-HSA-69199;R-HSA-8961671;R-HSA-157906;R-HSA-8848414;R-HSA-68954;R-HSA-8961619;R-HSA-188386;R-HSA-68960;R-HSA-187552;R-HSA-188390;R-HSA-113638;R-HSA-187506;R-HSA-8848436;R-HSA-68914;R-HSA-187574;R-HSA-68917;R-HSA-187575;R-HSA-68916;R-HSA-187828;R-HSA-68919;R-HSA-68918;R-HSA-8961840;R-HSA-69562;R-HSA-188350;R-HSA-8961846
Eukaryotic Translation Initiation	6	131	4	75	0.00966504	0.831578	0.93298	17	21	0.00187182	9606	Homo sapiens	RPL30;RPL14;EIF2B1;RPL8;RPS13;EIF3A	P62277;P50914;P62917;P62888;Q14152;Q14232	EMX2;PLK1;EIF4G3;EIF3A	Q04637;P47813;P23588;P06730	R-HSA-72673;R-HSA-72672;R-HSA-72676;R-HSA-72647;R-HSA-72619;R-HSA-156808;R-HSA-72621;R-HSA-72622;R-HSA-72691;R-HSA-72722;R-HSA-156823;R-HSA-72631;R-HSA-72697;R-HSA-156826;R-HSA-157849;R-HSA-72671;R-HSA-72670
Selenoamino acid metabolism	6	184	0	10	0.0135753	0.831578	0.93298	6	33	0.00294144	9606	Homo sapiens	RPL30;CBS;TXNRD1;RPL14;RPL8;RPS13				R-HSA-5263616;R-HSA-2408529;R-HSA-2408558;R-HSA-2408559;R-HSA-5333615;R-HSA-5263614
MyD88 deficiency (TLR2/4)	1	18	2	29	0.00132802	0.832529	0.93298	2	2	0.000178269	9606	Homo sapiens	MYD88	Q99836	PELI1;MYD88	Q99836;Q9NWZ3	R-HSA-5602383;R-HSA-5602606
PLC-gamma1 signalling	0	5	1	38	0.000368895	0.832529	0.93298	2	3	0.000267404	9606	Homo sapiens			ABL2	P19174	R-HSA-167684;R-HSA-167674
EGFR interacts with phospholipase C-gamma	0	5	1	38	0.000368895	0.832529	0.93298	2	3	0.000267404	9606	Homo sapiens			ABL2	P19174	R-HSA-212706;R-HSA-212713
Glucagon signaling in metabolic regulation	1	40	0	3	0.00295116	0.832529	0.93298	1	6	0.000534807	9606	Homo sapiens	TPK1				R-HSA-111925
Phenylalanine and tyrosine catabolism	1	42	0	0	0.00309872	0.832529	0.93298	2	12	0.00106961	9606	Homo sapiens	TAT				R-HSA-71155;R-HSA-517444
Nucleotide-like (purinergic) receptors	0	23	1	19	0.00169692	0.832529	0.93298	1	14	0.00124788	9606	Homo sapiens			EMP1	P43657	R-HSA-417890
Formation of Incision Complex in GG-NER	5	47	1	128	0.00346761	0.833159	0.93298	9	10	0.000891345	9606	Homo sapiens	RPA1;RPA2;GTF2H3;GTF2H4;RBX1	P27694;Q92759;P15927;Q13889;P62877	PLK1	Q92889	R-HSA-6790487;R-HSA-6790454;R-HSA-5690996;R-HSA-109955;R-HSA-5689861;R-HSA-5689317;R-HSA-5696670;R-HSA-5690991;R-HSA-5691000
Metabolism of polyamines	6	144	0	58	0.0106242	0.838551	0.93298	2	38	0.00338711	9606	Homo sapiens	GAMT;PSMA5;PSMD11;PSME1;PSMD1;PSMA7				R-HSA-353125;R-HSA-71286
Mismatch repair (MMR) directed by MSH2:MSH6 (MutSalpha)	2	22	1	59	0.00162314	0.838591	0.93298	3	10	0.000891345	9606	Homo sapiens	RPA1;RPA2	P27694;P15927	MYOG	P40692	R-HSA-5358579;R-HSA-5358599;R-HSA-5444523
Mismatch Repair	2	23	1	60	0.00169692	0.838591	0.93298	4	17	0.00151529	9606	Homo sapiens	RPA1;RPA2	P27694;P15927	MYOG	P40692	R-HSA-5358579;R-HSA-5358599;R-HSA-5444523;R-HSA-5358619
PLCG1 events in ERBB2 signaling	0	6	1	38	0.000442674	0.839513	0.93298	2	2	0.000178269	9606	Homo sapiens			ABL2	P19174	R-HSA-1251922;R-HSA-1251944
Signaling by NOTCH1 HD Domain Mutants in Cancer	1	16	1	29	0.00118046	0.839513	0.93298	3	6	0.000534807	9606	Homo sapiens	JAG2	Q9Y219	PRKDC	P46531	R-HSA-2691214;R-HSA-2730752;R-HSA-2737728
Constitutive Signaling by NOTCH1 HD Domain Mutants	1	16	1	29	0.00118046	0.839513	0.93298	3	6	0.000534807	9606	Homo sapiens	JAG2	Q9Y219	PRKDC	P46531	R-HSA-2691214;R-HSA-2730752;R-HSA-2737728
MAP3K8 (TPL2)-dependent MAPK1/3 activation	0	18	1	33	0.00132802	0.839513	0.93298	1	8	0.000713076	9606	Homo sapiens			RELB	P19838	R-HSA-451634
Signaling by TGF-beta Receptor Complex in Cancer	0	10	1	37	0.00073779	0.839513	0.93298	1	15	0.00133702	9606	Homo sapiens			FOXO4	Q13485	R-HSA-3315483
Recycling pathway of L1	3	54	0	60	0.00398406	0.841573	0.93298	5	14	0.00124788	9606	Homo sapiens	TUBA4;ACTB				R-HSA-445077;R-HSA-443779;R-HSA-445089;R-HSA-445071;R-HSA-373736
Glycolysis	3	108	0	4	0.00796813	0.841573	0.93298	2	24	0.00213923	9606	Homo sapiens	TPK1;PKM2				R-HSA-71670;R-HSA-163773
Signaling by Nuclear Receptors	2	72	1	6	0.00531208	0.843788	0.93298	4	21	0.00187182	9606	Homo sapiens	DHRS9;DHRS3	Q9BPW9;O75911	ACTN2	P29373	R-HSA-5634103;R-HSA-5362518;R-HSA-5334827;R-HSA-5419165
Signaling by Retinoic Acid	2	72	1	6	0.00531208	0.843788	0.93298	4	21	0.00187182	9606	Homo sapiens	DHRS9;DHRS3	Q9BPW9;O75911	ACTN2	P29373	R-HSA-5634103;R-HSA-5362518;R-HSA-5334827;R-HSA-5419165
Stabilization of p53	5	59	3	117	0.00435296	0.844212	0.93298	9	15	0.00133702	9606	Homo sapiens	PSMA5;PSMD11;PSME1;PSMD1;PSMA7	O14818;P28066;O00231;Q06323;Q99460	PLK1;ARRB1;FOS	O96017;Q8NHY2;Q00987	R-HSA-349444;R-HSA-6804741;R-HSA-69685;R-HSA-264418;R-HSA-264435;R-HSA-349426;R-HSA-264444;R-HSA-6804955;R-HSA-264458
APC/C-mediated degradation of cell cycle proteins	6	90	3	125	0.00664011	0.845289	0.93298	11	38	0.00338711	9606	Homo sapiens	PSMA5;PSMD11;PLK1;PSME1;PSMD1;PSMA7	O14818;P28066;P53350;O00231;Q06323;Q99460	PLK1;MCM4;CDKN3	P53350;P06493	R-HSA-174195;R-HSA-174119;R-HSA-174058;R-HSA-174202;R-HSA-174203;R-HSA-174088;R-HSA-174105;R-HSA-174174;R-HSA-174255;R-HSA-188191;R-HSA-174157
Regulation of mitotic cell cycle	6	90	3	125	0.00664011	0.845289	0.93298	11	38	0.00338711	9606	Homo sapiens	PSMA5;PSMD11;PLK1;PSME1;PSMD1;PSMA7	O14818;P28066;P53350;O00231;Q06323;Q99460	PLK1;MCM4;CDKN3	P53350;P06493	R-HSA-174195;R-HSA-174119;R-HSA-174058;R-HSA-174202;R-HSA-174203;R-HSA-174088;R-HSA-174105;R-HSA-174174;R-HSA-174255;R-HSA-188191;R-HSA-174157
PRC2 methylates histones and DNA	1	44	0	0	0.00324627	0.846206	0.93298	4	4	0.000356538	9606	Homo sapiens	EED				R-HSA-212263;R-HSA-212222;R-HSA-212269;R-HSA-212252
Voltage gated Potassium channels	1	44	0	0	0.00324627	0.846206	0.93298	1	1	8.91345e-05	9606	Homo sapiens	KCNQ2				R-HSA-1296127
Defective Mismatch Repair Associated With PMS2	0	2	1	43	0.000147558	0.846206	0.93298	1	1	8.91345e-05	9606	Homo sapiens			MYOG	P40692	R-HSA-5632958
PTK6 Expression	1	7	0	38	0.000516453	0.846206	0.93298	2	3	0.000267404	9606	Homo sapiens	NR3C1				R-HSA-8848804;R-HSA-8856930
CHL1 interactions	0	10	3	34	0.00073779	0.846206	0.93298	1	5	0.000445673	9606	Homo sapiens			RGS2;ARRB1;ACTB	P11142	R-HSA-445087
Dissolution of Fibrin Clot	0	14	1	30	0.00103291	0.846206	0.93298	3	19	0.00169356	9606	Homo sapiens			TLX3	P05121	R-HSA-158800;R-HSA-158795;R-HSA-159005
Pre-NOTCH Processing in Golgi	0	23	1	21	0.00169692	0.846206	0.93298	1	8	0.000713076	9606	Homo sapiens			PMM1	P20340	R-HSA-1912374
Regulation of PLK1 Activity at G2/M Transition	6	92	2	113	0.00678766	0.848571	0.93298	10	12	0.00106961	9606	Homo sapiens	TUBA4;DCTN1;ALMS1;PLK1;CEP290;YWHAG	Q8TCU4;O15078;P61981;Q14203-2;P53350;P68366	PLK1;MCM4	P53350;Q6PGQ7	R-HSA-3000319;R-HSA-3002798;R-HSA-4086410;R-HSA-3002811;R-HSA-2562526;R-HSA-2574845;R-HSA-3000327;R-HSA-3000310;R-HSA-3000339;R-HSA-2574840
Vitamin B5 (pantothenate) metabolism	1	35	0	10	0.00258226	0.85262	0.93298	2	12	0.00106961	9606	Homo sapiens	COASY				R-HSA-196754;R-HSA-196773
Glucagon-type ligand receptors	1	35	1	13	0.00258226	0.85262	0.93298	1	8	0.000713076	9606	Homo sapiens	GIP	P09681	GIP	P48546	R-HSA-420274
Metabolism of ingested SeMet, Sec, MeSec into H2Se	1	40	0	5	0.00295116	0.85262	0.93298	1	10	0.000891345	9606	Homo sapiens	CBS				R-HSA-2408559
Mitotic Prometaphase	8	207	2	57	0.0152722	0.85351	0.93298	12	15	0.00133702	9606	Homo sapiens	TUBA4;DCTN1;ALMS1;PLK1;SMC4;CEP290;YWHAG	Q8TCU4;O15078;P61981;Q14203-2;P53350;Q9NTJ3;P68366;Q9H853	PLK1;MCM4	P53350	R-HSA-2514854;R-HSA-2466068;R-HSA-2529015;R-HSA-2484822;R-HSA-375302;R-HSA-2520883;R-HSA-380316;R-HSA-380508;R-HSA-1638803;R-HSA-2468287;R-HSA-2529020;R-HSA-1638821
Cyclin A:Cdk2-associated events at S phase entry	7	86	2	162	0.00634499	0.853656	0.93298	10	18	0.00160442	9606	Homo sapiens	PSMA5;WEE1;PSMD11;CCNE1;PSME1;PSMD1;PSMA7	O14818;P28066;P30291;P24864;O00231;Q06323;Q99460	CCNE1;CDKN3	P46527;P38936;P24941	R-HSA-187506;R-HSA-187552;R-HSA-187520;R-HSA-8848436;R-HSA-187574;R-HSA-174054;R-HSA-187575;R-HSA-187828;R-HSA-174164;R-HSA-8848414
Intrinsic Pathway for Apoptosis	5	49	1	149	0.00361517	0.854655	0.93298	18	46	0.00410019	9606	Homo sapiens	APAF1;GZMB;PMAIP1;YWHAG	ENSG00000141682;O14727;P61981;Q13794;P10144	ACTN2	Q92934	R-HSA-139906;R-HSA-4331331;R-HSA-139905;R-HSA-508163;R-HSA-508162;R-HSA-198347;R-HSA-114252;R-HSA-114254;R-HSA-114256;R-HSA-114259;R-HSA-114261;R-HSA-140214;R-HSA-139893;R-HSA-139899;R-HSA-140216;R-HSA-139897;R-HSA-140217;R-HSA-4331327
NoRC negatively regulates rRNA expression	6	83	5	130	0.00612365	0.858079	0.93298	4	7	0.000623942	9606	Homo sapiens	RPA1;UBTF;RPA2;SAP18;GTF2H3;GTF2H4	Q92759;Q13889;O95602;P17480;Q9H9Y6;O00422	EED;PLK1;SAP18;PARK7;ACTB	Q9UBC3;Q13547;Q92769;P26358	R-HSA-427366;R-HSA-427409;R-HSA-5227490;R-HSA-433672
Complex I biogenesis	2	57	0	35	0.0042054	0.858479	0.93298	9	13	0.00115875	9606	Homo sapiens	NDUFA8;NDUFS8				R-HSA-6799191;R-HSA-6800868;R-HSA-6799203;R-HSA-6799202;R-HSA-6799197;R-HSA-6799196;R-HSA-6799179;R-HSA-6788523;R-HSA-6799178
TP53 Regulates Transcription of Caspase Activators and Caspases	2	20	2	67	0.00147558	0.858479	0.93298	8	17	0.00151529	9606	Homo sapiens	APAF1	O14727;ENSG00000120868	ACTN2;PRKDC	P78560;Q9HB75;P42575	R-HSA-6791349;R-HSA-6791348;R-HSA-6800798;R-HSA-6800797;R-HSA-6800396;R-HSA-6800794;R-HSA-6800490;R-HSA-6800793
BH3-only proteins associate with and inactivate anti-apoptotic BCL-2 members	1	8	0	46	0.000590232	0.858767	0.93298	2	3	0.000267404	9606	Homo sapiens	PMAIP1				R-HSA-508163;R-HSA-508162
S Phase	11	157	4	227	0.0115833	0.861844	0.93298	25	53	0.00472413	9606	Homo sapiens	PSMA5;WEE1;PSMD11;ORC1L;CCNE1;PSME1;RPA1;MCM4;RPA2;PSMD1;PSMA7	P27694;O14818;P28066;P30291;P15927;Q13415;P24864;O00231;P33991;Q06323;Q99460	CCNE1;PLK1;MCM4;CDKN3	P46527;P38936;P49736;P24941;Q99741	R-HSA-187520;R-HSA-69005;R-HSA-69006;R-HSA-68944;R-HSA-68947;R-HSA-68946;R-HSA-68948;R-HSA-69140;R-HSA-69015;R-HSA-174164;R-HSA-69142;R-HSA-8848414;R-HSA-69016;R-HSA-69144;R-HSA-69019;R-HSA-187552;R-HSA-174054;R-HSA-176942;R-HSA-187506;R-HSA-75825;R-HSA-8848436;R-HSA-187574;R-HSA-187575;R-HSA-187828;R-HSA-169468
Nicotinate metabolism	3	86	0	30	0.00634499	0.862459	0.93298	4	29	0.0025849	9606	Homo sapiens	NMNAT1;NMNAT2;PTGS2				R-HSA-197235;R-HSA-200512;R-HSA-2309773;R-HSA-8939959
Signaling by FGFR3 point mutants in cancer	2	39	1	46	0.00287738	0.863088	0.93298	3	19	0.00169356	9606	Homo sapiens	KRAS;HRAS	P01116;P01112	ABL2	P19174	R-HSA-5655247;R-HSA-5655244;R-HSA-5655277
Signaling by FGFR3 in disease	2	39	1	46	0.00287738	0.863088	0.93298	4	28	0.00249577	9606	Homo sapiens	KRAS;HRAS	P01116;P01112	ABL2	P19174	R-HSA-5655247;R-HSA-5655244;R-HSA-5655277;R-HSA-8853307
DAP12 signaling	2	35	0	52	0.00258226	0.863088	0.93298	1	17	0.00151529	9606	Homo sapiens	KRAS;HRAS				R-HSA-2424477
Neddylation	9	241	1	64	0.0177807	0.864583	0.93298	24	31	0.00276317	9606	Homo sapiens	PSMA5;SPSB1;PSMD11;PSME1;PSMD1;FBXO30;PSMA7;UBE2M;RBX1	Q96BD6;O14818;P28066;Q8TB52;O00231;P62877;Q06323;Q99460;P61081	RBX1	Q86VP6;P61081	R-HSA-8956040;R-HSA-8956200;R-HSA-8955241;R-HSA-8952618;R-HSA-8956106;R-HSA-8952620;R-HSA-8956140;R-HSA-8952044;R-HSA-8956045;R-HSA-8955245;R-HSA-8951661;R-HSA-8956099;R-HSA-8956103;R-HSA-8951751;R-HSA-8952039;R-HSA-8956184;R-HSA-8955289;R-HSA-8956025;R-HSA-8956026;R-HSA-8952638;R-HSA-8956031;R-HSA-8952639;R-HSA-8956050;R-HSA-8955285
TRAIL signaling	1	7	3	47	0.000516453	0.864658	0.93298	5	5	0.000445673	9606	Homo sapiens	TNFRSF10A	O00220	PLK1;PARK7;MYD88	Q13158	R-HSA-141139;R-HSA-75187;R-HSA-141316;R-HSA-75238;R-HSA-75146
Phase 0 - rapid depolarisation	1	47	0	0	0.00346761	0.864658	0.93298	1	2	0.000178269	9606	Homo sapiens	CACNA1F				R-HSA-5577213
Negative feedback regulation of MAPK pathway	0	8	2	43	0.000590232	0.864658	0.93298	1	3	0.000267404	9606	Homo sapiens			PEBP1;KRAS	P04049	R-HSA-5675194
Regulated Necrosis	1	28	0	28	0.00206581	0.864658	0.93298	3	13	0.00115875	9606	Homo sapiens	TNFRSF10A				R-HSA-3465429;R-HSA-5675456;R-HSA-5213462
RIPK1-mediated regulated necrosis	1	28	0	28	0.00206581	0.864658	0.93298	3	13	0.00115875	9606	Homo sapiens	TNFRSF10A				R-HSA-3465429;R-HSA-5675456;R-HSA-5213462
Acyl chain remodelling of PE	1	42	0	5	0.00309872	0.864658	0.93298	1	9	0.000802211	9606	Homo sapiens	PLA2G4C				R-HSA-1482892
Neurotransmitter clearance	1	34	0	13	0.00250848	0.864658	0.93298	1	11	0.00098048	9606	Homo sapiens	ALDH2				R-HSA-380608
Synthesis of IP2, IP, and Ins in the cytosol	1	32	0	17	0.00236093	0.864658	0.93298	1	14	0.00124788	9606	Homo sapiens	INPP5B				R-HSA-1855222
Citric acid cycle (TCA cycle)	1	45	0	2	0.00332005	0.864658	0.93298	1	14	0.00124788	9606	Homo sapiens	SDHD				R-HSA-70994
Interleukin-1 signaling	10	110	7	247	0.00811569	0.867718	0.93298	24	45	0.00401105	9606	Homo sapiens	PSMA5;PSMD11;TOLLIP;PSME1;PELI1;PSMD1;PSMA7;MYD88;RBX1	Q9H0E2;O14818;P28066;Q9HAT8;O00231;P62877;Q06323;Q99460;Q99836;Q96FA3	SYT1;ACTN2;OSGIN1;PELI1;ULK1;MYD88;RELB	Q9H0E2;Q9Y6K9;P19838;P51617;O43187;Q9NWZ3;Q9Y4K3	R-HSA-446694;R-HSA-507719;R-HSA-446692;R-HSA-168166;R-HSA-450690;R-HSA-209063;R-HSA-209061;R-HSA-209125;R-HSA-446894;R-HSA-446862;R-HSA-8948066;R-HSA-446701;R-HSA-446634;R-HSA-450827;R-HSA-451561;R-HSA-446868;R-HSA-450133;R-HSA-5609665;R-HSA-451634;R-HSA-8948063;R-HSA-446684;R-HSA-450173;R-HSA-451418;R-HSA-446648
Folding of actin by CCT/TriC	1	13	1	36	0.000959126	0.870303	0.93298	2	2	0.000178269	9606	Homo sapiens	ACTB	P60709	ACTB	P60709	R-HSA-390453;R-HSA-390459
Neurotoxicity of clostridium toxins	1	28	1	23	0.00206581	0.870303	0.93298	9	40	0.00356538	9606	Homo sapiens	SYT1	P21579	STX11	P60880	R-HSA-194818;R-HSA-194800;R-HSA-5244402;R-HSA-5250979;R-HSA-5244404;R-HSA-5250986;R-HSA-194793;R-HSA-5250972;R-HSA-5244397
Acyl chain remodelling of PC	1	40	0	8	0.00295116	0.870303	0.93298	2	9	0.000802211	9606	Homo sapiens	PLA2G4C				R-HSA-1482816;R-HSA-1482827
ABC transporters in lipid homeostasis	1	29	0	22	0.00213959	0.870303	0.93298	2	11	0.00098048	9606	Homo sapiens	ABCA10				R-HSA-1369028;R-HSA-1369052
Activation of E2F1 target genes at G1/S	4	43	2	109	0.0031725	0.870544	0.93298	6	28	0.00249577	9606	Homo sapiens	ORC1L;CCNE1	Q13415;ENSG00000085840;P24864;ENSG00000105173	PLK1;CDKN3	P06493;Q99741	R-HSA-8961934;R-HSA-8961678;R-HSA-8961840;R-HSA-8961619;R-HSA-8961846;R-HSA-8961671
G1/S-Specific Transcription	4	43	2	109	0.0031725	0.870544	0.93298	6	28	0.00249577	9606	Homo sapiens	ORC1L;CCNE1	Q13415;ENSG00000085840;P24864;ENSG00000105173	PLK1;CDKN3	P06493;Q99741	R-HSA-8961934;R-HSA-8961678;R-HSA-8961840;R-HSA-8961619;R-HSA-8961846;R-HSA-8961671
RHO GTPases Activate Formins	5	148	1	36	0.0109193	0.87076	0.93298	13	27	0.00240663	9606	Homo sapiens	TUBA4;PLK1;ACTB;RHOB	P60709;P53350;P68366;P62745;Q9H853	MYOG	P11831	R-HSA-5666070;R-HSA-5665751;R-HSA-5666160;R-HSA-5665809;R-HSA-5666001;R-HSA-5666129;R-HSA-5665982;R-HSA-5665659;R-HSA-5666169;R-HSA-5665767;R-HSA-5665998;R-HSA-5665802;R-HSA-203070
Cyclin A/B1/B2 associated events during G2/M transition	2	32	3	61	0.00236093	0.871897	0.93298	8	25	0.00222836	9606	Homo sapiens	WEE1;PLK1	P30291;P53350	CCNE1;PLK1;CDKN3	P30307;Q08050;P06493	R-HSA-4088141;R-HSA-170070;R-HSA-4088024;R-HSA-170084;R-HSA-170149;R-HSA-170057;R-HSA-170126;R-HSA-170156
TP53 regulates transcription of additional cell cycle genes whose exact role in the p53 pathway remain uncertain	2	28	2	60	0.00206581	0.871897	0.93298	4	14	0.00124788	9606	Homo sapiens	C13orf15	Q9H4X1;ENSG00000102760	PLK1;TOP1	P30307;P06748	R-HSA-6803917;R-HSA-6802973;R-HSA-6801675;R-HSA-6803914
TLR3-mediated TICAM1-dependent programmed cell death	0	6	3	47	0.000442674	0.875713	0.93298	1	3	0.000267404	9606	Homo sapiens			PLK1;PARK7;MYD88	Q13158	R-HSA-9013889
Aflatoxin activation and detoxification	1	49	0	0	0.00361517	0.875713	0.93298	1	17	0.00151529	9606	Homo sapiens	ACY3				R-HSA-5433074
Signaling by FGFR in disease	5	87	1	102	0.00641877	0.876766	0.93298	25	106	0.00944826	9606	Homo sapiens	POLR2A;POLR2B;KRAS;HRAS;FGF3	P24928;P30876;P01116;P01112;P11487	ABL2	P19174	R-HSA-5655313;R-HSA-5655326;R-HSA-5654748;R-HSA-5655323;R-HSA-5655320;R-HSA-2033488;R-HSA-5655301;R-HSA-5655233;R-HSA-5655247;R-HSA-5655244;R-HSA-5655245;R-HSA-2033474;R-HSA-5655241;R-HSA-1839100;R-HSA-5655347;R-HSA-1839094;R-HSA-2077424;R-HSA-5655268;R-HSA-2077421;R-HSA-5655343;R-HSA-8851710;R-HSA-5655277;R-HSA-8853307;R-HSA-5655339;R-HSA-5655336
RIP-mediated NFkB activation via ZBP1	1	28	0	25	0.00206581	0.880898	0.93298	1	4	0.000356538	9606	Homo sapiens	MYD88				R-HSA-168166
Glucose metabolism	4	139	0	15	0.0102553	0.883326	0.93298	4	50	0.00445673	9606	Homo sapiens	TPK1;PKM2;SLC25A11				R-HSA-376851;R-HSA-71670;R-HSA-198440;R-HSA-163773
Activated NOTCH1 Transmits Signal to the Nucleus	2	32	1	58	0.00236093	0.884135	0.93298	8	21	0.00187182	9606	Homo sapiens	JAG2;ARRB1	P49407;Q9Y219	PRKDC	P46531	R-HSA-157632;R-HSA-1980044;R-HSA-1980074;R-HSA-1980138;R-HSA-157926;R-HSA-1980123;R-HSA-1980118;R-HSA-157353
PTK6 Regulates RHO GTPases, RAS GTPase and MAP kinases	2	19	0	70	0.0014018	0.884135	0.93298	2	13	0.00115875	9606	Homo sapiens	KRAS;HRAS				R-HSA-8981353;R-HSA-8981355
Arachidonic acid metabolism	5	170	0	13	0.0125424	0.88533	0.93298	10	82	0.00730903	9606	Homo sapiens	PON2;PTGS2;CYP4F11;ALOXE3				R-HSA-2161792;R-HSA-2309779;R-HSA-2161745;R-HSA-8932633;R-HSA-211873;R-HSA-8942208;R-HSA-2309787;R-HSA-2314686;R-HSA-2309773;R-HSA-2161951
DEx/H-box helicases activate type I IFN and inflammatory cytokines production	1	16	2	37	0.00118046	0.885867	0.93298	4	5	0.000445673	9606	Homo sapiens	MYD88	Q99836	TOP1;MYD88	Q08211;Q99836	R-HSA-168166;R-HSA-933531;R-HSA-3134954;R-HSA-3134953
TNFR1-induced proapoptotic signaling	0	14	3	43	0.00103291	0.885867	0.93298	1	3	0.000267404	9606	Homo sapiens			PLK1;PARK7;MYD88	Q13158	R-HSA-140978
Glucagon-like Peptide-1 (GLP1) regulates insulin secretion	1	49	0	2	0.00361517	0.885867	0.93298	3	11	0.00098048	9606	Homo sapiens	TPK1				R-HSA-381713;R-HSA-381644;R-HSA-381707
Transcriptional activation of cell cycle inhibitor p21	0	6	1	46	0.000442674	0.885867	0.93298	1	5	0.000445673	9606	Homo sapiens			CCNE1	P38936	R-HSA-6803411
Transcriptional activation of p53 responsive genes	0	6	1	46	0.000442674	0.885867	0.93298	1	5	0.000445673	9606	Homo sapiens			CCNE1	P38936	R-HSA-6803411
DNA methylation	0	36	2	19	0.00265604	0.885867	0.93298	1	7	0.000623942	9606	Homo sapiens			EED;ACTB	P26358	R-HSA-5334160
Regulation of PTEN mRNA translation	1	29	0	23	0.00213959	0.885867	0.93298	2	24	0.00213923	9606	Homo sapiens	MIR21				R-HSA-8944497;R-HSA-8944706
Pyrimidine catabolism	1	51	0	0	0.00376273	0.885867	0.93298	1	17	0.00151529	9606	Homo sapiens	NT5C1A				R-HSA-109380
Interactions of Tat with host cellular proteins	1	3	1	52	0.000221337	0.890629	0.93298	2	2	0.000178269	9606	Homo sapiens	TAT	P04608	TAT	O60563;P50750	R-HSA-167234;R-HSA-167235
Vasopressin regulates renal water homeostasis via Aquaporins	1	51	0	1	0.00376273	0.890629	0.93298	3	15	0.00133702	9606	Homo sapiens	TPK1				R-HSA-111925;R-HSA-8951727;R-HSA-432232
Keratan sulfate/keratin metabolism	1	52	0	0	0.00383651	0.890629	0.93298	1	15	0.00133702	9606	Homo sapiens	GALNS				R-HSA-1630304
Synthesis of PIPs at the plasma membrane	3	69	1	56	0.00509075	0.89086	0.93298	5	33	0.00294144	9606	Homo sapiens	INPP5D;PIP5K2B;PIK3C2B	Q92835;P78356;O00750	PIM1	P51813	R-HSA-1675949;R-HSA-1676109;R-HSA-1676145;R-HSA-1675776;R-HSA-8871373
Regulation of IFNG signaling	2	16	1	74	0.00118046	0.891683	0.93298	3	4	0.000356538	9606	Homo sapiens	SOCS1;IFNG	P01579;O15524	PRDM1	O75925	R-HSA-877308;R-HSA-877269;R-HSA-877281
Mitotic Metaphase and Anaphase	8	210	2	79	0.0154936	0.893351	0.93298	4	12	0.00106961	9606	Homo sapiens	PSMA5;PSMD11;TUBA4;PLK1;PSME1;PSMD1;PSMA7	O14818;P28066;P53350;P68366;O00231;Q06323;Q99460;Q9H853	PLK1;MCM4	P53350	R-HSA-163010;R-HSA-2467809;R-HSA-2467811;R-HSA-174202
TRIF-mediated programmed cell death	0	10	3	47	0.00073779	0.895192	0.93298	1	3	0.000267404	9606	Homo sapiens			PLK1;PARK7;MYD88	Q13158	R-HSA-2562541
Elastic fibre formation	1	46	0	12	0.00339383	0.895192	0.93298	4	17	0.00151529	9606	Homo sapiens	FBLN1				R-HSA-2161282;R-HSA-2328048;R-HSA-2537665;R-HSA-1592387
Translation initiation complex formation	2	63	1	31	0.00464807	0.895284	0.93298	2	2	0.000178269	9606	Homo sapiens	RPS13;EIF3A	P62277;Q14152	EIF3A	P47813	R-HSA-156808;R-HSA-157849
Antigen processing-Cross presentation	7	186	1	66	0.0137229	0.895325	0.93298	6	23	0.00205009	9606	Homo sapiens	PSMA5;PSMD11;PSME1;PSMD1;PSMA7;CTSS;MYD88	O14818;P28066;O00231;Q06323;Q99460;P25774;Q99836	STX11	O00161;Q12846	R-HSA-8863895;R-HSA-8863973;R-HSA-1236935;R-HSA-8863858;R-HSA-1236948;R-HSA-1236970
Senescence-Associated Secretory Phenotype (SASP)	3	89	0	37	0.00656633	0.897087	0.93298	7	22	0.00196096	9606	Homo sapiens	IL6;FOS				R-HSA-4568740;R-HSA-3857305;R-HSA-4568737;R-HSA-3797196;R-HSA-3788748;R-HSA-3797202;R-HSA-3790130
mRNA Splicing - Minor Pathway	2	56	2	37	0.00413162	0.898773	0.93298	5	5	0.000445673	9606	Homo sapiens	POLR2A;POLR2B	P24928;P30876	CLK1;TOP1	Q07955;Q16629	R-HSA-75079;R-HSA-75081;R-HSA-75080;R-HSA-75083;R-HSA-75082
Transcriptional regulation by small RNAs	2	79	0	14	0.00582854	0.898773	0.93298	1	5	0.000445673	9606	Homo sapiens	POLR2A;POLR2B				R-HSA-5578742
Role of second messengers in netrin-1 signaling	0	16	1	38	0.00118046	0.899565	0.93298	1	4	0.000356538	9606	Homo sapiens			ABL2	P19174	R-HSA-593690
Synthesis of Leukotrienes (LT) and Eoxins (EX)	1	50	0	4	0.00368895	0.899565	0.93298	3	19	0.00169356	9606	Homo sapiens	CYP4F11				R-HSA-2161792;R-HSA-2161745;R-HSA-211873
LDL clearance	1	28	0	32	0.00206581	0.899565	0.93298	1	19	0.00169356	9606	Homo sapiens	LIPF				R-HSA-8865667
Cytosolic tRNA aminoacylation	1	50	0	5	0.00368895	0.899565	0.93298	1	21	0.00187182	9606	Homo sapiens	YARS				R-HSA-379980
Metabolism of porphyrins	1	54	0	0	0.00398406	0.899565	0.93298	1	21	0.00187182	9606	Homo sapiens	HMOX1				R-HSA-189398
Global Genome Nucleotide Excision Repair (GG-NER)	6	92	1	139	0.00678766	0.900808	0.93298	18	20	0.00178269	9606	Homo sapiens	RPA1;RPA2;GTF2H3;GTF2H4;ACTB;RBX1	P27694;Q92759;P15927;Q13889;P60709;P62877	PLK1	Q92889	R-HSA-5690996;R-HSA-109955;R-HSA-5690997;R-HSA-5691006;R-HSA-5696670;R-HSA-5691000;R-HSA-5696664;R-HSA-5691001;R-HSA-6790487;R-HSA-6790454;R-HSA-5690213;R-HSA-5689861;R-HSA-5689317;R-HSA-5690990;R-HSA-6782943;R-HSA-5690991;R-HSA-5696655;R-HSA-5690988
p53-Dependent G1 DNA Damage Response	6	70	4	161	0.00516453	0.900808	0.93298	11	22	0.00196096	9606	Homo sapiens	PSMA5;PSMD11;CCNE1;PSME1;PSMD1;PSMA7	O14818;P28066;P24864;O00231;Q06323;Q99460	CCNE1;PLK1;ARRB1;FOS	P38936;O96017;Q8NHY2;Q00987	R-HSA-349444;R-HSA-6804741;R-HSA-6803411;R-HSA-69685;R-HSA-264418;R-HSA-264435;R-HSA-349426;R-HSA-264444;R-HSA-69562;R-HSA-6804955;R-HSA-264458
p53-Dependent G1/S DNA damage checkpoint	6	70	4	161	0.00516453	0.900808	0.93298	11	22	0.00196096	9606	Homo sapiens	PSMA5;PSMD11;CCNE1;PSME1;PSMD1;PSMA7	O14818;P28066;P24864;O00231;Q06323;Q99460	CCNE1;PLK1;ARRB1;FOS	P38936;O96017;Q8NHY2;Q00987	R-HSA-349444;R-HSA-6804741;R-HSA-6803411;R-HSA-69685;R-HSA-264418;R-HSA-264435;R-HSA-349426;R-HSA-264444;R-HSA-69562;R-HSA-6804955;R-HSA-264458
CRMPs in Sema3A signaling	1	18	2	37	0.00132802	0.903756	0.93298	3	5	0.000445673	9606	Homo sapiens	CDK5R1	Q15078	GYS1;RELB	P49841	R-HSA-399951;R-HSA-399946;R-HSA-399944
Noncanonical activation of NOTCH3	0	8	1	48	0.000590232	0.903756	0.93298	1	2	0.000178269	9606	Homo sapiens			PITX2	P67809	R-HSA-9017797
Energy dependent regulation of mTOR by LKB1-AMPK	0	36	1	22	0.00265604	0.903756	0.93298	1	7	0.000623942	9606	Homo sapiens			ARRB1	P35813	R-HSA-380949
TICAM1-dependent activation of IRF3/IRF7	0	14	1	45	0.00103291	0.903756	0.93298	1	9	0.000802211	9606	Homo sapiens			PLK1	Q92844	R-HSA-9013985
Heparan sulfate/heparin (HS-GAG) metabolism	2	88	0	5	0.00649255	0.905427	0.93298	2	32	0.0028523	9606	Homo sapiens	HS3ST3A1;HS6ST3				R-HSA-2076611;R-HSA-2076419
Synthesis of substrates in N-glycan biosythesis	4	131	0	30	0.00966504	0.905628	0.93298	3	48	0.00427846	9606	Homo sapiens	GMPPB;PMM1;GFPT2				R-HSA-449715;R-HSA-446221;R-HSA-446201
Biosynthesis of the N-glycan precursor (dolichol lipid-linked oligosaccharide, LLO) and transfer to a nascent protein	5	159	0	33	0.0117309	0.905712	0.93298	5	62	0.00552634	9606	Homo sapiens	GMPPB;PMM1;GFPT2;ALG2				R-HSA-449718;R-HSA-449715;R-HSA-446208;R-HSA-446221;R-HSA-446201
Phospholipase C-mediated cascade; FGFR3	0	18	1	38	0.00132802	0.907772	0.93298	2	3	0.000267404	9606	Homo sapiens			ABL2	P19174	R-HSA-5654148;R-HSA-5654224
MAPK1 (ERK2) activation	1	12	0	45	0.000885347	0.907772	0.93298	1	3	0.000267404	9606	Homo sapiens	IL6				R-HSA-109858
Calmodulin induced events	1	34	0	23	0.00250848	0.907772	0.93298	4	14	0.00124788	9606	Homo sapiens	TPK1				R-HSA-111925;R-HSA-111924;R-HSA-8951727;R-HSA-111919
CaM pathway	1	34	0	23	0.00250848	0.907772	0.93298	4	15	0.00133702	9606	Homo sapiens	TPK1				R-HSA-111925;R-HSA-111924;R-HSA-8951727;R-HSA-111919
Synthesis of very long-chain fatty acyl-CoAs	1	51	0	5	0.00376273	0.907772	0.93298	1	12	0.00106961	9606	Homo sapiens	TECR				R-HSA-548831
Triglyceride catabolism	2	42	0	54	0.00309872	0.908599	0.93298	3	17	0.00151529	9606	Homo sapiens	FABP3;TPK1				R-HSA-163418;R-HSA-163416;R-HSA-5334794
Post NMDA receptor activation events	3	44	2	92	0.00324627	0.911277	0.93298	5	18	0.00160442	9606	Homo sapiens	TPK1;ACTN2;HRAS	P35609;P22694;P01112	PEBP1;KRAS	P04049	R-HSA-445367;R-HSA-443474;R-HSA-442737;R-HSA-442732;R-HSA-442760
HuR (ELAVL1) binds and stabilizes mRNA	0	12	1	46	0.000885347	0.911621	0.93298	5	7	0.000623942	9606	Homo sapiens			TOP1	Q15717	R-HSA-450550;R-HSA-450533;R-HSA-450494;R-HSA-517674;R-HSA-517705
Phospholipase C-mediated cascade; FGFR4	0	19	1	38	0.0014018	0.911621	0.93298	2	3	0.000267404	9606	Homo sapiens			ABL2	P19174	R-HSA-5654163;R-HSA-5654169
Disinhibition of SNARE formation	0	10	1	47	0.00073779	0.911621	0.93298	1	2	0.000178269	9606	Homo sapiens			STX11	Q12846	R-HSA-114684
Glucuronidation	1	55	0	2	0.00405784	0.911621	0.93298	1	9	0.000802211	9606	Homo sapiens	UGT2A3				R-HSA-174931
Methylation	1	52	0	5	0.00383651	0.911621	0.93298	1	13	0.00115875	9606	Homo sapiens	GSTO2				R-HSA-5696230
ER-Phagosome pathway	6	164	1	66	0.0120997	0.911672	0.93298	4	10	0.000891345	9606	Homo sapiens	PSMA5;PSMD11;PSME1;PSMD1;PSMA7;MYD88	O14818;P28066;O00231;Q06323;Q99460;Q99836	STX11	O00161;Q12846	R-HSA-8863895;R-HSA-8863973;R-HSA-1236935;R-HSA-8863858
Diseases of carbohydrate metabolism	3	80	2	54	0.00590232	0.913893	0.93298	9	34	0.00303057	9606	Homo sapiens	GALNS;GYS2;GYS1	P54840;P13807;P34059	GYS1;HSPB8	P13807;P46976;P49247	R-HSA-2263490;R-HSA-3858506;R-HSA-3878762;R-HSA-3797226;R-HSA-3828061;R-HSA-5660015;R-HSA-5660013;R-HSA-3814838;R-HSA-3791349
Signaling by NOTCH2	3	38	4	96	0.0028036	0.913893	0.93298	5	20	0.00178269	9606	Homo sapiens	JAG2;GZMB	ENSG00000100453;Q9Y219;P10144	VDR;NCOA3;TAT;TBX21	Q09472	R-HSA-1980061;R-HSA-2976551;R-HSA-2172172;R-HSA-2976563;R-HSA-157629
Mitotic Metaphase/Anaphase Transition	1	2	2	57	0.000147558	0.915309	0.93298	1	1	8.91345e-05	9606	Homo sapiens	PLK1	P53350	PLK1;MCM4	P53350	R-HSA-163010
Synaptic adhesion-like molecules	0	23	1	39	0.00169692	0.915309	0.93298	1	8	0.000713076	9606	Homo sapiens			RGS2	Q9P244	R-HSA-8849881
RNA Polymerase I Transcription Initiation	5	50	5	157	0.00368895	0.916782	0.93298	4	6	0.000534807	9606	Homo sapiens	RPA1;UBTF;RPA2;GTF2H3;GTF2H4	Q92759;Q13889;O95602;P17480;Q9H9Y6	GMPPB;CCNK;GSTO2;RPA1;RPA2	O15160;O95602;Q9Y2S0;Q9H9Y6;P19388;O15446	R-HSA-73865;R-HSA-73739;R-HSA-73757;R-HSA-73758
Retinoid metabolism and transport	2	79	0	21	0.00582854	0.917528	0.93298	9	28	0.00249577	9606	Homo sapiens	LRP1;APOA2				R-HSA-2395764;R-HSA-2187332;R-HSA-2404131;R-HSA-2404140;R-HSA-2424254;R-HSA-2395768;R-HSA-2395784;R-HSA-2423785;R-HSA-2429643
RHO GTPases Activate ROCKs	1	24	2	36	0.00177069	0.918844	0.93298	5	6	0.000534807	9606	Homo sapiens	RHOB	P62745	ARRB1;ACTB	P23528	R-HSA-419087;R-HSA-3928608;R-HSA-419197;R-HSA-419083;R-HSA-419049
Phosphorylation of Emi1	1	8	2	52	0.000590232	0.918844	0.93298	1	2	0.000178269	9606	Homo sapiens	PLK1	P53350	PLK1;MCM4	P53350	R-HSA-174174
Rap1 signalling	1	24	2	39	0.00177069	0.918844	0.93298	2	7	0.000623942	9606	Homo sapiens	TPK1	P22694	PEBP1;KRAS	P04049	R-HSA-913996;R-HSA-392835
Activation of NIMA Kinases NEK9, NEK6, NEK7	1	9	2	52	0.000664011	0.918844	0.93298	1	4	0.000356538	9606	Homo sapiens	PLK1	P53350	PLK1;MCM4	P53350	R-HSA-2984226
IRF3-mediated induction of type I IFN	1	19	0	43	0.0014018	0.918844	0.93298	1	5	0.000445673	9606	Homo sapiens	PRKDC				R-HSA-1834939
Diseases of Mismatch Repair (MMR)	0	5	1	59	0.000368895	0.918844	0.93298	1	6	0.000534807	9606	Homo sapiens			MYOG	P40692	R-HSA-5632958
Organic cation/anion/zwitterion transport	1	51	0	8	0.00376273	0.918844	0.93298	1	12	0.00106961	9606	Homo sapiens	SLC22A12				R-HSA-561253
Vpu mediated degradation of CD4	5	53	4	148	0.00391028	0.918854	0.93298	4	5	0.000445673	9606	Homo sapiens	PSMA5;PSMD11;PSME1;PSMD1;PSMA7	O14818;P28066;O00231;Q06323;Q99460	WEE1;PRKDC;DDIT4;RBX1	Q9Y297;P63208;P05919	R-HSA-180599;R-HSA-180606;R-HSA-180591;R-HSA-180573
MAPK family signaling cascades	23	325	12	428	0.0239782	0.920187	0.93298	35	86	0.00766557	9606	Homo sapiens	KL;PSMD11;TPK1;DUSP1;ACTN2;NCOA3;PEBP1;ARRB1;ACTB;PSMA7;FGF3;RBX1;PSMA5;SPRED2;DNAJB1;IL6;IL3RA;PSME1;PSMD1;KRAS;HRAS;HBEGF	P28066;P28562;P60709;P35609;Q9Y6Q9;O00231;Q7Z698;P30086;Q99075;Q99460;Q06323;P11487;O14818;Q9UEF7-2;Q9UEF7-1;P62877;P22694;P01116;P05231;P26951;P49407;P25685;P01112	TRRAP;VDR;BAG3;HSPB8;PEBP1;FOSB;KRAS;FOS;TOP1;SMC4;ATF3;CDKN3	P04049;P05412;P01106;Q9Y6Q9;P06493;P04792	R-HSA-5672980;R-HSA-5672978;R-HSA-5692755;R-HSA-5687121;R-HSA-5692761;R-HSA-5675417;R-HSA-5672966;R-HSA-5658438;R-HSA-5672965;R-HSA-5690245;R-HSA-5658435;R-HSA-112342;R-HSA-5672972;R-HSA-5672973;R-HSA-5690250;R-HSA-5687112;R-HSA-5672969;R-HSA-5687113;R-HSA-5672950;R-HSA-109857;R-HSA-5658231;R-HSA-109858;R-HSA-5687090;R-HSA-5687088;R-HSA-5658430;R-HSA-5675194;R-HSA-5687099;R-HSA-5658424;R-HSA-5687…
MAPK3 (ERK1) activation	1	13	1	49	0.000959126	0.922231	0.93298	2	4	0.000356538	9606	Homo sapiens	IL6	P05231	CDKN3	P06493	R-HSA-109857;R-HSA-112342
RUNX3 regulates CDKN1A transcription	0	8	1	53	0.000590232	0.922231	0.93298	2	6	0.000534807	9606	Homo sapiens			CCNE1	P38936	R-HSA-8878130;R-HSA-8878186
Prolactin receptor signaling	1	18	0	43	0.00132802	0.922231	0.93298	3	14	0.00124788	9606	Homo sapiens	RBX1				R-HSA-1370500;R-HSA-976991;R-HSA-1170539
ATF6 (ATF6-alpha) activates chaperone genes	2	15	3	87	0.00110668	0.923018	0.93298	2	5	0.000445673	9606	Homo sapiens	DDIT3	ENSG00000175197;P35638	DDIT3;FOS;ATF3	P18848;P35638	R-HSA-1791150;R-HSA-1791107
Notch-HLH transcription pathway	0	13	3	53	0.000959126	0.925477	0.93298	1	1	8.91345e-05	9606	Homo sapiens			NCOA3;TAT;TBX21	Q92793	R-HSA-212356
Activation of NMDA receptor and postsynaptic events	3	50	2	92	0.00368895	0.925948	0.93298	8	22	0.00196096	9606	Homo sapiens	TPK1;ACTN2;HRAS	P35609;P22694;P01112	PEBP1;KRAS	P04049	R-HSA-445367;R-HSA-432164;R-HSA-432162;R-HSA-443474;R-HSA-442737;R-HSA-442732;R-HSA-432172;R-HSA-442760
CDO in myogenesis	2	32	2	72	0.00236093	0.928162	0.93298	5	14	0.00124788	9606	Homo sapiens	MYOG;MEF2B	Q02080;P15173	PLK1;TOP1	O60271;P00519	R-HSA-376117;R-HSA-448962;R-HSA-448963;R-HSA-449200;R-HSA-448955
Myogenesis	2	32	2	72	0.00236093	0.928162	0.93298	5	14	0.00124788	9606	Homo sapiens	MYOG;MEF2B	Q02080;P15173	PLK1;TOP1	O60271;P00519	R-HSA-376117;R-HSA-448962;R-HSA-448963;R-HSA-449200;R-HSA-448955
ATF6 (ATF6-alpha) activates chaperones	2	17	3	87	0.00125424	0.928162	0.93298	2	10	0.000891345	9606	Homo sapiens	DDIT3	ENSG00000175197;P35638	DDIT3;FOS;ATF3	P18848;P35638	R-HSA-1791150;R-HSA-1791107
DAP12 interactions	2	52	0	57	0.00383651	0.928162	0.93298	1	33	0.00294144	9606	Homo sapiens	KRAS;HRAS				R-HSA-2424477
Phospholipase C-mediated cascade; FGFR2	1	25	1	38	0.00184447	0.928588	0.93298	3	3	0.000267404	9606	Homo sapiens	FGF3	P11487	ABL2	P19174	R-HSA-5654147;R-HSA-5654159;R-HSA-5654157
Transcription of E2F targets under negative control by p107 (RBL1) and p130 (RBL2) in complex with HDAC1	0	20	1	49	0.00147558	0.928588	0.93298	1	8	0.000713076	9606	Homo sapiens			CDKN3	P06493	R-HSA-8961934
G1/S DNA Damage Checkpoints	6	72	6	175	0.00531208	0.930338	0.93298	15	27	0.00240663	9606	Homo sapiens	PSMA5;PSMD11;CCNE1;PSME1;PSMD1;PSMA7	O14818;P28066;P24864;O00231;Q06323;Q99460	RAD51;SMURF1;CCNE1;PLK1;ARRB1;FOS	O14757;P38936;O96017;Q8NHY2;Q00987	R-HSA-69889;R-HSA-349444;R-HSA-69600;R-HSA-6804741;R-HSA-69604;R-HSA-264418;R-HSA-69608;R-HSA-264458;R-HSA-6803411;R-HSA-69685;R-HSA-264435;R-HSA-349426;R-HSA-264444;R-HSA-69562;R-HSA-6804955
Downstream TCR signaling	6	124	1	132	0.00914859	0.930338	0.93298	3	24	0.00213923	9606	Homo sapiens	PSMA5;PSMD11;INPP5D;PSME1;PSMD1;PSMA7	Q92835;O14818;P28066;O00231;Q06323;Q99460	ULK1	Q9Y4K3	R-HSA-5607724;R-HSA-202472;R-HSA-202237
HDACs deacetylate histones	1	63	0	0	0.00464807	0.931569	0.93298	1	4	0.000356538	9606	Homo sapiens	SAP18				R-HSA-3769447
Regulation of gene expression in late stage (branching morphogenesis) pancreatic bud precursor cells	0	7	1	58	0.000516453	0.931569	0.93298	1	4	0.000356538	9606	Homo sapiens			PRKDC	P46531	R-HSA-210834
RUNX1 regulates transcription of genes involved in differentiation of myeloid cells	0	11	3	52	0.000811569	0.931569	0.93298	1	7	0.000623942	9606	Homo sapiens			NCOA3;TAT;TBX21	Q92793	R-HSA-8938231
Regulation of IFNA signaling	2	28	0	75	0.00206581	0.93298	0.93298	4	5	0.000445673	9606	Homo sapiens	SOCS1;IFNA21				R-HSA-997311;R-HSA-997309;R-HSA-912680;R-HSA-997314
Detoxification of Reactive Oxygen Species	4	65	2	109	0.00479563	0.933885	0.933885	8	34	0.00303057	9606	Homo sapiens	PRDX3;GPX6;TXNRD1	Q96SL4;P59796;Q16881;P30048	DDIT3;MYD88	Q99757;P10599	R-HSA-3322995;R-HSA-3341296;R-HSA-3697882;R-HSA-3323050;R-HSA-6799695;R-HSA-3341343;R-HSA-3697894;R-HSA-73646
TFAP2A acts as a transcriptional repressor during retinoic acid induced cell differentiation	0	9	1	56	0.000664011	0.934426	0.934426	1	7	0.000623942	9606	Homo sapiens			TOP1	P06748	R-HSA-8869568
NOTCH2 intracellular domain regulates transcription	2	16	4	92	0.00118046	0.935273	0.935273	2	9	0.000802211	9606	Homo sapiens	GZMB	ENSG00000100453;P10144	VDR;NCOA3;TAT;TBX21	Q09472	R-HSA-2976551;R-HSA-2976563
Nucleotide Excision Repair	8	119	5	195	0.0087797	0.935861	0.935861	34	36	0.00320884	9606	Homo sapiens	POLR2A;POLR2B;RPA1;RPA2;GTF2H3;GTF2H4;ACTB;RBX1	P24928;P27694;Q92759;P30876;P15927;Q13889;P60709;P62877	VDR;NCOA3;TAT;TBX21;PLK1	Q92889;Q09472	R-HSA-109955;R-HSA-5696670;R-HSA-6781867;R-HSA-5696664;R-HSA-6790454;R-HSA-6782069;R-HSA-6782004;R-HSA-5689861;R-HSA-6782131;R-HSA-5696655;R-HSA-6782141;R-HSA-6782204;R-HSA-6782138;R-HSA-6781818;R-HSA-5690996;R-HSA-5690997;R-HSA-6782211;R-HSA-6781824;R-HSA-6782208;R-HSA-5691006;R-HSA-6781833;R-HSA-5691000;R-HSA-5691001;R-HSA-6790487;R-HSA-5690213;R-HSA-5689317;R-HSA-6782227;R-HSA-6782224;R-HSA-67…
Synthesis of Prostaglandins (PG) and Thromboxanes (TX)	1	58	0	7	0.00427918	0.937164	0.937164	4	32	0.0028523	9606	Homo sapiens	PTGS2				R-HSA-2309779;R-HSA-2309787;R-HSA-2314686;R-HSA-2309773
Digestion	1	63	0	2	0.00464807	0.937164	0.937164	1	24	0.00213923	9606	Homo sapiens	LIPF				R-HSA-8979996
RAF-independent MAPK1/3 activation	2	28	1	84	0.00206581	0.937492	0.937492	4	12	0.00106961	9606	Homo sapiens	IL6;DUSP1	P28562;P05231	CDKN3	P06493	R-HSA-109857;R-HSA-109858;R-HSA-112342;R-HSA-5675373
Interleukin-6 family signaling	3	30	1	119	0.00221337	0.938363	0.938363	24	33	0.00294144	9606	Homo sapiens	IL11;IL6;CLCF1	Q9UBD9;P20809;P05231	IL6	P08887;P40189	R-HSA-1112690;R-HSA-6783556;R-HSA-449829;R-HSA-1112755;R-HSA-1067667;R-HSA-6783524;R-HSA-1112565;R-HSA-1112727;R-HSA-1067640;R-HSA-1112602;R-HSA-1112604;R-HSA-1067676;R-HSA-6783530;R-HSA-1112510;R-HSA-1067646;R-HSA-1112703;R-HSA-6783670;R-HSA-1112514;R-HSA-1067651;R-HSA-1112708;R-HSA-1067688;R-HSA-1067659;R-HSA-5696490;R-HSA-449976
Resolution of Abasic Sites (AP sites)	2	47	0	61	0.00346761	0.939638	0.939638	6	43	0.00383278	9606	Homo sapiens	RPA1;RPA2				R-HSA-110368;R-HSA-110371;R-HSA-5651809;R-HSA-110363;R-HSA-5651805;R-HSA-110364
Interconversion of nucleotide di- and triphosphates	2	83	1	23	0.00612365	0.939638	0.939638	4	33	0.00294144	9606	Homo sapiens	DUT;TXNRD1	P33316-2;Q16881	MYD88	P10599	R-HSA-73666;R-HSA-111751;R-HSA-111804;R-HSA-73646
InlA-mediated entry of Listeria monocytogenes into host cells	0	14	1	54	0.00103291	0.939787	0.939787	2	5	0.000445673	9606	Homo sapiens			ARRB1	P12931	R-HSA-8876948;R-HSA-112333
Amine-derived hormones	1	56	1	11	0.00413162	0.939787	0.939787	1	21	0.00187182	9606	Homo sapiens	ASMT	P46597	ASMT	P46597	R-HSA-209821
Cellular responses to stress	41	511	28	788	0.037701	0.941675	0.941675	82	184	0.0164007	9606	Homo sapiens	PSMD11;DCTN1;CITED2;HSPB8;NR3C1;PSMA7;DEDD2;PRDX3;DNAJB1;BAG3;PSMD1;HSPA1L;EED;HSPA7;GPX6;TXNRD1;RPA1;RPA2;FOS;RBX1;PSMA5;IL6;TUBA4;DNAJA4;CCNE1;PSME1;HSPA1A	P27694;Q14203;P0DMV8;P28066;ENSG00000215328;P15927;ENSG00000074266;Q06323;P30048;Q8WW22;ENSG00000160570;Q9UJY1;O95817;P62877;P48741;ENSG00000226704;P05231;P25685;Q99967;ENSG00000235941;ENSG00000237724;O00231;P59796;ENSG00000136244;Q99460;O75530;Q9H853;ENSG00000132002;P34931;ENSG00000206383;ENSG00000204389;O14818;P68366;Q96SL4;P04150;P24864;ENSG00000234258;ENSG00000236251;ENSG00000234475;P01100;Q1…	PRKDC;TAT;ARRB1;FOXO4;ACTB;RELB;GYS1;BAG3;TBX21;HNF4A;HMOX1;MYOG;EED;VDR;NCOA3;SPHK1;GFPT2;PLK1;FOS;RBX1;MYCN;TLX3;CCNE1;DDIT3;TLX1;FOSB;ATF3;MYD88	Q15910;P05412;Q09028;Q16665;P38936;Q8N726;Q99683;Q15022;Q96EB6;Q16576;Q92793;P68104;Q00613;P49841;P08047;P41134;Q99757;Q99967;O75530;P14921;P10599;Q9NUX5;Q09472	R-HSA-3228469;R-HSA-5324632;R-HSA-3790130;R-HSA-4793925;R-HSA-3240765;R-HSA-3371554;R-HSA-1234179;R-HSA-4793819;R-HSA-1234177;R-HSA-450325;R-HSA-1234183;R-HSA-1234181;R-HSA-3371435;R-HSA-3323050;R-HSA-5252041;R-HSA-3371537;R-HSA-5251955;R-HSA-3222546;R-HSA-3857305;R-HSA-5251959;R-HSA-3209111;R-HSA-3200023;R-HSA-6799695;R-HSA-3371422;R-HSA-3341343;R-HSA-73646;R-HSA-3222533;R-HSA-5251942;R-HSA-3371…
Macroautophagy	2	79	1	44	0.00582854	0.941714	0.941714	22	39	0.00347625	9606	Homo sapiens	GABARAPL1;ULK1	Q9H0R8;O75385	ULK1	Q9C0C7	R-HSA-1632857;R-HSA-5682388;R-HSA-5683925;R-HSA-5682896;R-HSA-5672817;R-HSA-5675868;R-HSA-5681981;R-HSA-5678490;R-HSA-5682011;R-HSA-5679239;R-HSA-5679205;R-HSA-1632843;R-HSA-5681987;R-HSA-5675790;R-HSA-5665868;R-HSA-5672010;R-HSA-5672011;R-HSA-5678315;R-HSA-5672008;R-HSA-5673768;R-HSA-5683593;R-HSA-5682377
Inositol phosphate metabolism	2	90	0	19	0.00664011	0.941714	0.941714	3	71	0.00632855	9606	Homo sapiens	INPP5B;INPP5D				R-HSA-1855213;R-HSA-1855222;R-HSA-1855218
Assembly of active LPL and LIPC lipase complexes	0	30	1	37	0.00221337	0.942301	0.942301	3	12	0.00106961	9606	Homo sapiens			PELI1	Q68CJ9	R-HSA-6784622;R-HSA-6784620;R-HSA-6784648
Extension of Telomeres	2	45	1	69	0.00332005	0.943722	0.943722	4	21	0.00187182	9606	Homo sapiens	RPA1;RPA2	P27694;P15927	TRRAP	Q9Y265	R-HSA-174451;R-HSA-164616;R-HSA-174441;R-HSA-174445
TP53 regulates transcription of several additional cell death genes whose specific roles in p53-dependent apoptosis remain uncertain	2	28	0	84	0.00206581	0.943722	0.943722	2	19	0.00169356	9606	Homo sapiens	BCL2L14				R-HSA-6791327;R-HSA-6791323
Rho GTPase cycle	3	144	0	0	0.0106242	0.943822	0.943822	5	5	0.000445673	9606	Homo sapiens	INPP5B;GDI2;RHOB				R-HSA-194913;R-HSA-194854;R-HSA-195146;R-HSA-194922;R-HSA-194894
Golgi Cisternae Pericentriolar Stack Reorganization	1	17	2	52	0.00125424	0.944711	0.944711	3	6	0.000534807	9606	Homo sapiens	PLK1	P53350	PLK1;MCM4	P53350	R-HSA-2172194;R-HSA-2314566;R-HSA-2214351
NF-kB activation through FADD/RIP-1 pathway mediated by caspase-8 and -10	0	13	3	60	0.000959126	0.944711	0.944711	1	5	0.000445673	9606	Homo sapiens			PLK1;PARK7;MYD88	Q13158	R-HSA-168934
Regulation of commissural axon pathfinding by SLIT and ROBO	0	12	1	57	0.000885347	0.944711	0.944711	1	5	0.000445673	9606	Homo sapiens			ARRB1	P12931	R-HSA-9011241
Aquaporin-mediated transport	1	67	0	1	0.00494319	0.944711	0.944711	3	25	0.00222836	9606	Homo sapiens	TPK1				R-HSA-111925;R-HSA-8951727;R-HSA-432232
TRAF3-dependent IRF activation pathway	0	16	1	53	0.00118046	0.944711	0.944711	1	9	0.000802211	9606	Homo sapiens			STX11	Q9BRV8	R-HSA-918225
Cyclin E associated events during G1/S transition	7	87	2	211	0.00641877	0.9468	0.9468	16	20	0.00178269	9606	Homo sapiens	PSMA5;WEE1;PSMD11;CCNE1;PSME1;PSMD1;PSMA7	O14818;P28066;P30291;P24864;O00231;Q06323;Q99460	CCNE1;CDKN3	P46527;P38936;P24941	R-HSA-188386;R-HSA-187552;R-HSA-187520;R-HSA-188390;R-HSA-69191;R-HSA-69195;R-HSA-69199;R-HSA-157906;R-HSA-187506;R-HSA-8848436;R-HSA-187574;R-HSA-187575;R-HSA-187828;R-HSA-8848414;R-HSA-69562;R-HSA-188350
Packaging Of Telomere Ends	0	34	2	39	0.00250848	0.947019	0.947019	2	2	0.000178269	9606	Homo sapiens			GFPT2;HMOX1	Q9NUX5	R-HSA-181450;R-HSA-176700
Signaling by BMP	1	30	1	44	0.00221337	0.947019	0.947019	3	17	0.00151529	9606	Homo sapiens	SMURF1	Q9HCE7	FOXO4	Q13485	R-HSA-201445;R-HSA-201422;R-HSA-201821
NRIF signals cell death from the nucleus	0	18	4	54	0.00132802	0.947019	0.947019	1	7	0.000623942	9606	Homo sapiens			BAG3;VDR;SESN2;ULK1	Q13501	R-HSA-205008
FRS-mediated FGFR2 signaling	3	33	1	116	0.00243471	0.947208	0.947208	9	9	0.000802211	9606	Homo sapiens	KRAS;HRAS;FGF3	P01116;P01112;P11487	PLLP	O43559	R-HSA-5654615;R-HSA-5654608;R-HSA-5654607;R-HSA-5654399;R-HSA-8941618;R-HSA-5654605;R-HSA-5654397;R-HSA-5654618;R-HSA-5654603
Kinesins	3	67	1	83	0.00494319	0.947208	0.947208	4	14	0.00124788	9606	Homo sapiens	TUBA4;KIF11	P68366;Q9H853;P52732	PLK1	Q9H0H5	R-HSA-984606;R-HSA-983259;R-HSA-984648;R-HSA-983266
Regulation of gene expression in beta cells	3	26	1	123	0.00191825	0.947208	0.947208	3	12	0.00106961	9606	Homo sapiens	HNF4A	P41235-5;P41235-6;P41235-7	CCL26	P26367	R-HSA-211466;R-HSA-211289;R-HSA-211272
Plasma lipoprotein remodeling	2	54	2	59	0.00398406	0.947543	0.947543	9	30	0.00267404	9606	Homo sapiens	CETP;APOA2	P02652;P11597	PELI1;FBLN1	P02647;Q68CJ9	R-HSA-174690;R-HSA-264695;R-HSA-174757;R-HSA-349404;R-HSA-6784622;R-HSA-266350;R-HSA-6784620;R-HSA-266328;R-HSA-6784648
Phosphorylation of the APC/C	1	19	2	52	0.0014018	0.949232	0.949232	1	2	0.000178269	9606	Homo sapiens	PLK1	P53350	PLK1;MCM4	P53350	R-HSA-174119
Pentose phosphate pathway (hexose monophosphate shunt)	1	46	1	26	0.00339383	0.949232	0.949232	3	20	0.00178269	9606	Homo sapiens	G6PD	P11413	HSPB8	P49247	R-HSA-70377;R-HSA-177784;R-HSA-71306
Signaling by Hedgehog	13	167	5	303	0.0123211	0.949678	0.949678	49	82	0.00730903	9606	Homo sapiens	PSMA5;TUBA4;PSMD11;TPK1;SMURF1;PTCH1;SUFU;PSME1;PSMD1;ARRB1;PSMA7;RBX1	P28066;Q13635;Q9HCE7;O00231;Q06323;Q99460;O14818;P68366;P62877;P22694;Q9UMX1;P49407;ENSG00000185920	GYS1;CCNK;SUFU;GEM;RELB	P10071;P08151;O95995;P49841;Q6P1J9	R-HSA-5610717;R-HSA-5612508;R-HSA-5612510;R-HSA-5610718;R-HSA-5610741;R-HSA-5610742;R-HSA-5610737;R-HSA-5610749;R-HSA-5635839;R-HSA-5610745;R-HSA-5610746;R-HSA-5610720;R-HSA-5610723;R-HSA-5610722;R-HSA-5610733;R-HSA-5610732;R-HSA-5610730;R-HSA-5635861;R-HSA-5362448;R-HSA-5635860;R-HSA-5635856;R-HSA-5635859;R-HSA-5632668;R-HSA-5635868;R-HSA-5635865;R-HSA-5632667;R-HSA-5635845;R-HSA-5610757;R-HSA-5…
Nonsense-Mediated Decay (NMD)	4	124	1	73	0.00914859	0.950144	0.950144	6	6	0.000534807	9606	Homo sapiens	RPL30;RPL14;RPL8;RPS13	P62277;P50914;P62917;P62888	EIF3A	Q04637	R-HSA-927836;R-HSA-927789;R-HSA-927832;R-HSA-927830;R-HSA-927813;R-HSA-927889
Nonsense Mediated Decay (NMD) enhanced by the Exon Junction Complex (EJC)	4	124	1	73	0.00914859	0.950144	0.950144	5	5	0.000445673	9606	Homo sapiens	RPL30;RPL14;RPL8;RPS13	P62277;P50914;P62917;P62888	EIF3A	Q04637	R-HSA-927836;R-HSA-927832;R-HSA-927830;R-HSA-927813;R-HSA-927889
Respiratory electron transport	3	115	0	44	0.00848458	0.950404	0.950404	11	19	0.00169356	9606	Homo sapiens	NDUFA8;NDUFS8;SDHD				R-HSA-6799191;R-HSA-163217;R-HSA-6800868;R-HSA-6799203;R-HSA-6799202;R-HSA-6799197;R-HSA-6799196;R-HSA-6799179;R-HSA-6788523;R-HSA-6799178;R-HSA-163213
Influenza Viral RNA Transcription and Replication	6	173	0	84	0.0127638	0.950603	0.950603	3	15	0.00133702	9606	Homo sapiens	RPL30;POLR2A;POLR2B;RPL14;RPL8;RPS13				R-HSA-192704;R-HSA-168326;R-HSA-192841
RUNX1 regulates transcription of genes involved in WNT signaling	0	9	3	63	0.000664011	0.951352	0.951352	1	4	0.000356538	9606	Homo sapiens			TGIF1;ARRB1;STX11	O15169	R-HSA-8932076
RUNX1 regulates transcription of genes involved in BCR signaling	0	7	2	65	0.000516453	0.951352	0.951352	1	4	0.000356538	9606	Homo sapiens			OSGIN1;FBLN1	Q02548	R-HSA-8938951
Telomere Extension By Telomerase	0	12	1	64	0.000885347	0.951352	0.951352	1	7	0.000623942	9606	Homo sapiens			TRRAP	Q9Y265	R-HSA-164616
Disorders of transmembrane transporters	7	245	0	36	0.0180758	0.951601	0.951601	3	87	0.0077547	9606	Homo sapiens	PSMA5;SLC22A12;PSMD11;ABCC2;PSME1;PSMD1;PSMA7				R-HSA-5679031;R-HSA-8866858;R-HSA-5625210
RAB GEFs exchange GTP for GDP on RABs	2	94	1	20	0.00693522	0.952813	0.952813	19	21	0.00187182	9606	Homo sapiens	GDI2;ULK1	P50395;O75385	ULK1	O75385	R-HSA-8876615;R-HSA-8876454;R-HSA-8876837;R-HSA-8877475;R-HSA-8876193;R-HSA-8877760;R-HSA-8877998;R-HSA-8877612;R-HSA-8877451;R-HSA-8876616;R-HSA-8875318;R-HSA-8877813;R-HSA-8876191;R-HSA-8877311;R-HSA-8876190;R-HSA-8876446;R-HSA-8876188;R-HSA-8877308;R-HSA-8875320
NOSTRIN mediated eNOS trafficking	0	10	2	63	0.00073779	0.953384	0.953384	2	4	0.000356538	9606	Homo sapiens			BAG3;ARPC3	P50570;O00401	R-HSA-203662;R-HSA-203565
Localization of the PINCH-ILK-PARVIN complex to focal adhesions	0	4	2	71	0.000295116	0.953384	0.953384	1	2	0.000178269	9606	Homo sapiens			PRKDC;TECR	Q13418	R-HSA-432897
Latent infection of Homo sapiens with Mycobacterium tuberculosis	1	72	0	0	0.00531208	0.953384	0.953384	3	34	0.00303057	9606	Homo sapiens	TF				R-HSA-1222641;R-HSA-8951549;R-HSA-8951552
Response of Mtb to phagocytosis	1	72	0	0	0.00531208	0.953384	0.953384	3	34	0.00303057	9606	Homo sapiens	TF				R-HSA-1222641;R-HSA-8951549;R-HSA-8951552
Assembly of collagen fibrils and other multimeric structures	1	67	0	5	0.00494319	0.953384	0.953384	1	26	0.0023175	9606	Homo sapiens	CTSS				R-HSA-2213200
Export of Viral Ribonucleoproteins from Nucleus	1	52	0	27	0.00383651	0.955331	0.955331	1	5	0.000445673	9606	Homo sapiens	HSPA1A				R-HSA-192746
IRAK2 mediated activation of TAK1 complex	0	12	1	67	0.000885347	0.955331	0.955331	1	5	0.000445673	9606	Homo sapiens			ULK1	Q9Y4K3	R-HSA-936963
E2F mediated regulation of DNA replication	1	22	0	55	0.00162314	0.957197	0.957197	1	4	0.000356538	9606	Homo sapiens	ORC1L				R-HSA-113638
O-linked glycosylation of mucins	1	74	0	0	0.00545964	0.957197	0.957197	1	17	0.00151529	9606	Homo sapiens	CHST4				R-HSA-6786012
Collagen degradation	1	69	0	6	0.00509075	0.957197	0.957197	1	34	0.00303057	9606	Homo sapiens	CTSD				R-HSA-2471621
Scavenging of heme from plasma	2	106	0	11	0.00782057	0.957576	0.957576	7	12	0.00106961	9606	Homo sapiens	LRP1;HBB				R-HSA-2168897;R-HSA-2168883;R-HSA-2168885;R-HSA-2168884;R-HSA-2230983;R-HSA-2230938;R-HSA-2168889
RNA Polymerase II Pre-transcription Events	5	88	4	156	0.00649255	0.958898	0.958898	14	17	0.00151529	9606	Homo sapiens	CCNK;POLR2A;POLR2B;GTF2H3;GTF2H4	P24928;Q92759;P30876;Q13889;O75909	SOCS1;VDR;TAT;MCM4	Q00403;Q9UHB7;Q15369;Q03111;Q08945;Q9Y5B9;P50750	R-HSA-113409;R-HSA-113411;R-HSA-113413;R-HSA-113414;R-HSA-112392;R-HSA-112395;R-HSA-112429;R-HSA-112430;R-HSA-75856;R-HSA-75891;R-HSA-112435;R-HSA-113429;R-HSA-75862;R-HSA-73946
Chemokine receptors bind chemokines	0	48	2	29	0.00354139	0.958985	0.958985	2	18	0.00160442	9606	Homo sapiens			EMP1;ACTB	P46092;P25025	R-HSA-373813;R-HSA-373086
Eicosanoid ligand-binding receptors	0	25	1	50	0.00184447	0.958985	0.958985	1	12	0.00106961	9606	Homo sapiens			CCNK	Q8TDS5	R-HSA-391905
Plasma lipoprotein assembly, remodeling, and clearance	4	98	2	102	0.00723034	0.959247	0.959247	18	84	0.0074873	9606	Homo sapiens	LIPF;CETP;TPK1;APOA2	P38571;P22694;P02652;P11597	PELI1;FBLN1	P02647;Q68CJ9	R-HSA-174690;R-HSA-5682101;R-HSA-8865667;R-HSA-174660;R-HSA-174757;R-HSA-6784622;R-HSA-266350;R-HSA-6784620;R-HSA-6784648;R-HSA-264758;R-HSA-264695;R-HSA-216727;R-HSA-264848;R-HSA-174741;R-HSA-216756;R-HSA-174587;R-HSA-349404;R-HSA-266328
Triglyceride metabolism	2	66	0	54	0.00486941	0.960491	0.960491	3	24	0.00213923	9606	Homo sapiens	FABP3;TPK1				R-HSA-163418;R-HSA-163416;R-HSA-5334794
AXIN missense mutants destabilize the destruction complex	0	14	2	66	0.00103291	0.960698	0.960698	1	1	8.91345e-05	9606	Homo sapiens			GYS1;RELB	P49841	R-HSA-4839734
Xenobiotics	1	74	0	2	0.00545964	0.960698	0.960698	13	22	0.00196096	9606	Homo sapiens	CYP2F1				R-HSA-76416;R-HSA-76354;R-HSA-76453;R-HSA-211910;R-HSA-212005;R-HSA-211881;R-HSA-76397;R-HSA-143468;R-HSA-76434;R-HSA-211991;R-HSA-211988;R-HSA-76475;R-HSA-211929
NS1 Mediated Effects on Host Pathways	0	44	1	33	0.00324627	0.960698	0.960698	1	6	0.000534807	9606	Homo sapiens			ADARB1	P19525	R-HSA-168896
The canonical retinoid cycle in rods (twilight vision)	1	56	0	21	0.00413162	0.960698	0.960698	1	25	0.00222836	9606	Homo sapiens	DHRS9				R-HSA-2454081
RUNX1 regulates transcription of genes involved in differentiation of HSCs	5	106	3	122	0.00782057	0.961065	0.961065	5	15	0.00133702	9606	Homo sapiens	PSMA5;PSMD11;PSME1;PSMD1;PSMA7	O14818;P28066;O00231;Q06323;Q99460	PRKDC;TOP1;TEAD2	P17947;P46937;P00519	R-HSA-8865505;R-HSA-8956639;R-HSA-8957265;R-HSA-8956659;R-HSA-8956676
CREB phosphorylation through the activation of Ras	2	34	2	92	0.00250848	0.961876	0.961876	3	7	0.000623942	9606	Homo sapiens	ACTN2;HRAS	P35609;P01112	PEBP1;KRAS	P04049	R-HSA-442737;R-HSA-442732;R-HSA-442760
AXIN mutants destabilize the destruction complex, activating WNT signaling	0	15	2	66	0.00110668	0.96234	0.96234	1	2	0.000178269	9606	Homo sapiens			GYS1;RELB	P49841	R-HSA-4839734
Plasma lipoprotein clearance	1	42	1	43	0.00309872	0.96234	0.96234	2	35	0.00311971	9606	Homo sapiens	LIPF	P38571	FBLN1	P02647	R-HSA-264848;R-HSA-8865667
Digestion and absorption	1	71	0	6	0.00523831	0.96234	0.96234	1	30	0.00267404	9606	Homo sapiens	LIPF				R-HSA-8979996
TP53 Regulates Transcription of Cell Death Genes	8	83	5	253	0.00612365	0.962752	0.962752	17	68	0.00606115	9606	Homo sapiens	APAF1;PMAIP1;TNFRSF10A;BCL2L14	ENSG00000141682;O14727;ENSG00000120868;ENSG00000121380;ENSG00000104689;O00220;Q13794;Q9BZR8	PRKDC;ACTN2;NCOA3;TAT;TBX21	P17936;P78560;Q92793;Q9HB75;P42575	R-HSA-4331331;R-HSA-6800035;R-HSA-6800396;R-HSA-6800044;R-HSA-6800490;R-HSA-6797993;R-HSA-6791349;R-HSA-6791348;R-HSA-5633414;R-HSA-140214;R-HSA-5633441;R-HSA-6791327;R-HSA-6800798;R-HSA-6800797;R-HSA-6791323;R-HSA-6800794;R-HSA-6800793
Cell Cycle Checkpoints	14	279	6	282	0.0205843	0.9637	0.9637	39	56	0.00499153	9606	Homo sapiens	PSMD11;ORC1L;PLK1;RPA1;RPA2;PSMA7;PSMA5;WEE1;CCNE1;PSME1;MCM4;PSMD1;YWHAG;RAD9A	P27694;P28066;P15927;Q13415;P53350;O00231;P33991;Q06323;Q99460;P61981;O14818;P30291;P24864;Q99638	RAD51;SMURF1;CCNE1;PLK1;ARRB1;FOS	O14757;P30307;P38936;O96017;Q8NHY2;Q00987;Q9NYZ3	R-HSA-69889;R-HSA-349444;R-HSA-5683735;R-HSA-69891;R-HSA-75010;R-HSA-6799332;R-HSA-8852354;R-HSA-5683792;R-HSA-75016;R-HSA-176264;R-HSA-264458;R-HSA-170070;R-HSA-75028;R-HSA-75809;R-HSA-69600;R-HSA-6804741;R-HSA-141409;R-HSA-69604;R-HSA-264418;R-HSA-176101;R-HSA-176298;R-HSA-5683774;R-HSA-69608;R-HSA-6799246;R-HSA-141422;R-HSA-176175;R-HSA-6803411;R-HSA-69685;R-HSA-141431;R-HSA-8852337;R-HSA-1761…
mTORC1-mediated signalling	0	27	5	56	0.00199203	0.963913	0.963913	6	7	0.000623942	9606	Homo sapiens			EMX2;PLK1;EIF4G3;EIF3A;COASY	Q04637;P23588;P06730;P23443	R-HSA-165777;R-HSA-165766;R-HSA-165718;R-HSA-165758;R-HSA-165726;R-HSA-165708
TNFs bind their physiological receptors	1	30	2	53	0.00221337	0.963913	0.963913	3	13	0.00115875	9606	Homo sapiens	TNFRSF18	Q9Y5U5	ACTN2;EMP1	Q92838;P26842	R-HSA-5669012;R-HSA-5669024;R-HSA-5675947
Gluconeogenesis	1	67	0	11	0.00494319	0.963913	0.963913	2	26	0.0023175	9606	Homo sapiens	SLC25A11				R-HSA-376851;R-HSA-198440
Purine catabolism	1	74	0	5	0.00545964	0.963913	0.963913	1	28	0.00249577	9606	Homo sapiens	NT5C1A				R-HSA-109387
Fanconi Anemia Pathway	2	42	1	92	0.00309872	0.964507	0.964507	3	13	0.00115875	9606	Homo sapiens	RPA1;RPA2	P27694;P15927	REV1	Q6NZ36	R-HSA-6785126;R-HSA-6788385;R-HSA-6788392
Sphingolipid de novo biosynthesis	2	79	0	45	0.00582854	0.964507	0.964507	3	30	0.00267404	9606	Homo sapiens	SPHK1;SGMS2				R-HSA-428214;R-HSA-428273;R-HSA-429786
Deadenylation of mRNA	1	28	4	58	0.00206581	0.965421	0.965421	3	4	0.000356538	9606	Homo sapiens	ZCCHC11	Q5TAX3	EMX2;PLK1;EIF4G3;EIF3A	Q04637;P23588;P06730	R-HSA-429955;R-HSA-8941312;R-HSA-429992
Smooth Muscle Contraction	0	39	2	41	0.00287738	0.965421	0.965421	1	9	0.000802211	9606	Homo sapiens			ACTN2;ALMS1	O75923	R-HSA-5263633
Tie2 Signaling	2	22	0	107	0.00162314	0.965756	0.965756	1	14	0.00124788	9606	Homo sapiens	KRAS;HRAS				R-HSA-210977
Polo-like kinase mediated events	3	23	7	143	0.00169692	0.966085	0.966085	11	15	0.00133702	9606	Homo sapiens	WEE1;PLK1	ENSG00000166851;P30291;P53350	CCNE1;VDR;NCOA3;TAT;TBX21;PLK1;MCM4	P30307;P53350;Q08050;Q09472	R-HSA-162657;R-HSA-156678;R-HSA-4088134;R-HSA-4088439;R-HSA-156699;R-HSA-4088309;R-HSA-4088162;R-HSA-4088130;R-HSA-4088306;R-HSA-4088307;R-HSA-4088305
Regulation of TP53 Activity through Phosphorylation	4	95	3	107	0.007009	0.966792	0.966792	4	26	0.0023175	9606	Homo sapiens	RPA1;RPA2;CDK5R1;RAD9A	P27694;P15927;Q99638;Q15078	RAD51;SMURF1;PLK1	O14757;O96017	R-HSA-6799332;R-HSA-69685;R-HSA-6799246;R-HSA-6805276
Fructose catabolism	0	20	1	60	0.00147558	0.966866	0.966866	1	5	0.000445673	9606	Homo sapiens			GMPPB	Q8IVS8	R-HSA-6799495
IRAK2 mediated activation of TAK1 complex upon TLR7/8 or 9 stimulation	0	19	1	67	0.0014018	0.966866	0.966866	1	5	0.000445673	9606	Homo sapiens			ULK1	Q9Y4K3	R-HSA-975185
TICAM1,TRAF6-dependent induction of TAK1 complex	0	19	1	67	0.0014018	0.966866	0.966866	1	6	0.000534807	9606	Homo sapiens			ULK1	Q9Y4K3	R-HSA-177694
Adherens junctions interactions	1	35	1	52	0.00258226	0.966866	0.966866	2	16	0.00142615	9606	Homo sapiens	ACTB	P60709	ACTN2	P03950	R-HSA-5692437;R-HSA-433725
RNA Polymerase I Promoter Clearance	5	82	5	160	0.00604987	0.966953	0.966953	7	9	0.000802211	9606	Homo sapiens	RPA1;UBTF;RPA2;GTF2H3;GTF2H4	Q92759;Q13889;O95602;P17480;Q9H9Y6	GMPPB;CCNK;GSTO2;RPA1;RPA2	O15160;O95602;Q9Y2S0;Q9H9Y6;P19388;O15446	R-HSA-73718;R-HSA-73865;R-HSA-73769;R-HSA-73739;R-HSA-73722;R-HSA-73757;R-HSA-73758
ER to Golgi Anterograde Transport	6	163	1	114	0.012026	0.967147	0.967147	8	39	0.00347625	9606	Homo sapiens	TUBA4;KDELR1;DCTN1;CD55	Q14203;P24390;P08174;P33947;P68366;Q9H853	PELI1	O14653	R-HSA-6809015;R-HSA-6807877;R-HSA-6807875;R-HSA-6809011;R-HSA-6809010;R-HSA-6809006;R-HSA-6809003;R-HSA-5694425
YAP1- and WWTR1 (TAZ)-stimulated gene expression	3	37	2	133	0.00272982	0.968194	0.968194	8	9	0.000802211	9606	Homo sapiens	TEAD2;CTGF	ENSG00000118523;P29279;Q15562	TEAD2;KLF2	Q9GZV5;P46937;Q92831	R-HSA-2032781;R-HSA-2032794;R-HSA-8871266;R-HSA-8871265;R-HSA-1989766;R-HSA-2032775;R-HSA-8871260;R-HSA-2064932
EGFR Transactivation by Gastrin	3	12	2	152	0.000885347	0.968194	0.968194	4	6	0.000534807	9606	Homo sapiens	KRAS;HRAS;HBEGF	P01116;Q99075;P01112	PRKDC;ABL2	P00533	R-HSA-2179415;R-HSA-2179387;R-HSA-2179402;R-HSA-2179407
TRAF6-mediated induction of TAK1 complex within TLR4 complex	0	20	1	67	0.00147558	0.96825	0.96825	1	6	0.000534807	9606	Homo sapiens			ULK1	Q9Y4K3	R-HSA-936985
Nicotinamide salvaging	1	59	0	23	0.00435296	0.96825	0.96825	1	12	0.00106961	9606	Homo sapiens	PTGS2				R-HSA-2309773
Downstream signaling of activated FGFR1	5	41	2	198	0.00302494	0.968726	0.968726	23	24	0.00213923	9606	Homo sapiens	KL;KRAS;HRAS;FGF3	Q9UEF7-2;Q9UEF7-1;P01116;P01112;P11487	PLLP;ABL2	P19174;O43559	R-HSA-5654582;R-HSA-5654167;R-HSA-5654165;R-HSA-5654578;R-HSA-5654591;R-HSA-5654586;R-HSA-5654587;R-HSA-5654584;R-HSA-5654392;R-HSA-5654692;R-HSA-5654596;R-HSA-5654597;R-HSA-5654149;R-HSA-5654594;R-HSA-5654690;R-HSA-5656064;R-HSA-5654592;R-HSA-5654575;R-HSA-5654573;R-HSA-5654571;R-HSA-5654600;R-HSA-8941623;R-HSA-5654569
Gamma carboxylation, hypusine formation and arylsulfatase activation	1	69	1	14	0.00509075	0.969577	0.969577	11	39	0.00347625	9606	Homo sapiens	GGCX	P38435	TF	P08709	R-HSA-163810;R-HSA-159826;R-HSA-159795;R-HSA-159761;R-HSA-159783;R-HSA-6807214;R-HSA-159819;R-HSA-159803;R-HSA-159752;R-HSA-163820;R-HSA-159868
Endosomal/Vacuolar pathway	1	82	0	0	0.00604987	0.969577	0.969577	1	4	0.000356538	9606	Homo sapiens	CTSS				R-HSA-1236948
Amino acid synthesis and interconversion (transamination)	1	81	0	1	0.0059761	0.969577	0.969577	2	32	0.0028523	9606	Homo sapiens	GLUD1				R-HSA-70600;R-HSA-70589
Metabolic disorders of biological oxidation enzymes	1	82	0	0	0.00604987	0.969577	0.969577	1	33	0.00294144	9606	Homo sapiens	GCLC				R-HSA-5602892
Signaling by SCF-KIT	3	50	0	129	0.00368895	0.970179	0.970179	2	36	0.00320884	9606	Homo sapiens	SOCS1;KRAS;HRAS				R-HSA-1433410;R-HSA-1433471
Interleukin-1 family signaling	15	163	8	427	0.012026	0.970589	0.970589	30	78	0.00695249	9606	Homo sapiens	IL4;PSMA5;IL1RL1;PSMD11;TOLLIP;PELI1;PSME1;PTPN9;PSMD1;MYD88;PSMA7;RBX1	Q9H0E2;P28066;O00231;Q06323;Q99460;O14818;ENSG00000169410;Q01638-2;Q9HAT8;P62877;Q99836;Q01638;P43378;P05112;Q96FA3	SYT1;ACTN2;OSGIN1;PELI1;FBLN1;ULK1;MYD88;RELB	Q9H0E2;Q9Y6K9;P19838;P51617;O43187;P84022;Q9NWZ3;Q9Y4K3	R-HSA-507719;R-HSA-450690;R-HSA-446862;R-HSA-6797293;R-HSA-450827;R-HSA-446868;R-HSA-450133;R-HSA-5609665;R-HSA-8948063;R-HSA-446684;R-HSA-451418;R-HSA-448603;R-HSA-446694;R-HSA-446692;R-HSA-168166;R-HSA-209063;R-HSA-209061;R-HSA-209125;R-HSA-446894;R-HSA-8948066;R-HSA-446701;R-HSA-446634;R-HSA-451561;R-HSA-448629;R-HSA-451634;R-HSA-9008894;R-HSA-450173;R-HSA-9008692;R-HSA-446648;R-HSA-9009910
G beta:gamma signalling through PI3Kgamma	1	52	1	32	0.00383651	0.970848	0.970848	2	4	0.000356538	9606	Homo sapiens	IL3RA	P26951	SMURF1	P61586	R-HSA-202692;R-HSA-198284
Recycling of bile acids and salts	0	37	1	51	0.00272982	0.970848	0.970848	1	12	0.00106961	9606	Homo sapiens			VDR	Q15788;P19793;Q15596	R-HSA-5340251
Incretin synthesis, secretion, and inactivation	3	47	1	120	0.00346761	0.971126	0.971126	8	14	0.00124788	9606	Homo sapiens	TCF7L2;GIP	P09681;Q9NQB0;ENSG00000159224	CCL26	P26367	R-HSA-400500;R-HSA-381799;R-HSA-9023627;R-HSA-9023626;R-HSA-421426;R-HSA-400496;R-HSA-400492;R-HSA-400509
PCP/CE pathway	6	99	5	175	0.00730412	0.971167	0.971167	8	24	0.00213923	9606	Homo sapiens	PSMA5;PSMD11;SMURF1;PSME1;PSMD1;PSMA7	O14818;P28066;Q9HCE7;O00231;Q06323;Q99460	TLX3;BAG3;FOSB;ARRB1;ACTB	Q01974;P07737;P32121;O14641	R-HSA-4608854;R-HSA-4608855;R-HSA-4608852;R-HSA-5138459;R-HSA-3965450;R-HSA-4551571;R-HSA-5138441;R-HSA-5138433
PI3K events in ERBB4 signaling	1	15	0	71	0.00110668	0.972067	0.972067	3	3	0.000267404	9606	Homo sapiens	HBEGF				R-HSA-1250370;R-HSA-1250353;R-HSA-1250372
IKBKB deficiency causes SCID	0	3	2	84	0.000221337	0.972067	0.972067	1	1	8.91345e-05	9606	Homo sapiens			SYT1;OSGIN1	Q9Y6K9	R-HSA-5228840
Regulation of PTEN localization	0	10	3	76	0.00073779	0.972067	0.972067	1	4	0.000356538	9606	Homo sapiens			TGIF1;MCM4;MYD88	P29590;Q93009	R-HSA-6807118
Regulation of cytoskeletal remodeling and cell spreading by IPP complex components	1	8	1	79	0.000590232	0.972067	0.972067	1	5	0.000445673	9606	Homo sapiens	ACTN2	P12814	ACTN2	P12814	R-HSA-430308
FasL/ CD95L signaling	0	5	3	84	0.000368895	0.972067	0.972067	1	5	0.000445673	9606	Homo sapiens			PLK1;PARK7;MYD88	Q13158	R-HSA-83650
Metalloprotease DUBs	0	32	1	55	0.00236093	0.972067	0.972067	1	6	0.000534807	9606	Homo sapiens			PSMD1	O00487	R-HSA-5691431
Gene Silencing by RNA	2	115	0	17	0.00848458	0.972408	0.972408	3	36	0.00320884	9606	Homo sapiens	POLR2A;POLR2B				R-HSA-5578742;R-HSA-5601926;R-HSA-203901
Base Excision Repair	2	61	0	69	0.00450052	0.972408	0.972408	6	87	0.0077547	9606	Homo sapiens	RPA1;RPA2				R-HSA-110368;R-HSA-110371;R-HSA-5651809;R-HSA-110363;R-HSA-5651805;R-HSA-110364
Regulated proteolysis of p75NTR	0	12	1	74	0.000885347	0.973234	0.973234	1	5	0.000445673	9606	Homo sapiens			ULK1	Q9Y4K3	R-HSA-193700
Activation of the mRNA upon binding of the cap-binding complex and eIFs, and subsequent binding to 43S	2	67	4	72	0.00494319	0.973388	0.973388	5	6	0.000534807	9606	Homo sapiens	RPS13;EIF3A	P62277;Q14152	EMX2;PLK1;EIF4G3;EIF3A	Q04637;P47813;P23588;P06730	R-HSA-72647;R-HSA-72631;R-HSA-156808;R-HSA-157849;R-HSA-72622
Cellular responses to external stimuli	43	598	29	841	0.0441198	0.974895	0.974895	104	254	0.0226402	9606	Homo sapiens	PSMD11;DCTN1;CITED2;HSPB8;NR3C1;PSMA7;DEDD2;PRDX3;DNAJB1;BAG3;PSMD1;GABARAPL1;HSPA1L;EED;HSPA7;GPX6;TXNRD1;RPA1;RPA2;FOS;RBX1;PSMA5;IL6;TUBA4;DNAJA4;CCNE1;PSME1;ULK1;HSPA1A	P27694;Q14203;P0DMV8;P28066;ENSG00000215328;P15927;ENSG00000074266;Q06323;O75385;P30048;Q8WW22;ENSG00000160570;Q9UJY1;O95817;P62877;P48741;ENSG00000226704;P05231;P25685;Q99967;ENSG00000235941;ENSG00000237724;O00231;P59796;ENSG00000136244;Q9H0R8;Q99460;O75530;Q9H853;ENSG00000132002;P34931;ENSG00000206383;ENSG00000204389;O14818;P68366;Q96SL4;P04150;P24864;ENSG00000234258;ENSG00000236251;ENSG0000023…	PRKDC;TAT;ARRB1;FOXO4;ACTB;RELB;GYS1;BAG3;TBX21;HNF4A;HMOX1;MYOG;EED;VDR;NCOA3;SPHK1;GFPT2;PLK1;FOS;RBX1;MYCN;TLX3;CCNE1;DDIT3;TLX1;FOSB;ULK1;ATF3;MYD88	Q15910;P05412;Q09028;Q16665;P38936;Q8N726;Q99683;Q15022;Q96EB6;Q16576;Q92793;P68104;Q00613;P49841;P08047;P41134;Q99757;Q99967;O75530;P14921;Q9C0C7;P10599;Q9NUX5;Q09472	R-HSA-3228469;R-HSA-5324632;R-HSA-5675868;R-HSA-3790130;R-HSA-4793925;R-HSA-3240765;R-HSA-5682011;R-HSA-3371554;R-HSA-1234179;R-HSA-1234177;R-HSA-450325;R-HSA-5681987;R-HSA-1234183;R-HSA-1234181;R-HSA-5665868;R-HSA-5672010;R-HSA-5672011;R-HSA-5672008;R-HSA-3371537;R-HSA-5251955;R-HSA-3222546;R-HSA-5251959;R-HSA-3200023;R-HSA-5672817;R-HSA-6799695;R-HSA-3341343;R-HSA-5679205;R-HSA-3222533;R-HSA-52…
HDMs demethylate histones	0	32	1	58	0.00236093	0.975425	0.975425	3	17	0.00151529	9606	Homo sapiens			ACTN2	P62805	R-HSA-5661124;R-HSA-5661125;R-HSA-5423117
FCERI mediated NF-kB activation	5	175	1	88	0.0129113	0.976341	0.976341	3	19	0.00169356	9606	Homo sapiens	PSMA5;PSMD11;PSME1;PSMD1;PSMA7	O14818;P28066;O00231;Q06323;Q99460	ULK1	Q9Y4K3	R-HSA-5607724;R-HSA-2730864;R-HSA-2730903
LRR FLII-interacting protein 1 (LRRFIP1) activates type I IFN production	0	7	1	82	0.000516453	0.976452	0.976452	4	5	0.000445673	9606	Homo sapiens			PITX2	P35222	R-HSA-3134904;R-HSA-3134901;R-HSA-3134883;R-HSA-3134914
Thrombin signalling through proteinase activated receptors (PARs)	1	35	1	57	0.00258226	0.976452	0.976452	5	14	0.00124788	9606	Homo sapiens	ARRB1	P49407	ARRB1	P32121;P49407	R-HSA-418163;R-HSA-418158;R-HSA-418172;R-HSA-418170;R-HSA-418091
G-protein beta:gamma signalling	1	57	1	32	0.0042054	0.976452	0.976452	2	6	0.000534807	9606	Homo sapiens	IL3RA	P26951	SMURF1	P61586	R-HSA-202692;R-HSA-198284
Fructose metabolism	0	27	1	61	0.00199203	0.976452	0.976452	1	7	0.000623942	9606	Homo sapiens			GMPPB	Q8IVS8	R-HSA-6799495
CLEC7A (Dectin-1) signaling	7	120	4	221	0.00885347	0.976874	0.976874	13	45	0.00401105	9606	Homo sapiens	PSMA5;PSMD11;PSME1;PSMD1;PSMA7;RELB;UBE2M	Q01201;O14818;P28066;O00231;Q06323;Q99460;P61081	ULK1;MEFV;STX11;RBX1	P61081;Q9Y4K3;Q9H257;Q9ULZ3	R-HSA-5660662;R-HSA-5607731;R-HSA-5607741;R-HSA-5607740;R-HSA-5607751;R-HSA-5660965;R-HSA-5607747;R-HSA-5607725;R-HSA-5607724;R-HSA-5607726;R-HSA-5607753;R-HSA-5607720;R-HSA-5607723
Metabolism of water-soluble vitamins and cofactors	7	252	0	62	0.0185923	0.976874	0.976874	8	140	0.0124788	9606	Homo sapiens	GSTO2;NMNAT1;TPK1;NMNAT2;PTGS2;COASY				R-HSA-197235;R-HSA-196754;R-HSA-200512;R-HSA-196773;R-HSA-196761;R-HSA-198813;R-HSA-2309773;R-HSA-8939959
Uptake and function of diphtheria toxin	2	10	0	126	0.00073779	0.976983	0.976983	4	5	0.000445673	9606	Homo sapiens	TXNRD1;HBEGF				R-HSA-5336417;R-HSA-5336420;R-HSA-5336422;R-HSA-5336413
RHO GTPases activate PAKs	0	27	1	67	0.00199203	0.977436	0.977436	1	15	0.00133702	9606	Homo sapiens			ARRB1	P53667	R-HSA-2029460
HDR through Single Strand Annealing (SSA)	4	39	3	181	0.00287738	0.97814	0.97814	6	6	0.000534807	9606	Homo sapiens	RAD51;RPA1;RPA2;RAD9A	P27694;P15927;Q99638;Q06609	RAD51;TOP1;STX11	P43351;Q06609;Q92993;P00519	R-HSA-5686642;R-HSA-5686657;R-HSA-5693564;R-HSA-5693580;R-HSA-5686587;R-HSA-75998
BBSome-mediated cargo-targeting to cilium	0	24	2	82	0.00177069	0.97838	0.97838	1	5	0.000445673	9606	Homo sapiens			MYOG;DCTN1	Q96RK4	R-HSA-5624125
ZBP1(DAI) mediated induction of type I IFNs	1	32	0	64	0.00236093	0.97838	0.97838	1	10	0.000891345	9606	Homo sapiens	MYD88				R-HSA-168166
Interleukin-2 signaling	0	14	1	80	0.00103291	0.97838	0.97838	1	18	0.00160442	9606	Homo sapiens			IL4	P31785	R-HSA-451895
G2/M Transition	15	210	10	382	0.0154936	0.978465	0.978465	54	78	0.00695249	9606	Homo sapiens	PSMD11;DCTN1;PLK1;PSMA7;RBX1;PSMA5;WEE1;TUBA4;ALMS1;PSME1;PSMD1;CEP290;YWHAG	Q8TCU4;O15078;P28066;Q14203-2;P53350;O00231;Q9H853;Q06323;Q99460;ENSG00000166851;P61981;O14818;P30291;P68366;P62877	MYCN;CCNE1;VDR;NCOA3;TAT;TBX21;PLK1;MCM4;RBX1;CDKN3	P30307;P38936;P63208;P53350;Q08050;P06493;Q6PGQ7;O14965;Q13616;Q09472;Q9NYZ3	R-HSA-380294;R-HSA-3002798;R-HSA-156678;R-HSA-8852354;R-HSA-380303;R-HSA-170126;R-HSA-8852362;R-HSA-380311;R-HSA-3002811;R-HSA-156699;R-HSA-8853405;R-HSA-8854044;R-HSA-8854041;R-HSA-380455;R-HSA-8854052;R-HSA-8854051;R-HSA-170149;R-HSA-3000327;R-HSA-8853419;R-HSA-170156;R-HSA-8854071;R-HSA-8853429;R-HSA-4086410;R-HSA-3000339;R-HSA-8852280;R-HSA-8853444;R-HSA-4088439;R-HSA-4088309;R-HSA-170057;R-H…
Synthesis, secretion, and inactivation of Glucose-dependent Insulinotropic Polypeptide (GIP)	2	22	1	114	0.00162314	0.978599	0.978599	7	7	0.000623942	9606	Homo sapiens	GIP	P09681;ENSG00000159224	CCL26	P26367	R-HSA-400500;R-HSA-9023627;R-HSA-9023626;R-HSA-421426;R-HSA-400496;R-HSA-400492;R-HSA-400509
Listeria monocytogenes entry into host cells	0	26	1	71	0.00191825	0.979284	0.979284	2	13	0.00115875	9606	Homo sapiens			ARRB1	P12931	R-HSA-8876948;R-HSA-112333
TP53 Regulates Transcription of Genes Involved in G1 Cell Cycle Arrest	1	20	1	79	0.00147558	0.979284	0.979284	2	17	0.00151529	9606	Homo sapiens	CCNE1	P24864	CCNE1	P38936	R-HSA-6803411;R-HSA-69562
Mitotic G2-G2/M phases	15	212	10	382	0.0156411	0.979302	0.979302	54	80	0.00713076	9606	Homo sapiens	PSMD11;DCTN1;PLK1;PSMA7;RBX1;PSMA5;WEE1;TUBA4;ALMS1;PSME1;PSMD1;CEP290;YWHAG	Q8TCU4;O15078;P28066;Q14203-2;P53350;O00231;Q9H853;Q06323;Q99460;ENSG00000166851;P61981;O14818;P30291;P68366;P62877	MYCN;CCNE1;VDR;NCOA3;TAT;TBX21;PLK1;MCM4;RBX1;CDKN3	P30307;P38936;P63208;P53350;Q08050;P06493;Q6PGQ7;O14965;Q13616;Q09472;Q9NYZ3	R-HSA-380294;R-HSA-3002798;R-HSA-156678;R-HSA-8852354;R-HSA-380303;R-HSA-170126;R-HSA-8852362;R-HSA-380311;R-HSA-3002811;R-HSA-156699;R-HSA-8853405;R-HSA-8854044;R-HSA-8854041;R-HSA-380455;R-HSA-8854052;R-HSA-8854051;R-HSA-170149;R-HSA-3000327;R-HSA-8853419;R-HSA-170156;R-HSA-8854071;R-HSA-8853429;R-HSA-4086410;R-HSA-3000339;R-HSA-8852280;R-HSA-8853444;R-HSA-4088439;R-HSA-4088309;R-HSA-170057;R-H…
Metabolism of fat-soluble vitamins	2	90	0	49	0.00664011	0.979365	0.979365	9	33	0.00294144	9606	Homo sapiens	LRP1;APOA2				R-HSA-2395764;R-HSA-2187332;R-HSA-2404131;R-HSA-2404140;R-HSA-2424254;R-HSA-2395768;R-HSA-2395784;R-HSA-2423785;R-HSA-2429643
Constitutive Signaling by Ligand-Responsive EGFR Cancer Variants	2	38	1	104	0.0028036	0.979365	0.979365	4	23	0.00205009	9606	Homo sapiens	KRAS;HRAS	P01116;P01112	ABL2	P19174	R-HSA-1247842;R-HSA-1247841;R-HSA-1225957;R-HSA-1225951
Signaling by Ligand-Responsive EGFR Variants in Cancer	2	38	1	104	0.0028036	0.979365	0.979365	4	23	0.00205009	9606	Homo sapiens	KRAS;HRAS	P01116;P01112	ABL2	P19174	R-HSA-1247842;R-HSA-1247841;R-HSA-1225957;R-HSA-1225951
Visual phototransduction	4	168	0	49	0.0123949	0.980041	0.980041	11	90	0.00802211	9606	Homo sapiens	DHRS9;LRP1;APOA2;DHRS3				R-HSA-2395764;R-HSA-2465940;R-HSA-2454081;R-HSA-2187332;R-HSA-2404131;R-HSA-2404140;R-HSA-2424254;R-HSA-2395768;R-HSA-2395784;R-HSA-2423785;R-HSA-2429643
Host Interactions with Influenza Factors	0	48	1	45	0.00354139	0.98015	0.98015	1	8	0.000713076	9606	Homo sapiens			ADARB1	P19525	R-HSA-168896
Serotonin Neurotransmitter Release Cycle	2	23	2	117	0.00169692	0.980819	0.980819	2	4	0.000356538	9606	Homo sapiens	SYT1;SYN3	P21579;O14994	HMOX1;STX11	P60880;Q16623	R-HSA-380901;R-HSA-380905
Nephrin family interactions	2	25	4	121	0.00184447	0.980819	0.980819	3	13	0.00115875	9606	Homo sapiens	ACTN2	P35609;P12814	MAGI1;ARPC3;PODXL;ACTB	O00401;P46940	R-HSA-532603;R-HSA-451377;R-HSA-451403
Mitotic Telophase/Cytokinesis	1	14	2	87	0.00103291	0.98098	0.98098	3	5	0.000445673	9606	Homo sapiens	PLK1	P53350	PLK1;MCM4	P53350	R-HSA-156723;R-HSA-156673;R-HSA-156682
Fatty acyl-CoA biosynthesis	1	79	0	15	0.00582854	0.98098	0.98098	1	24	0.00213923	9606	Homo sapiens	TECR				R-HSA-548831
Ub-specific processing proteases	8	206	2	158	0.0151985	0.981466	0.981466	6	40	0.00356538	9606	Homo sapiens	PSMA5;PSMD11;TRRAP;PSME1;PSMD1;ARRB1;FOXO4;PSMA7	Q9Y4A5;P98177;O14818;P28066;O00231;Q06323;Q99460;P49407	ACTN2;FOXO4	Q13485;O75604	R-HSA-5689972;R-HSA-5689539;R-HSA-5690080;R-HSA-5696945;R-HSA-5689950;R-HSA-870437
FRS-mediated FGFR3 signaling	2	26	1	116	0.00191825	0.981508	0.981508	3	9	0.000802211	9606	Homo sapiens	KRAS;HRAS	P01116;P01112	PLLP	O43559	R-HSA-8941628;R-HSA-5654623;R-HSA-5654413
Signaling by the B Cell Receptor (BCR)	7	198	1	138	0.0146082	0.981641	0.981641	3	35	0.00311971	9606	Homo sapiens	PSMA5;PSMD11;PSME1;PSMD1;KRAS;HRAS;PSMA7	O14818;P28066;O00231;P01116;Q06323;Q99460;P01112	ABL2	P16333	R-HSA-1168640;R-HSA-983704;R-HSA-1168636
Respiratory electron transport, ATP synthesis by chemiosmotic coupling, and heat production by uncoupling proteins.	3	146	0	44	0.0107717	0.981733	0.981733	11	29	0.0025849	9606	Homo sapiens	NDUFA8;NDUFS8;SDHD				R-HSA-6799191;R-HSA-163217;R-HSA-6800868;R-HSA-6799203;R-HSA-6799202;R-HSA-6799197;R-HSA-6799196;R-HSA-6799179;R-HSA-6788523;R-HSA-6799178;R-HSA-163213
Pink/Parkin Mediated Mitophagy	0	22	7	80	0.00162314	0.981775	0.981775	5	8	0.000713076	9606	Homo sapiens			RGS2;BAG3;VDR;EED;SESN2;ULK1;PSMA7	Q13501;Q9BXM7;O60260	R-HSA-5205661;R-HSA-5205673;R-HSA-5205672;R-HSA-5205652;R-HSA-5205681
RUNX1 interacts with co-factors whose precise effect on RUNX1 targets is not known	1	39	4	59	0.00287738	0.981775	0.981775	2	5	0.000445673	9606	Homo sapiens	SMARCC2	Q8TAQ2	VDR;NCOA3;TAT;TBX21	Q09472	R-HSA-8938217;R-HSA-8878056
Nuclear import of Rev protein	0	39	1	56	0.00287738	0.981775	0.981775	2	7	0.000623942	9606	Homo sapiens			TOP1	P06748	R-HSA-180736;R-HSA-180725
Signaling by ROBO receptors	12	235	3	260	0.0173381	0.982029	0.982029	12	60	0.00534807	9606	Homo sapiens	PSMA5;RPL30;PSMD11;TPK1;PSME1;RPL14;ABL2;PSMD1;RPL8;RPS13;PSMA7;RBX1	P62277;P50914;O14818;P28066;P62917;O00231;P62888;P62877;P22694;Q06323;Q99460;P42684	FOSB;ARRB1;EIF3A	Q04637;P12931;O43639	R-HSA-9011241;R-HSA-9011289;R-HSA-428885;R-HSA-428883;R-HSA-9014652;R-HSA-376141;R-HSA-9011313;R-HSA-9010641;R-HSA-9014610;R-HSA-8985812;R-HSA-9011300;R-HSA-428888
FRS-mediated FGFR4 signaling	2	27	1	116	0.00199203	0.982173	0.982173	3	9	0.000802211	9606	Homo sapiens	KRAS;HRAS	P01116;P01112	PLLP	O43559	R-HSA-5654663;R-HSA-8941613;R-HSA-5654651
RNA polymerase II transcribes snRNA genes	3	94	3	93	0.00693522	0.982327	0.982327	10	11	0.00098048	9606	Homo sapiens	CCNK;POLR2A;POLR2B	P24928;P30876;O75909	MYCN;VDR;TBX21	Q00403;P08047	R-HSA-6814885;R-HSA-6814549;R-HSA-6814559;R-HSA-6810238;R-HSA-6814555;R-HSA-6810235;R-HSA-6814554;R-HSA-6810234;R-HSA-6810233;R-HSA-6807496
Activation of the TFAP2 (AP-2) family of transcription factors	1	12	4	85	0.000885347	0.982537	0.982537	1	4	0.000356538	9606	Homo sapiens	CITED2	Q99967	VDR;NCOA3;TAT;TBX21	Q92793;Q09472	R-HSA-8864307
Glyoxylate metabolism and glycine degradation	0	73	1	22	0.00538586	0.982537	0.982537	1	23	0.00205009	9606	Homo sapiens			TLX3	O14561	R-HSA-6793590
Sulfur amino acid metabolism	1	82	0	14	0.00604987	0.982537	0.982537	1	28	0.00249577	9606	Homo sapiens	CBS				R-HSA-1614524
Pyruvate metabolism and Citric Acid (TCA) cycle	1	90	0	5	0.00664011	0.982537	0.982537	1	29	0.0025849	9606	Homo sapiens	SDHD				R-HSA-70994
Acetylcholine Neurotransmitter Release Cycle	2	26	2	117	0.00191825	0.982815	0.982815	3	6	0.000534807	9606	Homo sapiens	SYT1;SLC18A3	P21579;Q16572	HMOX1;STX11	P60880;Q16623	R-HSA-264615;R-HSA-372529;R-HSA-372505
Regulation of insulin secretion	2	104	1	40	0.00767301	0.982815	0.982815	6	37	0.00329798	9606	Homo sapiens	TPK1;CACNA1A	P22694;O00555	STX11	P60880;P61764	R-HSA-381713;R-HSA-265682;R-HSA-265645;R-HSA-381644;R-HSA-265166;R-HSA-381707
GPVI-mediated activation cascade	2	64	0	84	0.00472185	0.982815	0.982815	2	25	0.00222836	9606	Homo sapiens	IL3RA;RHOB				R-HSA-442291;R-HSA-198284
Activation of IRF3/IRF7 mediated by TBK1/IKK epsilon	0	20	1	80	0.00147558	0.983267	0.983267	1	9	0.000802211	9606	Homo sapiens			PLK1	Q92844	R-HSA-5362486
Downregulation of TGF-beta receptor signaling	2	28	5	120	0.00206581	0.983435	0.983435	14	28	0.00249577	9606	Homo sapiens	PPP1R15A;SMURF1	Q9HCE7;O75807	BAG3;SMURF1;FBLN1;MYD88;KLF2	Q9UNE7;P84022;Q9HCE7;O15105	R-HSA-178178;R-HSA-2176416;R-HSA-2128994;R-HSA-178208;R-HSA-178215;R-HSA-178218;R-HSA-2187368;R-HSA-173483;R-HSA-173512;R-HSA-2167917;R-HSA-2187375;R-HSA-178189;R-HSA-2167924;R-HSA-2169050
Synthesis and processing of ENV and VPU	0	4	2	93	0.000295116	0.983967	0.983967	6	10	0.000891345	9606	Homo sapiens			PRKDC;PON2	P04578;P05919	R-HSA-3149440;R-HSA-3149432;R-HSA-171291;R-HSA-3149433;R-HSA-174494;R-HSA-174493
Ca-dependent events	1	39	0	60	0.00287738	0.983967	0.983967	4	18	0.00160442	9606	Homo sapiens	TPK1				R-HSA-111925;R-HSA-111924;R-HSA-8951727;R-HSA-111919
MET activates PTK2 signaling	0	32	1	68	0.00236093	0.983967	0.983967	1	5	0.000445673	9606	Homo sapiens			ARRB1	P12931	R-HSA-8874083
Regulation of gene expression by Hypoxia-inducible Factor	1	15	5	87	0.00110668	0.983967	0.983967	1	7	0.000623942	9606	Homo sapiens	CITED2	Q99967	VDR;HNF4A;NCOA3;TAT;TBX21	Q99967;Q92793;Q09472	R-HSA-1234167
RNA Polymerase I Transcription	5	88	5	181	0.00649255	0.984137	0.984137	11	14	0.00124788	9606	Homo sapiens	RPA1;UBTF;RPA2;GTF2H3;GTF2H4	Q92759;Q13889;O95602;P17480;Q9H9Y6	GMPPB;CCNK;GSTO2;RPA1;RPA2	O15160;O95602;Q9Y2S0;Q9H9Y6;P19388;O15446	R-HSA-74993;R-HSA-74992;R-HSA-74994;R-HSA-73718;R-HSA-73865;R-HSA-73769;R-HSA-73739;R-HSA-74986;R-HSA-73722;R-HSA-73757;R-HSA-73758
Signaling by FGFR1 in disease	2	53	1	97	0.00391028	0.984609	0.984609	3	35	0.00311971	9606	Homo sapiens	KRAS;HRAS	P01116;P01112	ABL2	P19174	R-HSA-1839100;R-HSA-5655326;R-HSA-1839094
NOTCH3 Intracellular Domain Regulates Transcription	0	36	1	66	0.00265604	0.984638	0.984638	1	22	0.00196096	9606	Homo sapiens			PITX2	Q9Y5J3	R-HSA-9014129
Influenza Life Cycle	7	186	0	155	0.0137229	0.985097	0.985097	4	52	0.00463499	9606	Homo sapiens	RPL30;POLR2A;POLR2B;RPL14;RPL8;RPS13;HSPA1A				R-HSA-192704;R-HSA-168326;R-HSA-192746;R-HSA-192841
Activation of SMO	2	20	1	126	0.00147558	0.985166	0.985166	2	9	0.000802211	9606	Homo sapiens	PTCH1;ARRB1	Q13635;P49407	GEM	O95995	R-HSA-5632668;R-HSA-5632667
PI-3K cascade:FGFR2	1	31	0	71	0.00228715	0.98528	0.98528	6	7	0.000623942	9606	Homo sapiens	FGF3				R-HSA-5654614;R-HSA-5654612;R-HSA-5654622;R-HSA-5654620;R-HSA-5654701;R-HSA-5654697
RUNX1 regulates estrogen receptor mediated transcription	0	10	3	91	0.00073779	0.98528	0.98528	1	8	0.000713076	9606	Homo sapiens			TGIF1;ARRB1;STX11	O15169	R-HSA-8932076
Resolution of Sister Chromatid Cohesion	3	135	2	57	0.00996016	0.985524	0.985524	5	8	0.000713076	9606	Homo sapiens	TUBA4;PLK1	P53350;P68366;Q9H853	PLK1;MCM4	P53350	R-HSA-2466068;R-HSA-2484822;R-HSA-1638803;R-HSA-2468287;R-HSA-1638821
PI Metabolism	3	112	1	81	0.00826324	0.985524	0.985524	6	89	0.00793297	9606	Homo sapiens	INPP5D;PIP5K2B;PIK3C2B	Q92835;P78356;O00750	PIM1	P51813	R-HSA-1675949;R-HSA-1676109;R-HSA-6811522;R-HSA-1676145;R-HSA-1675776;R-HSA-8871373
Mitotic G1-G1/S phases	14	171	8	435	0.0126162	0.985621	0.985621	38	97	0.00864605	9606	Homo sapiens	PSMA5;WEE1;PSMD11;ORC1L;CCNE1;PSME1;RPA1;MCM4;RPA2;PSMD1;PSMA7	P27694;P28066;P15927;Q13415;O00231;P33991;Q06323;Q99460;O14818;P30291;ENSG00000085840;P24864;ENSG00000105173;Q13156	CCNE1;EED;PRKDC;PLK1;SAP18;PARK7;TOP1;CDKN3	P46527;Q13547;P38936;P11388;P24941;P06493;Q99741	R-HSA-187520;R-HSA-1227670;R-HSA-1227671;R-HSA-69191;R-HSA-8961934;R-HSA-8961678;R-HSA-69195;R-HSA-68940;R-HSA-69199;R-HSA-8961671;R-HSA-157906;R-HSA-8848414;R-HSA-68954;R-HSA-8961619;R-HSA-188386;R-HSA-68960;R-HSA-187552;R-HSA-188390;R-HSA-1363314;R-HSA-113638;R-HSA-187506;R-HSA-1363303;R-HSA-8848436;R-HSA-68914;R-HSA-187574;R-HSA-68917;R-HSA-187575;R-HSA-68916;R-HSA-187828;R-HSA-68919;R-HSA-689…
Negative epigenetic regulation of rRNA expression	6	92	9	216	0.00678766	0.985683	0.985683	6	12	0.00106961	9606	Homo sapiens	RPA1;UBTF;RPA2;SAP18;GTF2H3;GTF2H4	Q92759;Q13889;O95602;P17480;Q9H9Y6;O00422	SPSB1;MYCN;EED;TAT;PLK1;SAP18;PARK7;FOXO4;ACTB	O43463;Q9UBC3;Q13547;Q92769;Q96EB6;P26358	R-HSA-427366;R-HSA-427409;R-HSA-5211239;R-HSA-5227490;R-HSA-427528;R-HSA-433672
G alpha (12/13) signalling events	1	92	0	10	0.00678766	0.985896	0.985896	2	12	0.00106961	9606	Homo sapiens	RHOB				R-HSA-419166;R-HSA-419049
Cholesterol biosynthesis	1	72	0	28	0.00531208	0.985896	0.985896	2	32	0.0028523	9606	Homo sapiens	EBP				R-HSA-195690;R-HSA-6807052
PECAM1 interactions	1	14	1	91	0.00103291	0.986486	0.986486	2	7	0.000623942	9606	Homo sapiens	INPP5D	Q92835	ABL2	P19174	R-HSA-210290;R-HSA-210283
Regulation of KIT signaling	1	18	0	86	0.00132802	0.986486	0.986486	1	8	0.000713076	9606	Homo sapiens	SOCS1				R-HSA-1433410
Regulation of TP53 Activity through Association with Co-factors	0	17	2	86	0.00125424	0.986486	0.986486	1	11	0.00098048	9606	Homo sapiens			DNAJA4;PIM1	Q8N9N5	R-HSA-3221982
Downstream signal transduction	2	36	1	120	0.00265604	0.98672	0.98672	3	16	0.00142615	9606	Homo sapiens	KRAS;HRAS	P01116;P01112	ABL2	P19174	R-HSA-186834;R-HSA-1524182;R-HSA-186765
Semaphorin interactions	2	70	4	91	0.00516453	0.987202	0.987202	10	40	0.00356538	9606	Homo sapiens	CDK5R1;RHOB	P62745;Q15078	GYS1;ARRB1;ACTB;RELB	P53667;P23528;P49841	R-HSA-399952;R-HSA-399950;R-HSA-399951;R-HSA-419087;R-HSA-416588;R-HSA-419645;R-HSA-419197;R-HSA-399946;R-HSA-399944;R-HSA-419049
DAG and IP3 signaling	1	44	1	60	0.00324627	0.987593	0.987593	5	19	0.00169356	9606	Homo sapiens	TPK1	P22694	ABL2	P19174	R-HSA-167686;R-HSA-111925;R-HSA-111924;R-HSA-8951727;R-HSA-111919
p130Cas linkage to MAPK signaling for integrins	0	22	1	85	0.00162314	0.988112	0.988112	1	3	0.000267404	9606	Homo sapiens			ABL2	P46108	R-HSA-372697
Potassium Channels	1	103	0	1	0.00759923	0.988112	0.988112	1	17	0.00151529	9606	Homo sapiens	KCNQ2				R-HSA-1296127
TP53 Regulates Transcription of Genes Involved in Cytochrome C Release	2	33	3	122	0.00243471	0.988116	0.988116	3	25	0.00222836	9606	Homo sapiens	PMAIP1	ENSG00000141682;Q13794	NCOA3;TAT;TBX21	Q92793	R-HSA-4331331;R-HSA-140214;R-HSA-6797993
Antimicrobial peptides	2	124	0	31	0.00914859	0.988116	0.988116	2	58	0.0051698	9606	Homo sapiens	TF;CLU				R-HSA-6810643;R-HSA-1222491
Transcriptional regulation by RUNX3	11	136	10	354	0.0100339	0.988235	0.988235	19	47	0.00418932	9606	Homo sapiens	PSMA5;TCF7L2;PSMD11;SMURF1;PSME1;PSMD1;KRAS;PSMA7;TEAD2;CTGF	ENSG00000118523;P29279;O14818;P28066;Q9HCE7;O00231;Q9NQB0;P01116;Q06323;Q99460;Q15562	MYCN;CCNE1;TRRAP;VDR;NCOA3;TAT;TBX21;ARRB1;TOP1;SMC4	P38936;Q8N726;P01106;P12931;Q09472	R-HSA-8951977;R-HSA-4411367;R-HSA-8937807;R-HSA-8951951;R-HSA-8951695;R-HSA-8937792;R-HSA-8952419;R-HSA-8951428;R-HSA-8878186;R-HSA-8952408;R-HSA-8952058;R-HSA-8951676;R-HSA-8878130;R-HSA-8952382;R-HSA-1989766;R-HSA-8951442;R-HSA-8951443;R-HSA-8937814;R-HSA-4411357
Caspase-mediated cleavage of cytoskeletal proteins	0	12	2	94	0.000885347	0.988609	0.988609	4	10	0.000891345	9606	Homo sapiens			ARRB1;GEM	P06396;P08670	R-HSA-201622;R-HSA-350319;R-HSA-350318;R-HSA-201628
PPARA activates gene expression	9	177	6	233	0.0130589	0.988659	0.988659	9	42	0.00374365	9606	Homo sapiens	TXNRD1;NCOA3;CDC2L6;APOA2;TEAD2;CTGF	ENSG00000118523;Q9BWU1;P29279;ENSG00000198431;Q9Y6Q9;ENSG00000158874;P02652;Q16881;Q15562	TRRAP;SPHK1;REV1;FBLN1;PITX2;ATF3	Q96RU7;Q14192;P02647;P11474	R-HSA-560473;R-HSA-1989754;R-HSA-1592238;R-HSA-1989752;R-HSA-1989766;R-HSA-1989767;R-HSA-1989747;R-HSA-560517;R-HSA-1989776
Gastrin-CREB signalling pathway via PKC and MAPK	3	23	2	174	0.00169692	0.988934	0.988934	4	9	0.000802211	9606	Homo sapiens	KRAS;HRAS;HBEGF	P01116;Q99075;P01112	PRKDC;ABL2	P00533	R-HSA-2179415;R-HSA-2179387;R-HSA-2179402;R-HSA-2179407
Dopamine Neurotransmitter Release Cycle	2	28	2	128	0.00206581	0.988966	0.988966	2	5	0.000445673	9606	Homo sapiens	SYT1;SYN3	P21579;O14994	HMOX1;STX11	P60880;Q16623	R-HSA-380869;R-HSA-380574
Glycosaminoglycan metabolism	3	182	0	13	0.0134278	0.989301	0.989301	3	82	0.00730903	9606	Homo sapiens	GALNS;HS3ST3A1;HS6ST3				R-HSA-1630304;R-HSA-2076611;R-HSA-2076419
Interleukin-7 signaling	2	31	1	128	0.00228715	0.989368	0.989368	3	25	0.00222836	9606	Homo sapiens	SOCS1	ENSG00000185338;O15524	IL4	P31785	R-HSA-451895;R-HSA-9012671;R-HSA-8983011
Transcription of E2F targets under negative control by DREAM complex	0	25	3	85	0.00184447	0.989542	0.989542	2	12	0.00106961	9606	Homo sapiens			PRKDC;PLK1;TOP1	P11388;Q99741	R-HSA-8961619;R-HSA-8964531
DCC mediated attractive signaling	0	19	2	93	0.0014018	0.989542	0.989542	2	12	0.00106961	9606	Homo sapiens			ARPC3;ABL2	O00401;P16333	R-HSA-373716;R-HSA-418874
Phase II - Conjugation of compounds	5	258	1	13	0.019035	0.989775	0.989775	7	70	0.00623942	9606	Homo sapiens	GCLC;GSTO2;UGT2A3;CHAC1	Q6UWM9;P78417;Q9H4Y5;P48506;Q9BUX1	RAD51	P11245	R-HSA-5696230;R-HSA-174931;R-HSA-158832;R-HSA-176054;R-HSA-174967;R-HSA-174367;R-HSA-6785928
Activation of the AP-1 family of transcription factors	1	12	3	102	0.000885347	0.98998	0.98998	5	5	0.000445673	9606	Homo sapiens	FOS	P01100	FOSB;FOS;ATF3	P05412;P15336	R-HSA-450292;R-HSA-450325;R-HSA-168053;R-HSA-168440;R-HSA-168136
Signaling by Activin	0	15	2	96	0.00110668	0.98998	0.98998	2	10	0.000891345	9606	Homo sapiens			TLX3;FOXO4	O75593;Q13485	R-HSA-170847;R-HSA-1225919
MET promotes cell motility	0	45	1	69	0.00332005	0.98998	0.98998	1	12	0.00106961	9606	Homo sapiens			ARRB1	P12931	R-HSA-8874083
RUNX3 regulates p14-ARF	1	16	4	95	0.00118046	0.990399	0.990399	3	8	0.000713076	9606	Homo sapiens	KRAS	P01116	VDR;NCOA3;TAT;TBX21	Q09472	R-HSA-8951977;R-HSA-8952058;R-HSA-8951951
TBC/RABGAPs	1	49	1	67	0.00361517	0.990399	0.990399	1	14	0.00124788	9606	Homo sapiens	ULK1	O75385	ULK1	Q9P2M4;O75385	R-HSA-8854759
PI3K/AKT Signaling in Cancer	6	126	3	194	0.00929615	0.990583	0.990583	4	21	0.00187182	9606	Homo sapiens	KL;FOXO4;FGF3;HBEGF	Q9UEF7-2;Q9UEF7-1;P98177-1;P98177-2;Q99075;P11487	ACTN2;PLK1;ARRB1	Q92934;Q00987	R-HSA-2399941;R-HSA-2399981;R-HSA-2399992;R-HSA-2400009
Negative regulation of FGFR1 signaling	3	39	0	165	0.00287738	0.990657	0.990657	3	15	0.00133702	9606	Homo sapiens	KL;FGF3				R-HSA-5654672;R-HSA-5654560;R-HSA-5654673
Amino acid transport across the plasma membrane	1	68	1	42	0.00501697	0.990801	0.990801	2	36	0.00320884	9606	Homo sapiens	SLC7A11	Q9UPY5	IL1RL1	Q9H2H9	R-HSA-352119;R-HSA-378513
ECM proteoglycans	0	79	1	33	0.00582854	0.990801	0.990801	1	23	0.00205009	9606	Homo sapiens			TLX3	P05121	R-HSA-2396079
Growth hormone receptor signaling	1	29	1	88	0.00213959	0.991186	0.991186	7	28	0.00249577	9606	Homo sapiens	SOCS1	O15524	PTPRH	P10912	R-HSA-1362485;R-HSA-1168789;R-HSA-1362465;R-HSA-982792;R-HSA-1168777;R-HSA-1168809;R-HSA-1168813
PKMTs methylate histone lysines	1	49	1	68	0.00361517	0.991186	0.991186	4	22	0.00196096	9606	Homo sapiens	EED	O75530	ACTN2	P62805	R-HSA-5651654;R-HSA-5638332;R-HSA-5423038;R-HSA-5651657
PTK6 Activates STAT3	0	7	1	106	0.000516453	0.991186	0.991186	1	9	0.000802211	9606	Homo sapiens			MYD88	Q9UGK3	R-HSA-8848023
Transport of the SLBP independent Mature mRNA	0	37	2	82	0.00272982	0.991555	0.991555	1	3	0.000267404	9606	Homo sapiens			EMX2;EIF4G3	P06730	R-HSA-158484
Beta-oxidation of very long chain fatty acids	1	38	3	75	0.0028036	0.991555	0.991555	3	12	0.00106961	9606	Homo sapiens	MLYCD	O95822	CBS;ADARB1;ACTB	Q08426	R-HSA-6809264;R-HSA-6809263;R-HSA-977317
APC truncation mutants have impaired AXIN binding	0	14	5	105	0.00103291	0.991908	0.991908	1	1	8.91345e-05	9606	Homo sapiens			TGIF1;GYS1;ARRB1;STX11;RELB	O15169;P49841	R-HSA-4791278
Interleukin-6 signaling	1	17	1	100	0.00125424	0.991908	0.991908	17	19	0.00169356	9606	Homo sapiens	IL6	P05231	IL6	P08887;P40189	R-HSA-1112690;R-HSA-1112755;R-HSA-1067667;R-HSA-1112565;R-HSA-1112727;R-HSA-1067640;R-HSA-1112602;R-HSA-1112604;R-HSA-1067676;R-HSA-1112510;R-HSA-1067646;R-HSA-1112703;R-HSA-1112514;R-HSA-1067651;R-HSA-1112708;R-HSA-1067688;R-HSA-1067659
truncated APC mutants destabilize the destruction complex	0	14	5	105	0.00103291	0.991908	0.991908	1	2	0.000178269	9606	Homo sapiens			TGIF1;GYS1;ARRB1;STX11;RELB	O15169;P49841	R-HSA-4791278
Nuclear Envelope Breakdown	1	63	2	52	0.00464807	0.991908	0.991908	1	13	0.00115875	9606	Homo sapiens	PLK1	P53350	PLK1;MCM4	P53350	R-HSA-2984226
Downregulation of ERBB2 signaling	1	36	3	82	0.00265604	0.992247	0.992247	4	14	0.00124788	9606	Homo sapiens	HBEGF	Q99075	BAG3;HSPA1A;RBX1	Q9UNE7;Q93034	R-HSA-1918092;R-HSA-1918095;R-HSA-1963563;R-HSA-8863804
Ca2+ pathway	1	80	1	36	0.00590232	0.992247	0.992247	4	27	0.00240663	9606	Homo sapiens	TCF7L2	Q9NQB0	ATF3	O95644	R-HSA-8944362;R-HSA-4411383;R-HSA-4411365;R-HSA-4551451
Neurexins and neuroligins	1	60	1	55	0.00442674	0.992247	0.992247	2	19	0.00169356	9606	Homo sapiens	SYT1	P21579	GEM	Q9BUH8	R-HSA-6794356;R-HSA-6794348
Signalling to ERKs	2	38	3	131	0.0028036	0.992401	0.992401	5	24	0.00213923	9606	Homo sapiens	KRAS;HRAS	P01116;P01112	WEE1;SOCS1;GEM	P46109;P31946	R-HSA-171026;R-HSA-5686071;R-HSA-170986;R-HSA-170975;R-HSA-169901
ARMS-mediated activation	0	12	2	105	0.000885347	0.992572	0.992572	1	5	0.000445673	9606	Homo sapiens			WEE1;GEM	P31946	R-HSA-169901
M Phase	13	390	2	182	0.0287738	0.99281	0.99281	30	66	0.00588288	9606	Homo sapiens	PSMA5;TUBA4;PSMD11;DCTN1;PLK1;ALMS1;PSME1;PSMD1;CEP290;SMC4;YWHAG;PSMA7	Q8TCU4;O15078;P28066;Q14203-2;P53350;O00231;Q9H853;Q06323;Q99460;P61981;O14818;P68366;Q9NTJ3	PLK1;MCM4	P53350	R-HSA-163010;R-HSA-2514854;R-HSA-2172194;R-HSA-156673;R-HSA-375302;R-HSA-2288097;R-HSA-2467809;R-HSA-2467811;R-HSA-156682;R-HSA-1638803;R-HSA-2294574;R-HSA-2984226;R-HSA-2529015;R-HSA-2520883;R-HSA-2294580;R-HSA-380316;R-HSA-380508;R-HSA-2468287;R-HSA-2529020;R-HSA-2172666;R-HSA-2294590;R-HSA-2314566;R-HSA-2294600;R-HSA-2214351;R-HSA-2466068;R-HSA-156723;R-HSA-2429719;R-HSA-2484822;R-HSA-174202;R…
TAK1 activates NFkB by phosphorylation and activation of IKKs complex	1	41	2	84	0.00302494	0.992883	0.992883	2	4	0.000356538	9606	Homo sapiens	MYD88	Q99836	SYT1;OSGIN1	Q9Y6K9	R-HSA-168166;R-HSA-5609665
Syndecan interactions	1	29	1	94	0.00213959	0.992883	0.992883	1	15	0.00133702	9606	Homo sapiens	ACTN2	P12814	ACTN2	P12814	R-HSA-2731149
Glycosphingolipid metabolism	1	86	0	32	0.00634499	0.993181	0.993181	1	31	0.00276317	9606	Homo sapiens	ENPP7				R-HSA-1640164
Collagen formation	1	104	0	13	0.00767301	0.993181	0.993181	1	77	0.00686336	9606	Homo sapiens	CTSS				R-HSA-2213200
Regulation of lipid metabolism by Peroxisome proliferator-activated receptor alpha (PPARalpha)	9	180	7	259	0.0132802	0.993651	0.993651	10	45	0.00401105	9606	Homo sapiens	TXNRD1;NCOA3;CDC2L6;APOA2;TEAD2;CTGF	ENSG00000118523;Q9BWU1;P29279;ENSG00000198431;Q9Y6Q9;ENSG00000158874;P02652;Q16881;Q15562	VDR;TRRAP;SPHK1;REV1;FBLN1;PITX2;ATF3	Q96RU7;Q14192;P19793;P02647;P11474	R-HSA-560473;R-HSA-1989754;R-HSA-1592238;R-HSA-1989752;R-HSA-1989766;R-HSA-1989767;R-HSA-400204;R-HSA-1989747;R-HSA-560517;R-HSA-1989776
Cell-extracellular matrix interactions	2	19	3	157	0.0014018	0.993701	0.993701	4	10	0.000891345	9606	Homo sapiens	ACTN2;ACTB	P60709;P12814	ACTN2;PRKDC;TECR	P12814;Q13418	R-HSA-446391;R-HSA-430308;R-HSA-432897;R-HSA-430347
Mitophagy	1	29	7	101	0.00213959	0.99374	0.99374	7	15	0.00133702	9606	Homo sapiens	ULK1	O75385	RGS2;BAG3;VDR;EED;SESN2;ULK1;PSMA7	Q13501;O75385;Q9BXM7;O60260	R-HSA-8948136;R-HSA-5205661;R-HSA-5205673;R-HSA-5205672;R-HSA-8948146;R-HSA-5205652;R-HSA-5205681
Transport of Mature mRNA Derived from an Intronless Transcript	0	44	2	82	0.00324627	0.99374	0.99374	1	3	0.000267404	9606	Homo sapiens			EMX2;EIF4G3	P06730	R-HSA-158447
STING mediated induction of host immune responses	1	24	0	101	0.00177069	0.99374	0.99374	1	19	0.00169356	9606	Homo sapiens	PRKDC				R-HSA-1834939
Transport to the Golgi and subsequent modification	6	218	1	121	0.0160838	0.993867	0.993867	8	60	0.00534807	9606	Homo sapiens	TUBA4;KDELR1;DCTN1;CD55	Q14203;P24390;P08174;P33947;P68366;Q9H853	PELI1	O14653	R-HSA-6809015;R-HSA-6807877;R-HSA-6807875;R-HSA-6809011;R-HSA-6809010;R-HSA-6809006;R-HSA-6809003;R-HSA-5694425
Deadenylation-dependent mRNA decay	1	65	4	62	0.00479563	0.994002	0.994002	3	10	0.000891345	9606	Homo sapiens	ZCCHC11	Q5TAX3	EMX2;PLK1;EIF4G3;EIF3A	Q04637;P23588;P06730	R-HSA-429955;R-HSA-8941312;R-HSA-429992
PLC beta mediated events	1	62	0	60	0.0045743	0.994002	0.994002	4	23	0.00205009	9606	Homo sapiens	TPK1				R-HSA-111925;R-HSA-111924;R-HSA-8951727;R-HSA-111919
Truncations of AMER1 destabilize the destruction complex	0	14	5	113	0.00103291	0.994253	0.994253	1	1	8.91345e-05	9606	Homo sapiens			TGIF1;GYS1;ARRB1;STX11;RELB	O15169;P49841	R-HSA-4839746
G-protein mediated events	1	63	0	60	0.00464807	0.994253	0.994253	4	32	0.0028523	9606	Homo sapiens	TPK1				R-HSA-111925;R-HSA-111924;R-HSA-8951727;R-HSA-111919
AMER1 mutants destabilize the destruction complex	0	15	5	113	0.00110668	0.994494	0.994494	1	2	0.000178269	9606	Homo sapiens			TGIF1;GYS1;ARRB1;STX11;RELB	O15169;P49841	R-HSA-4839746
PTK6 Regulates Proteins Involved in RNA Processing	0	7	2	120	0.000516453	0.994494	0.994494	2	7	0.000623942	9606	Homo sapiens			INPP5D;TOP1	P23246;O75525	R-HSA-8849463;R-HSA-8849042
MAPK6/MAPK4 signaling	8	106	10	310	0.00782057	0.994494	0.994494	12	40	0.00356538	9606	Homo sapiens	PSMA5;DNAJB1;PSMD11;TPK1;NCOA3;PSME1;PSMD1;PSMA7	O14818;P28066;Q9Y6Q9;O00231;P22694;Q06323;Q99460;P25685	TRRAP;VDR;BAG3;HSPB8;FOSB;FOS;TOP1;SMC4;ATF3;CDKN3	P05412;P01106;Q9Y6Q9;P06493;P04792	R-HSA-5690245;R-HSA-5687090;R-HSA-5692755;R-HSA-5687088;R-HSA-5687121;R-HSA-5690250;R-HSA-5687099;R-HSA-5687083;R-HSA-5687112;R-HSA-5692761;R-HSA-5687097;R-HSA-5687113
Beta-catenin independent WNT signaling	7	165	6	209	0.0121735	0.994678	0.994678	12	51	0.00454586	9606	Homo sapiens	PSMA5;TCF7L2;PSMD11;SMURF1;PSME1;PSMD1;PSMA7	O14818;P28066;Q9HCE7;O00231;Q9NQB0;Q06323;Q99460	TLX3;BAG3;FOSB;ARRB1;ATF3;ACTB	O95644;Q01974;P07737;P32121;O14641	R-HSA-4608854;R-HSA-4608855;R-HSA-4608852;R-HSA-8944362;R-HSA-4411383;R-HSA-5138459;R-HSA-3965450;R-HSA-4551571;R-HSA-4411365;R-HSA-5138441;R-HSA-4551451;R-HSA-5138433
Transport of the SLBP Dependant Mature mRNA	0	38	2	94	0.0028036	0.994724	0.994724	1	3	0.000267404	9606	Homo sapiens			EMX2;EIF4G3	P06730	R-HSA-159050
Signaling by NODAL	0	23	2	104	0.00169692	0.994724	0.994724	2	12	0.00106961	9606	Homo sapiens			TLX3;FOXO4	O75593;Q13485	R-HSA-170847;R-HSA-1225919
Regulation of beta-cell development	3	38	2	183	0.0028036	0.994785	0.994785	4	26	0.0023175	9606	Homo sapiens	HNF4A	P41235-5;P41235-6;P41235-7	PRKDC;CCL26	P46531;P26367	R-HSA-210834;R-HSA-211466;R-HSA-211289;R-HSA-211272
HDR through Homologous Recombination (HRR)	4	72	3	204	0.00531208	0.994835	0.994835	16	19	0.00169356	9606	Homo sapiens	RAD51;RPA1;RPA2;RAD9A	P27694;P15927;Q99638;Q06609	RAD51;SMURF1;STX11	Q86YC2;O14757;O43542;O75771;P51587;Q06609;Q92993;O43502	R-HSA-5693620;R-HSA-5693589;R-HSA-5686483;R-HSA-5693584;R-HSA-5685341;R-HSA-5685242;R-HSA-5693593;R-HSA-5693561;R-HSA-5685318;R-HSA-5685319;R-HSA-5686469;R-HSA-5693539;R-HSA-5685230;R-HSA-5685838;R-HSA-5686410;R-HSA-5686440
Synthesis of active ubiquitin: roles of E1 and E2 enzymes	0	33	1	91	0.00243471	0.994945	0.994945	2	16	0.00142615	9606	Homo sapiens			LITAF	P62979;P62987	R-HSA-8853503;R-HSA-8853514
Interactions of Rev with host cellular proteins	0	44	1	84	0.00324627	0.995157	0.995157	2	16	0.00142615	9606	Homo sapiens			TOP1	P06748	R-HSA-180736;R-HSA-180725
Condensation of Prophase Chromosomes	2	55	2	124	0.00405784	0.995163	0.995163	7	10	0.000891345	9606	Homo sapiens	PLK1;SMC4	P53350;Q9NTJ3	PLK1;MCM4	P53350	R-HSA-2429719;R-HSA-2288097;R-HSA-2294580;R-HSA-2294600;R-HSA-2172666;R-HSA-2294590;R-HSA-2294574
Telomere Maintenance	2	78	3	108	0.00575476	0.995342	0.995342	6	23	0.00205009	9606	Homo sapiens	RPA1;RPA2	P27694;P15927	TRRAP;GFPT2;HMOX1	Q9Y265;Q9NUX5	R-HSA-174451;R-HSA-181450;R-HSA-164616;R-HSA-174441;R-HSA-176700;R-HSA-174445
Class I MHC mediated antigen processing & presentation	13	464	1	118	0.0342334	0.995468	0.995468	12	48	0.00427846	9606	Homo sapiens	PSMD11;SMURF1;FBXO30;PSMA7;CTSS;RBX1;PSMA5;SPSB1;SOCS1;PSME1;PSMD1;MYD88;UBE2M	P28066;Q8TB52;Q9HCE7;O00231;Q06323;Q99460;P61081;Q96BD6;O14818;P62877;Q99836;P25774;O15524	STX11	O00161;Q12846	R-HSA-8863895;R-HSA-983150;R-HSA-8863973;R-HSA-983147;R-HSA-1236935;R-HSA-8863858;R-HSA-1236948;R-HSA-1236970;R-HSA-983157;R-HSA-983156;R-HSA-983140;R-HSA-983152
Protein methylation	0	19	4	111	0.0014018	0.995554	0.995554	3	9	0.000802211	9606	Homo sapiens			RGS2;SPHK1;ARRB1;ACTB	P68104;P11142	R-HSA-8932221;R-HSA-8932413;R-HSA-8931974
Negative regulation of activity of TFAP2 (AP-2) family transcription factors	0	11	1	122	0.000811569	0.995554	0.995554	1	6	0.000534807	9606	Homo sapiens			LITAF	Q9NZC7	R-HSA-8864569
Vitamin D (calciferol) metabolism	1	21	0	108	0.00154936	0.995554	0.995554	2	19	0.00169356	9606	Homo sapiens	VDR				R-HSA-8963915;R-HSA-4546387
Influenza Infection	7	197	1	193	0.0145345	0.995626	0.995626	5	60	0.00534807	9606	Homo sapiens	RPL30;POLR2A;POLR2B;RPL14;RPL8;RPS13;HSPA1A	P24928;P62277;P0DMV8;P30876;P50914;P62917;P62888	ADARB1	P19525	R-HSA-168896;R-HSA-192704;R-HSA-168326;R-HSA-192746;R-HSA-192841
Regulation of Complement cascade	2	139	0	41	0.0102553	0.995682	0.995682	3	42	0.00374365	9606	Homo sapiens	CLU;CD55				R-HSA-981535;R-HSA-8852580;R-HSA-977619
NCAM signaling for neurite out-growth	2	71	0	112	0.00523831	0.995682	0.995682	1	23	0.00205009	9606	Homo sapiens	KRAS;HRAS				R-HSA-392054
p75NTR recruits signalling complexes	1	16	4	118	0.00118046	0.99574	0.99574	5	9	0.000802211	9606	Homo sapiens	MYD88	Q99836	BAG3;VDR;SESN2;ULK1	Q13501;Q9Y4K3	R-HSA-193665;R-HSA-193686;R-HSA-193694;R-HSA-193695;R-HSA-193647
Intra-Golgi and retrograde Golgi-to-ER traffic	6	217	1	137	0.01601	0.995803	0.995803	7	48	0.00427846	9606	Homo sapiens	TUBA4;KDELR1;DCTN1;KIF11	Q14203;P24390;P33947;P68366;Q9H853;P52732	DCTN1	P43034	R-HSA-8849350;R-HSA-6811427;R-HSA-6811426;R-HSA-6811423;R-HSA-6811418;R-HSA-8849353;R-HSA-6811417
B-WICH complex positively regulates rRNA expression	3	62	10	167	0.0045743	0.995911	0.995911	3	3	0.000267404	9606	Homo sapiens	RPA1;RPA2;ACTB	P60709;O95602;Q9H9Y6	GYS1;TRRAP;VDR;NCOA3;TAT;TBX21;TOP1;ACTB;KLF2;RELB	P60709;Q92830;Q92831;Q9NR30;P49841;Q09472	R-HSA-5250930;R-HSA-5250947;R-HSA-5250938
Intraflagellar transport	0	55	1	97	0.00405784	0.995919	0.995919	1	12	0.00106961	9606	Homo sapiens			MYOG	Q96AJ1	R-HSA-5617820
Sphingolipid metabolism	3	157	0	71	0.0115833	0.996051	0.996051	4	61	0.0054372	9606	Homo sapiens	SPHK1;SGMS2;ENPP7				R-HSA-428214;R-HSA-428273;R-HSA-429786;R-HSA-1640164
Transport of Mature mRNAs Derived from Intronless Transcripts	0	45	2	94	0.00332005	0.99609	0.99609	3	9	0.000802211	9606	Homo sapiens			EMX2;EIF4G3	P06730	R-HSA-158484;R-HSA-159050;R-HSA-158447
Activation of gene expression by SREBF (SREBP)	0	70	2	65	0.00516453	0.99609	0.99609	9	42	0.00374365	9606	Homo sapiens			MYCN;TBX21	P08047	R-HSA-2426148;R-HSA-2426161;R-HSA-2426163;R-HSA-2426146;R-HSA-2426157;R-HSA-2426156;R-HSA-2426153;R-HSA-2426152;R-HSA-2426155
Cell-cell junction organization	1	67	1	73	0.00494319	0.996254	0.996254	2	21	0.00187182	9606	Homo sapiens	ACTB	P60709	ACTN2	P03950	R-HSA-5692437;R-HSA-433725
Regulation of cortical dendrite branching	0	4	1	128	0.000295116	0.996411	0.996411	1	2	0.000178269	9606	Homo sapiens			FOSB	O43639	R-HSA-8985812
Interleukin-35 Signalling	0	16	1	120	0.00118046	0.996411	0.996411	5	26	0.0023175	9606	Homo sapiens			FOS	P42224	R-HSA-8983996;R-HSA-8983841;R-HSA-8983845;R-HSA-8984021;R-HSA-8984023
RET signaling	1	43	1	100	0.0031725	0.996561	0.996561	2	24	0.00213923	9606	Homo sapiens	TPK1	P22694	ABL2	P19174	R-HSA-8854908;R-HSA-8853755
TGF-beta receptor signaling activates SMADs	3	36	7	203	0.00265604	0.996566	0.996566	16	39	0.00347625	9606	Homo sapiens	PPP1R15A;SMURF1;UBE2M	Q9HCE7;O75807;P61081	BAG3;SMURF1;FBLN1;FOXO4;MYD88;KLF2;RBX1	Q9UNE7;P84022;Q9HCE7;P61081;Q13485;O15105	R-HSA-178178;R-HSA-2176416;R-HSA-2128994;R-HSA-178208;R-HSA-178215;R-HSA-178218;R-HSA-2187368;R-HSA-173483;R-HSA-173512;R-HSA-2167917;R-HSA-2187375;R-HSA-4332236;R-HSA-178189;R-HSA-2167924;R-HSA-2169050;R-HSA-170847
Mitochondrial Fatty Acid Beta-Oxidation	1	105	1	30	0.00774679	0.996843	0.996843	2	47	0.00418932	9606	Homo sapiens	ACOT11	Q8WXI4	TLX3	O14561	R-HSA-8933547;R-HSA-5690043
Cargo trafficking to the periciliary membrane	0	55	2	101	0.00405784	0.996843	0.996843	1	27	0.00240663	9606	Homo sapiens			MYOG;DCTN1	Q96RK4	R-HSA-5624125
Factors involved in megakaryocyte development and platelet production	9	179	8	295	0.0132064	0.996869	0.996869	16	43	0.00383278	9606	Homo sapiens	WEE1;TUBA4;TPK1;MAFF;HBB;KIF11;ACTB;IFNA21	Q9ULX9;P30291;P60709;P68871;P68366;P01568;P22694;Q9H853;P52732	EEA1;RAD51;CCNE1;DCTN1;PLK1;FBLN1;TOP1;CDKN3	P20339;Q9H0H5;P24941;P47756;P00519;Q9UIJ7;O43502	R-HSA-1013833;R-HSA-1008200;R-HSA-984648;R-HSA-992708;R-HSA-983266;R-HSA-879459;R-HSA-984606;R-HSA-1008220;R-HSA-983259;R-HSA-994169;R-HSA-1013881;R-HSA-1008248;R-HSA-983285;R-HSA-994034;R-HSA-1011600;R-HSA-1008240
Downstream signaling of activated FGFR2	3	41	2	198	0.00302494	0.99691	0.99691	22	23	0.00205009	9606	Homo sapiens	KRAS;HRAS;FGF3	P01116;P01112;P11487	PLLP;ABL2	P19174;O43559	R-HSA-5654614;R-HSA-5654615;R-HSA-5654612;R-HSA-5654608;R-HSA-5654622;R-HSA-5654399;R-HSA-5654620;R-HSA-5654397;R-HSA-5654618;R-HSA-5654406;R-HSA-5654407;R-HSA-5654404;R-HSA-5654402;R-HSA-5654147;R-HSA-5654159;R-HSA-5654607;R-HSA-8941618;R-HSA-5654157;R-HSA-5654701;R-HSA-5654605;R-HSA-5654603;R-HSA-5654697
Degradation of the extracellular matrix	2	148	0	45	0.0109193	0.996933	0.996933	3	105	0.00935912	9606	Homo sapiens	CTSD;CTSS				R-HSA-2471621;R-HSA-1566981;R-HSA-2534160
WNT5A-dependent internalization of FZD4	0	20	2	118	0.00147558	0.996975	0.996975	3	5	0.000445673	9606	Homo sapiens			BAG3;ARRB1	P32121;O14641	R-HSA-5138459;R-HSA-5138441;R-HSA-5138433
GP1b-IX-V activation signalling	0	12	3	126	0.000885347	0.996975	0.996975	3	7	0.000623942	9606	Homo sapiens			PEBP1;KRAS;ITGB7	P04049;P21333	R-HSA-443831;R-HSA-430096;R-HSA-443439
Rab regulation of trafficking	2	129	1	67	0.00951749	0.997048	0.997048	20	35	0.00311971	9606	Homo sapiens	GDI2;ULK1	P50395;O75385	ULK1	Q9P2M4;O75385	R-HSA-8876615;R-HSA-8854759;R-HSA-8876454;R-HSA-8876837;R-HSA-8877475;R-HSA-8876193;R-HSA-8877760;R-HSA-8877998;R-HSA-8877612;R-HSA-8877451;R-HSA-8876616;R-HSA-8875318;R-HSA-8877813;R-HSA-8876191;R-HSA-8877311;R-HSA-8876190;R-HSA-8876446;R-HSA-8876188;R-HSA-8877308;R-HSA-8875320
Caspase activation via extrinsic apoptotic signalling pathway	2	32	3	170	0.00236093	0.997048	0.997048	7	17	0.00151529	9606	Homo sapiens	DAPK3;TNFRSF10A	O00220;O43293	TLX3;BAG3;ACTN2	Q9Y5V3;Q9UKG1	R-HSA-373717;R-HSA-139952;R-HSA-141156;R-HSA-418849;R-HSA-3465448;R-HSA-3371359;R-HSA-374699
Signaling by PDGF	2	69	1	129	0.00509075	0.997048	0.997048	3	28	0.00249577	9606	Homo sapiens	KRAS;HRAS	P01116;P01112	ABL2	P19174	R-HSA-186834;R-HSA-1524182;R-HSA-186765
Transcriptional Regulation by E2F6	5	46	4	286	0.00339383	0.99716	0.99716	11	33	0.00294144	9606	Homo sapiens	RAD51;APAF1;EED	ENSG00000051180;O14727;ENSG00000120868;O75530;Q06609	RAD51;TRRAP;SMURF1;EED	P38398;O14757;Q09028;Q06609	R-HSA-9007561;R-HSA-9007496;R-HSA-9007640;R-HSA-9007546;R-HSA-9007514;R-HSA-8954110;R-HSA-9007582;R-HSA-9007539;R-HSA-9007522;R-HSA-9007605;R-HSA-9007591
Interleukin-27 signaling	0	13	2	128	0.000959126	0.997224	0.997224	4	20	0.00178269	9606	Homo sapiens			IL6;FOS	P42224;P40189	R-HSA-8950441;R-HSA-8950782;R-HSA-8950518;R-HSA-1067646
POU5F1 (OCT4), SOX2, NANOG activate genes related to proliferation	0	21	1	120	0.00154936	0.997224	0.997224	1	16	0.00142615	9606	Homo sapiens			GMPPB	Q7L190	R-HSA-452701
COPII (Coat Protein 2) Mediated Vesicle Transport	0	76	1	71	0.0056072	0.99734	0.99734	1	16	0.00142615	9606	Homo sapiens			PELI1	O14653	R-HSA-5694425
Signaling by FGFR1	6	61	2	306	0.00450052	0.997468	0.997468	32	48	0.00427846	9606	Homo sapiens	KL;SPRED2;KRAS;HRAS;FGF3	Q9UEF7-2;Q9UEF7-1;Q7Z698;P01116;P01112;P11487	PLLP;ABL2	P19174;O43559	R-HSA-5654167;R-HSA-5654165;R-HSA-5654672;R-HSA-5654673;R-HSA-5654596;R-HSA-5654597;R-HSA-5654149;R-HSA-5654594;R-HSA-191062;R-HSA-5656064;R-HSA-5654592;R-HSA-190427;R-HSA-5654600;R-HSA-5654582;R-HSA-5654578;R-HSA-190245;R-HSA-5654591;R-HSA-5654586;R-HSA-5654587;R-HSA-5654584;R-HSA-5654392;R-HSA-5654692;R-HSA-5654690;R-HSA-5654560;R-HSA-5654510;R-HSA-5654511;R-HSA-5654575;R-HSA-5654573;R-HSA-5654…
Prolonged ERK activation events	0	17	3	129	0.00125424	0.997558	0.997558	2	11	0.00098048	9606	Homo sapiens			WEE1;SOCS1;GEM	P46109;P31946	R-HSA-170975;R-HSA-169901
O-linked glycosylation	1	133	0	9	0.0098126	0.997558	0.997558	1	26	0.0023175	9606	Homo sapiens	CHST4				R-HSA-6786012
Regulation of TP53 Expression	2	4	3	190	0.000295116	0.997561	0.997561	5	5	0.000445673	9606	Homo sapiens	PRDM1	O75626;ENSG00000057657	VDR;PLK1;ARRB1	P04637	R-HSA-6804194;R-HSA-6804193;R-HSA-6804191;R-HSA-6804188;R-HSA-6804762
Diseases of glycosylation	2	190	0	6	0.014018	0.997561	0.997561	2	58	0.0051698	9606	Homo sapiens	PMM1;ALG2				R-HSA-4549368;R-HSA-3781926
RUNX3 regulates WNT signaling	1	11	3	135	0.000811569	0.997661	0.997661	5	5	0.000445673	9606	Homo sapiens	TCF7L2	Q9NQB0	TRRAP;TOP1;SMC4	P01106	R-HSA-4411367;R-HSA-8951442;R-HSA-8951443;R-HSA-8951428;R-HSA-4411357
Histidine, lysine, phenylalanine, tyrosine, proline and tryptophan catabolism	1	137	0	5	0.0101077	0.997661	0.997661	2	53	0.00472413	9606	Homo sapiens	TAT				R-HSA-71155;R-HSA-517444
Complement cascade	2	156	0	41	0.0115095	0.997741	0.997741	7	71	0.00632855	9606	Homo sapiens	CLU;CD55				R-HSA-981535;R-HSA-8852580;R-HSA-173723;R-HSA-173720;R-HSA-977619;R-HSA-173725;R-HSA-173709
Processing of DNA double-strand break ends	3	90	3	167	0.00664011	0.99775	0.99775	8	17	0.00151529	9606	Homo sapiens	RPA1;RPA2;RAD9A	P27694;P15927;Q99638	RAD51;SMURF1;PLK1	Q12888;O14757	R-HSA-5693542;R-HSA-5684071;R-HSA-5684887;R-HSA-5685156;R-HSA-5684882;R-HSA-5685011;R-HSA-5687758;R-HSA-5684875
FCERI mediated MAPK activation	3	123	3	125	0.00907481	0.99775	0.99775	4	20	0.00178269	9606	Homo sapiens	KRAS;FOS;HRAS	P01116;P01112;P01100	FOSB;FOS;ATF3	P05412	R-HSA-450292;R-HSA-450325;R-HSA-2424477;R-HSA-168136
Nucleobase catabolism	1	139	0	5	0.0102553	0.997759	0.997759	2	58	0.0051698	9606	Homo sapiens	NT5C1A				R-HSA-109380;R-HSA-109387
Cilium Assembly	7	207	3	256	0.0152722	0.997798	0.997798	12	50	0.00445673	9606	Homo sapiens	TUBA4;DCTN1;ALMS1;PLK1;CEP290;YWHAG	Q8TCU4;O15078;P61981;Q14203-2;P53350;P68366;Q9H853	MYOG;DCTN1;RPA2	Q96RK4;Q9UBN7;Q96AJ1	R-HSA-5626228;R-HSA-5626227;R-HSA-5624125;R-HSA-5626220;R-HSA-5617820;R-HSA-5626223;R-HSA-5626681;R-HSA-5617816;R-HSA-5618328;R-HSA-5626699;R-HSA-5618331;R-HSA-5638009
Diseases of metabolism	4	217	2	71	0.01601	0.997873	0.997873	10	95	0.00846778	9606	Homo sapiens	GALNS;GYS2;GYS1;GCLC	P54840;P13807;P34059;P48506	GYS1;HSPB8	P13807;P46976;P49247	R-HSA-2263490;R-HSA-3858506;R-HSA-3878762;R-HSA-3797226;R-HSA-3828061;R-HSA-5602892;R-HSA-5660015;R-HSA-5660013;R-HSA-3814838;R-HSA-3791349
NOTCH3 Activation and Transmission of Signal to the Nucleus	1	28	2	119	0.00206581	0.997943	0.997943	5	15	0.00133702	9606	Homo sapiens	JAG2	Q9Y219	GDF15;PITX2	P67809;Q9Y6A5	R-HSA-9013069;R-HSA-9017855;R-HSA-157124;R-HSA-9017797;R-HSA-9013284
Norepinephrine Neurotransmitter Release Cycle	1	30	2	117	0.00221337	0.997943	0.997943	2	6	0.000534807	9606	Homo sapiens	SYT1	P21579	HMOX1;STX11	P60880;Q16623	R-HSA-374899;R-HSA-374922
Interleukin-37 signaling	2	36	2	166	0.00265604	0.997986	0.997986	3	14	0.00124788	9606	Homo sapiens	PTPN9	ENSG00000169410;P43378	FBLN1;MYD88	P84022	R-HSA-9008894;R-HSA-9008692;R-HSA-9009910
Regulation of actin dynamics for phagocytic cup formation	3	158	3	102	0.0116571	0.998116	0.998116	10	24	0.00213923	9606	Homo sapiens	ARPC2;ARPC3;ACTB	O15144;O15145;P60709	ARRB1;TOP1;ACTB	P53667;P23528;P00519	R-HSA-2130194;R-HSA-2029466;R-HSA-442592;R-HSA-1861595;R-HSA-399950;R-HSA-2029476;R-HSA-2029460;R-HSA-2197690;R-HSA-419645;R-HSA-2029473
Iron uptake and transport	4	83	1	212	0.00612365	0.998139	0.998139	12	34	0.00303057	9606	Homo sapiens	TF;HMOX1;TCIRG1;ATP6V1E1	Q13488;P36543;P02787;P09601	RBX1	Q86VP6;P63208;Q13616	R-HSA-917807;R-HSA-917839;R-HSA-189398;R-HSA-5252133;R-HSA-917835;R-HSA-917814;R-HSA-5691150;R-HSA-5691167;R-HSA-5691131;R-HSA-917987;R-HSA-917888;R-HSA-917841
SIRT1 negatively regulates rRNA expression	0	45	5	106	0.00332005	0.998191	0.998191	2	5	0.000445673	9606	Homo sapiens			SPSB1;MYCN;TAT;FOXO4;ACTB	O43463;Q96EB6	R-HSA-5211239;R-HSA-427528
C-type lectin receptors (CLRs)	10	202	8	353	0.0149033	0.99826	0.99826	19	68	0.00606115	9606	Homo sapiens	PSMA5;PSMD11;TPK1;PSME1;PSMD1;KRAS;HRAS;PSMA7;UBE2M;RELB	Q01201;O14818;P28066;O00231;P22694;P01116;Q06323;Q99460;P61081;P01112	PEBP1;KRAS;ULK1;MEFV;ATF3;STX11;RELB;RBX1	P04049;Q04206;P61081;Q9Y4K3;Q9H257;Q9ULZ3	R-HSA-5660662;R-HSA-5660980;R-HSA-5607731;R-HSA-5607741;R-HSA-5607740;R-HSA-5624473;R-HSA-5621573;R-HSA-5607751;R-HSA-5624486;R-HSA-5660965;R-HSA-5607747;R-HSA-5607725;R-HSA-5624492;R-HSA-5607724;R-HSA-5624494;R-HSA-5607726;R-HSA-5607753;R-HSA-5607720;R-HSA-5607723
Resolution of D-loop Structures through Synthesis-Dependent Strand Annealing (SDSA)	1	30	2	126	0.00221337	0.998267	0.998267	1	1	8.91345e-05	9606	Homo sapiens	RAD51	Q06609	RAD51;STX11	Q86YC2;Q92993	R-HSA-5693589
Signaling by WNT in cancer	1	39	5	118	0.00287738	0.998267	0.998267	4	16	0.00142615	9606	Homo sapiens	TCF7L2	Q9NQB0	TGIF1;GYS1;ARRB1;STX11;RELB	O15169;P49841	R-HSA-5334052;R-HSA-4791278;R-HSA-4839746;R-HSA-4839734
Metabolism of vitamins and cofactors	9	377	0	107	0.0278147	0.99832	0.99832	17	200	0.0178269	9606	Homo sapiens	GSTO2;LRP1;NMNAT1;TPK1;APOA2;NMNAT2;PTGS2;COASY				R-HSA-200512;R-HSA-2187332;R-HSA-196773;R-HSA-2404131;R-HSA-2404140;R-HSA-2395784;R-HSA-2423785;R-HSA-2429643;R-HSA-2309773;R-HSA-2395764;R-HSA-197235;R-HSA-196754;R-HSA-2424254;R-HSA-196761;R-HSA-2395768;R-HSA-198813;R-HSA-8939959
Chromosome Maintenance	2	105	3	108	0.00774679	0.998339	0.998339	6	27	0.00240663	9606	Homo sapiens	RPA1;RPA2	P27694;P15927	TRRAP;GFPT2;HMOX1	Q9Y265;Q9NUX5	R-HSA-174451;R-HSA-181450;R-HSA-164616;R-HSA-174441;R-HSA-176700;R-HSA-174445
Tristetraprolin (TTP, ZFP36) binds and destabilizes mRNA	0	19	2	135	0.0014018	0.998339	0.998339	1	4	0.000356538	9606	Homo sapiens			WEE1;GEM	P31946	R-HSA-450394
AKT phosphorylates targets in the cytosol	0	16	3	138	0.00118046	0.998339	0.998339	2	9	0.000802211	9606	Homo sapiens			ACTN2;PLK1;ARRB1	Q92934;Q00987	R-HSA-198599;R-HSA-198347
Synthesis, secretion, and inactivation of Glucagon-like Peptide-1 (GLP-1)	1	43	1	110	0.0031725	0.998409	0.998409	1	7	0.000623942	9606	Homo sapiens	TCF7L2	Q9NQB0	CCL26	P26367	R-HSA-381799
Binding and Uptake of Ligands by Scavenger Receptors	2	167	0	39	0.0123211	0.998462	0.998462	7	33	0.00294144	9606	Homo sapiens	LRP1;HBB				R-HSA-2168897;R-HSA-2168883;R-HSA-2168885;R-HSA-2168884;R-HSA-2230983;R-HSA-2230938;R-HSA-2168889
Assembly Of The HIV Virion	0	27	2	128	0.00199203	0.998476	0.998476	7	16	0.00142615	9606	Homo sapiens			PRKDC;PON2	P04578;P05919	R-HSA-3149440;R-HSA-3149432;R-HSA-171291;R-HSA-3149433;R-HSA-174494;R-HSA-3149454;R-HSA-174493
Signaling by FGFR	8	106	3	355	0.00782057	0.9985	0.9985	75	142	0.0126571	9606	Homo sapiens	KL;SPRED2;POLR2A;POLR2B;KRAS;HRAS;FGF3	P24928;P30876;Q9UEF7-2;Q9UEF7-1;Q7Z698;P01116;P01112;P11487	PLLP;ABL2;TOP1	P19174;O43559;P09651	R-HSA-5654614;R-HSA-5654615;R-HSA-5654612;R-HSA-5654224;R-HSA-5654608;R-HSA-5654622;R-HSA-5654623;R-HSA-5654620;R-HSA-5654618;R-HSA-5654596;R-HSA-5654597;R-HSA-5654594;R-HSA-5654592;R-HSA-5654607;R-HSA-6803838;R-HSA-5654605;R-HSA-6803836;R-HSA-5654603;R-HSA-5654600;R-HSA-5654729;R-HSA-6803527;R-HSA-5654647;R-HSA-6803523;R-HSA-8941613;R-HSA-190245;R-HSA-5654399;R-HSA-5654397;R-HSA-5654651;R-HSA-56…
Signaling by ERBB2	3	67	4	196	0.00494319	0.998532	0.998532	23	43	0.00383278	9606	Homo sapiens	KRAS;HRAS;HBEGF	P01116;Q99075;P01112	BAG3;ABL2;HSPA1A;RBX1	Q9UNE7;Q93034;P19174	R-HSA-1963581;R-HSA-1250195;R-HSA-1251922;R-HSA-8848005;R-HSA-1963582;R-HSA-6785636;R-HSA-1250486;R-HSA-1963578;R-HSA-1306969;R-HSA-1250463;R-HSA-1306972;R-HSA-1306979;R-HSA-1918092;R-HSA-1250498;R-HSA-1918095;R-HSA-1963563;R-HSA-6785648;R-HSA-1963589;R-HSA-1250346;R-HSA-1251944;R-HSA-8863804;R-HSA-8847995;R-HSA-1963586
Glutamate Neurotransmitter Release Cycle	1	32	2	123	0.00236093	0.99854	0.99854	3	8	0.000713076	9606	Homo sapiens	SYT1	P21579	HMOX1;STX11	P60880;Q16623	R-HSA-210426;R-HSA-210430;R-HSA-210444
Meiotic recombination	3	58	6	210	0.00427918	0.998584	0.998584	4	9	0.000802211	9606	Homo sapiens	RAD51;RPA1;RPA2	P27694;P15927;Q06609	MYOG;RAD51;TRRAP;CCNE1;PLK1;CDKN3	P38398;P54132;P24941;P40692;P51587;Q06609;O43502	R-HSA-912429;R-HSA-912458;R-HSA-912503;R-HSA-912496
Signaling by Overexpressed Wild-Type EGFR in Cancer	0	6	2	150	0.000442674	0.998601	0.998601	1	2	0.000178269	9606	Homo sapiens			PRKDC;ABL2	P00533	R-HSA-1248677
Inhibition of Signaling by Overexpressed EGFR	0	6	2	150	0.000442674	0.998601	0.998601	1	2	0.000178269	9606	Homo sapiens			PRKDC;ABL2	P00533	R-HSA-1248677
Ligand-independent caspase activation via DCC	1	12	3	145	0.000885347	0.998601	0.998601	3	8	0.000713076	9606	Homo sapiens	DAPK3	O43293	TLX3;BAG3;ACTN2	Q9Y5V3;Q9UKG1	R-HSA-373717;R-HSA-418849;R-HSA-374699
Regulation of RUNX1 Expression and Activity	0	32	2	127	0.00236093	0.998601	0.998601	3	19	0.00169356	9606	Homo sapiens			TGIF1;ARRB1	P29590;P12931	R-HSA-8937728;R-HSA-8937682;R-HSA-8938887
Cytochrome P450 - arranged by substrate type	2	186	0	22	0.0137229	0.99863	0.99863	19	62	0.00552634	9606	Homo sapiens	CYP2F1;CYP4F11				R-HSA-76416;R-HSA-211873;R-HSA-76354;R-HSA-76453;R-HSA-211910;R-HSA-215526;R-HSA-212005;R-HSA-211881;R-HSA-76397;R-HSA-211983;R-HSA-143468;R-HSA-76434;R-HSA-76466;R-HSA-211991;R-HSA-211988;R-HSA-211924;R-HSA-211962;R-HSA-76475;R-HSA-211929
Integration of energy metabolism	2	143	1	70	0.0105504	0.99863	0.99863	10	65	0.00579374	9606	Homo sapiens	TPK1;CACNA1A	P22694;O00555	STX11	P60880;P61764	R-HSA-381713;R-HSA-111925;R-HSA-265682;R-HSA-265645;R-HSA-381644;R-HSA-265166;R-HSA-163672;R-HSA-381707;R-HSA-163676;R-HSA-163773
Uptake and actions of bacterial toxins	3	60	1	204	0.00442674	0.998634	0.998634	13	65	0.00579374	9606	Homo sapiens	SYT1;TXNRD1;HBEGF	P21579;Q99075;Q16881	STX11	P60880	R-HSA-194818;R-HSA-5244402;R-HSA-5244404;R-HSA-194793;R-HSA-5336413;R-HSA-5250972;R-HSA-5336417;R-HSA-194800;R-HSA-5250979;R-HSA-5336420;R-HSA-5336422;R-HSA-5250986;R-HSA-5244397
Resolution of D-loop Structures through Holliday Junction Intermediates	1	36	2	130	0.00265604	0.99866	0.99866	6	9	0.000802211	9606	Homo sapiens	RAD51	Q06609	RAD51;STX11	Q86YC2;Q92993	R-HSA-5686469;R-HSA-5686483;R-HSA-5693539;R-HSA-5693584;R-HSA-5686410;R-HSA-5686440
Resolution of D-Loop Structures	1	37	2	131	0.00272982	0.99877	0.99877	7	10	0.000891345	9606	Homo sapiens	RAD51	Q06609	RAD51;STX11	Q86YC2;Q92993	R-HSA-5693589;R-HSA-5686469;R-HSA-5686483;R-HSA-5693539;R-HSA-5693584;R-HSA-5686410;R-HSA-5686440
p75NTR signals via NF-kB	1	19	4	148	0.0014018	0.99877	0.99877	5	13	0.00115875	9606	Homo sapiens	MYD88	Q99836	BAG3;VDR;SESN2;ULK1	Q13501;Q9Y4K3	R-HSA-193665;R-HSA-193686;R-HSA-193694;R-HSA-193695;R-HSA-193647
The citric acid (TCA) cycle and respiratory electron transport	3	221	0	47	0.0163051	0.998773	0.998773	12	58	0.0051698	9606	Homo sapiens	NDUFA8;NDUFS8;SDHD				R-HSA-6799191;R-HSA-163217;R-HSA-6800868;R-HSA-70994;R-HSA-6799203;R-HSA-6799202;R-HSA-6799197;R-HSA-6799196;R-HSA-6799179;R-HSA-6788523;R-HSA-6799178;R-HSA-163213
Late Phase of HIV Life Cycle	6	161	3	238	0.0118784	0.998781	0.998781	52	75	0.00668509	9606	Homo sapiens	CCNK;POLR2A;POLR2B;TAT;GTF2H3;GTF2H4	P24928;Q92759;P30876;Q13889;P04608;O75909	VDR;PRKDC;PON2	P04578;Q00403;P05919	R-HSA-167181;R-HSA-167191;R-HSA-171291;R-HSA-167192;R-HSA-174494;R-HSA-167196;R-HSA-167197;R-HSA-174493;R-HSA-167459;R-HSA-167072;R-HSA-167076;R-HSA-167077;R-HSA-167083;R-HSA-167087;R-HSA-167084;R-HSA-167468;R-HSA-167085;R-HSA-167474;R-HSA-167090;R-HSA-3149440;R-HSA-167089;R-HSA-167478;R-HSA-167477;R-HSA-167098;R-HSA-167481;R-HSA-167097;R-HSA-167484;R-HSA-3149454;R-HSA-167234;R-HSA-167111;R-HSA-3…
Fc epsilon receptor (FCERI) signaling	8	234	4	254	0.0172643	0.998806	0.998806	7	63	0.00561547	9606	Homo sapiens	PSMA5;PSMD11;PSME1;PSMD1;KRAS;FOS;HRAS;PSMA7	O14818;P28066;O00231;P01116;Q06323;Q99460;P01112;P01100	FOSB;ULK1;FOS;ATF3	P05412;Q9Y4K3	R-HSA-450292;R-HSA-450325;R-HSA-2424477;R-HSA-5607724;R-HSA-2730864;R-HSA-168136;R-HSA-2730903
The NLRP3 inflammasome	1	19	2	146	0.0014018	0.998821	0.998821	6	17	0.00151529	9606	Homo sapiens	MEFV	O15553	MEFV;MYD88	P10599;Q9ULZ3	R-HSA-879221;R-HSA-1250280;R-HSA-1250264;R-HSA-877361;R-HSA-844610;R-HSA-1250253
Regulation of PTEN gene transcription	1	70	3	93	0.00516453	0.998918	0.998918	5	15	0.00133702	9606	Homo sapiens	EED	O75530	FOSB;FOS;ATF3	P05412;P15336;Q03112	R-HSA-8944104;R-HSA-8943817;R-HSA-8944397;R-HSA-8944047;R-HSA-8943811
MAPK targets/ Nuclear events mediated by MAP kinases	1	35	3	136	0.00258226	0.998918	0.998918	5	16	0.00142615	9606	Homo sapiens	FOS	P01100	FOSB;FOS;ATF3	P05412;P15336	R-HSA-450292;R-HSA-450325;R-HSA-168053;R-HSA-168440;R-HSA-168136
Neurotransmitter release cycle	3	99	5	166	0.00730412	0.998975	0.998975	14	36	0.00320884	9606	Homo sapiens	SYT1;SYN3;SLC18A3	P21579;O14994;Q16572	RGS2;HMOX1;ARRB1;STX11;ACTB	P60880;Q16623;P11142	R-HSA-888589;R-HSA-380901;R-HSA-380869;R-HSA-264615;R-HSA-380905;R-HSA-374922;R-HSA-210444;R-HSA-372529;R-HSA-374899;R-HSA-210426;R-HSA-380574;R-HSA-372505;R-HSA-210430;R-HSA-917744
Metabolism of carbohydrates	10	413	2	123	0.0304707	0.998985	0.998985	31	214	0.0190748	9606	Homo sapiens	GALNS;GYS2;GYS1;G6PD;HS3ST3A1;TPK1;PKM2;SLC25A11;HS6ST3	P54840;Q02978;P13807;P14618-2;P14618-1;Q9Y663;P34059;P22694;P11413;Q8IZP7	GMPPB;HSPB8	Q8IVS8;P49247	R-HSA-3322041;R-HSA-71306;R-HSA-3322019;R-HSA-3322016;R-HSA-376851;R-HSA-3781024;R-HSA-3322025;R-HSA-2076611;R-HSA-2076419;R-HSA-6799495;R-HSA-3322003;R-HSA-3322001;R-HSA-3781018;R-HSA-3781021;R-HSA-3781023;R-HSA-3322005;R-HSA-70377;R-HSA-3781009;R-HSA-3781011;R-HSA-3322009;R-HSA-198440;R-HSA-3322014;R-HSA-3781001;R-HSA-71670;R-HSA-1630304;R-HSA-3780995;R-HSA-177784;R-HSA-3322057;R-HSA-3780994;R-…
Constitutive Signaling by AKT1 E17K in Cancer	2	32	3	194	0.00236093	0.998995	0.998995	3	18	0.00160442	9606	Homo sapiens	FOXO4	P98177-1;P98177-2	ACTN2;PLK1;ARRB1	Q92934;Q00987	R-HSA-2399941;R-HSA-2399981;R-HSA-2399992
Asparagine N-linked glycosylation	11	420	1	160	0.0309872	0.999005	0.999005	13	143	0.0127462	9606	Homo sapiens	GMPPB;TUBA4;PMM1;KDELR1;DCTN1;GFPT2;ALG2;CD55	Q14203;P24390;P08174;P33947;P68366;Q92871;Q9H853;O94808;Q9H553;O15305;Q9Y5P6	PELI1	O14653	R-HSA-6807877;R-HSA-6807875;R-HSA-446208;R-HSA-6809006;R-HSA-446221;R-HSA-6809003;R-HSA-5694425;R-HSA-449718;R-HSA-6809015;R-HSA-6809011;R-HSA-6809010;R-HSA-449715;R-HSA-446201
TFAP2 (AP-2) family regulates transcription of cell cycle factors	0	6	4	157	0.000442674	0.999049	0.999049	2	4	0.000356538	9606	Homo sapiens			CCNE1;TRRAP;TOP1;SMC4	P38936;P01106	R-HSA-8865265;R-HSA-8865256
Disassembly of the destruction complex and recruitment of AXIN to the membrane	0	33	3	139	0.00243471	0.999049	0.999049	2	7	0.000623942	9606	Homo sapiens			GYS1;PITX2;RELB	P49841;P35222	R-HSA-201685;R-HSA-5323526
Non-integrin membrane-ECM interactions	1	61	2	109	0.00450052	0.999049	0.999049	2	22	0.00196096	9606	Homo sapiens	ACTN2	P12814	ACTN2;HNF4A	P12814;P11532	R-HSA-2328129;R-HSA-2731149
Amplification of signal from the kinetochores	1	94	0	75	0.00693522	0.999089	0.999089	4	4	0.000356538	9606	Homo sapiens	PLK1				R-HSA-141409;R-HSA-141431;R-HSA-141422;R-HSA-141439
Amplification of signal from unattached kinetochores via a MAD2 inhibitory signal	1	94	0	75	0.00693522	0.999089	0.999089	4	4	0.000356538	9606	Homo sapiens	PLK1				R-HSA-141409;R-HSA-141431;R-HSA-141422;R-HSA-141439
Inflammasomes	1	29	2	148	0.00213959	0.999127	0.999127	7	27	0.00240663	9606	Homo sapiens	MEFV	O15553	MEFV;MYD88	P10599;Q9ULZ3	R-HSA-844620;R-HSA-879221;R-HSA-1250280;R-HSA-1250264;R-HSA-877361;R-HSA-844610;R-HSA-1250253
Mitochondrial tRNA aminoacylation	0	47	2	118	0.00346761	0.999127	0.999127	2	21	0.00187182	9606	Homo sapiens			ACTN2;STX11	O95363;P47897	R-HSA-380241;R-HSA-380203
Nuclear signaling by ERBB4	1	34	2	136	0.00250848	0.999164	0.999164	3	22	0.00196096	9606	Homo sapiens	HBEGF	Q99075	LITAF;TEAD2	P46937;Q9NZC7	R-HSA-1254251;R-HSA-1251992;R-HSA-1253343
Binding of TCF/LEF:CTNNB1 to target gene promoters	1	10	5	158	0.00073779	0.999199	0.999199	4	4	0.000356538	9606	Homo sapiens	TCF7L2	Q9NQB0	TGIF1;TRRAP;TOP1;SMC4;STX11	P01106;Q9Y2T1	R-HSA-4411351;R-HSA-4411367;R-HSA-4411357;R-HSA-4411372
Oncogene Induced Senescence	0	42	6	139	0.00309872	0.999199	0.999199	5	18	0.00160442	9606	Homo sapiens			MYOG;MYCN;TLX3;PRKDC;TLX1;TBX21	Q8N726;P14921;P08047;P41134	R-HSA-6804998;R-HSA-3209111;R-HSA-3200023;R-HSA-3209096;R-HSA-3209165
SLC transporter disorders	1	149	0	18	0.0109931	0.999199	0.999199	1	65	0.00579374	9606	Homo sapiens	SLC22A12				R-HSA-5625210
Regulation of cholesterol biosynthesis by SREBP (SREBF)	0	86	2	87	0.00634499	0.999232	0.999232	9	52	0.00463499	9606	Homo sapiens			MYCN;TBX21	P08047	R-HSA-2426148;R-HSA-2426161;R-HSA-2426163;R-HSA-2426146;R-HSA-2426157;R-HSA-2426156;R-HSA-2426153;R-HSA-2426152;R-HSA-2426155
TCR signaling	6	146	2	288	0.0107717	0.999259	0.999259	9	52	0.00463499	9606	Homo sapiens	PSMA5;PSMD11;INPP5D;PSME1;PSMD1;PSMA7	Q92835;O14818;P28066;O00231;Q06323;Q99460	ABL2;ULK1	P19174;Q9Y4K3;P16333	R-HSA-202354;R-HSA-202212;R-HSA-430190;R-HSA-202331;R-HSA-5607724;R-HSA-202472;R-HSA-213407;R-HSA-213406;R-HSA-202237
Interleukin-17 signaling	2	77	4	167	0.00568098	0.999263	0.999263	7	35	0.00311971	9606	Homo sapiens	IL17F;FOS	Q96PD4;P01100	FOSB;FOS;ATF3;RELB	P05412;P15336;P19838	R-HSA-450292;R-HSA-450325;R-HSA-451634;R-HSA-168053;R-HSA-447246;R-HSA-168440;R-HSA-168136
RORA activates gene expression	0	38	9	136	0.0028036	0.999265	0.999265	6	10	0.000891345	9606	Homo sapiens			MYCN;ARPC3;VDR;HNF4A;TAT;NCOA3;TBX21;FOXO4;ACTB	P48552;Q9UBK2;Q96EB6;Q09472	R-HSA-400342;R-HSA-1368087;R-HSA-5663264;R-HSA-5663246;R-HSA-5663293;R-HSA-5663273
Regulation of TP53 Activity through Methylation	0	23	5	150	0.00169692	0.999265	0.999265	2	12	0.00106961	9606	Homo sapiens			VDR;NCOA3;TAT;TBX21;PLK1	O96017;Q09472	R-HSA-6804229;R-HSA-6804266
Downstream signaling of activated FGFR3	2	34	2	198	0.00250848	0.999291	0.999291	6	23	0.00205009	9606	Homo sapiens	KRAS;HRAS	P01116;P01112	PLLP;ABL2	P19174;O43559	R-HSA-5654647;R-HSA-5654148;R-HSA-8941628;R-HSA-5654224;R-HSA-5654623;R-HSA-5654413
Peroxisomal lipid metabolism	1	90	3	81	0.00664011	0.999295	0.999295	3	35	0.00311971	9606	Homo sapiens	MLYCD	O95822	CBS;ADARB1;ACTB	Q08426	R-HSA-6809264;R-HSA-6809263;R-HSA-977317
Downstream signaling of activated FGFR4	2	35	2	198	0.00258226	0.999318	0.999318	6	23	0.00205009	9606	Homo sapiens	KRAS;HRAS	P01116;P01112	PLLP;ABL2	P19174;O43559	R-HSA-5654663;R-HSA-5654163;R-HSA-8941613;R-HSA-5654426;R-HSA-5654651;R-HSA-5654169
DARPP-32 events	1	35	1	141	0.00258226	0.999353	0.999353	5	11	0.00098048	9606	Homo sapiens	TPK1	P22694	GYS1	P62136	R-HSA-180038;R-HSA-111925;R-HSA-177284;R-HSA-8951727;R-HSA-177275
E3 ubiquitin ligases ubiquitinate target proteins	1	57	1	123	0.0042054	0.99938	0.99938	2	15	0.00133702	9606	Homo sapiens	PRKDC	P78527	TOP1	P78527	R-HSA-8938770;R-HSA-8938773
Ion channel transport	2	207	0	23	0.0152722	0.999394	0.999394	1	39	0.00347625	9606	Homo sapiens	TCIRG1;ATP6V1E1				R-HSA-5252133
Diseases associated with the TLR signaling cascade	1	34	4	153	0.00250848	0.999406	0.999406	8	14	0.00124788	9606	Homo sapiens	MYD88	Q99836	SYT1;OSGIN1;PELI1;MYD88	Q9Y6K9;Q99836;Q9NWZ3	R-HSA-5602353;R-HSA-5602672;R-HSA-5228840;R-HSA-5602316;R-HSA-5602383;R-HSA-5602606;R-HSA-5602472;R-HSA-5602603
Diseases of Immune System	1	34	4	153	0.00250848	0.999406	0.999406	8	14	0.00124788	9606	Homo sapiens	MYD88	Q99836	SYT1;OSGIN1;PELI1;MYD88	Q9Y6K9;Q99836;Q9NWZ3	R-HSA-5602353;R-HSA-5602672;R-HSA-5228840;R-HSA-5602316;R-HSA-5602383;R-HSA-5602606;R-HSA-5602472;R-HSA-5602603
Pre-NOTCH Transcription and Translation	0	56	4	123	0.00413162	0.999406	0.999406	2	23	0.00205009	9606	Homo sapiens			PRKDC;FOSB;FOS;ATF3	P05412;P46531	R-HSA-1912412;R-HSA-1912401
PTK6 promotes HIF1A stabilization	1	9	3	171	0.000664011	0.999455	0.999455	5	5	0.000445673	9606	Homo sapiens	HBEGF	Q99075	PRDX3;RGS2;ARRB1	Q5S007;Q16665	R-HSA-8857555;R-HSA-8857583;R-HSA-8857565;R-HSA-8857549;R-HSA-8857577
Transport of Mature mRNA derived from an Intron-Containing Transcript	0	81	2	107	0.0059761	0.999455	0.999455	1	4	0.000356538	9606	Homo sapiens			CLK1;TOP1	Q07955;P84103;Q16629	R-HSA-75096
Signaling by ERBB4	3	60	2	229	0.00442674	0.999466	0.999466	16	38	0.00338711	9606	Homo sapiens	KRAS;HRAS;HBEGF	P01116;Q99075;P01112	LITAF;TEAD2	P46934;P46937;Q9NZC7	R-HSA-1250353;R-HSA-1250357;R-HSA-1251992;R-HSA-1253343;R-HSA-1250370;R-HSA-1250372;R-HSA-1250315;R-HSA-1977958;R-HSA-1254251;R-HSA-1977959;R-HSA-1973956;R-HSA-1236398;R-HSA-1250383;R-HSA-1250220;R-HSA-1250380;R-HSA-1250348
Role of phospholipids in phagocytosis	0	129	1	50	0.00951749	0.999478	0.999478	1	12	0.00106961	9606	Homo sapiens			ABL2	P19174	R-HSA-167686
G alpha (q) signalling events	7	274	2	180	0.0202154	0.99952	0.99952	9	29	0.0025849	9606	Homo sapiens	RGS2;PTAFR;GNRHR;KRAS;HRAS;DGKH;HBEGF	P41220;P30968;P01116;Q99075;Q86XP1;P25105;P01112	PRKDC;ABL2	P00533	R-HSA-418582;R-HSA-749448;R-HSA-426240;R-HSA-2179415;R-HSA-749452;R-HSA-2179387;R-HSA-2179402;R-HSA-379048;R-HSA-2179407
HIV Life Cycle	6	175	3	259	0.0129113	0.999538	0.999538	52	113	0.0100722	9606	Homo sapiens	CCNK;POLR2A;POLR2B;TAT;GTF2H3;GTF2H4	P24928;Q92759;P30876;Q13889;P04608;O75909	VDR;PRKDC;PON2	P04578;Q00403;P05919	R-HSA-167181;R-HSA-167191;R-HSA-171291;R-HSA-167192;R-HSA-174494;R-HSA-167196;R-HSA-167197;R-HSA-174493;R-HSA-167459;R-HSA-167072;R-HSA-167076;R-HSA-167077;R-HSA-167083;R-HSA-167087;R-HSA-167084;R-HSA-167468;R-HSA-167085;R-HSA-167474;R-HSA-167090;R-HSA-3149440;R-HSA-167089;R-HSA-167478;R-HSA-167477;R-HSA-167098;R-HSA-167481;R-HSA-167097;R-HSA-167484;R-HSA-3149454;R-HSA-167234;R-HSA-167111;R-HSA-3…
Constitutive Signaling by EGFRvIII	2	26	2	221	0.00191825	0.999539	0.999539	5	18	0.00160442	9606	Homo sapiens	KRAS;HRAS	P01116;P01112	PRKDC;ABL2	P19174;P00533	R-HSA-5637792;R-HSA-5637808;R-HSA-5637806;R-HSA-1247999;R-HSA-5637800
Signaling by EGFRvIII in Cancer	2	26	2	221	0.00191825	0.999539	0.999539	5	18	0.00160442	9606	Homo sapiens	KRAS;HRAS	P01116;P01112	PRKDC;ABL2	P19174;P00533	R-HSA-5637792;R-HSA-5637808;R-HSA-5637806;R-HSA-1247999;R-HSA-5637800
Metabolism of nucleotides	3	256	1	30	0.0188874	0.999556	0.999556	6	135	0.0120332	9606	Homo sapiens	DUT;NT5C1A;TXNRD1	Q9BXI3;P33316-2;Q16881	MYD88	P10599	R-HSA-73666;R-HSA-109380;R-HSA-111751;R-HSA-109387;R-HSA-111804;R-HSA-73646
NOD1/2 Signaling Pathway	0	39	3	155	0.00287738	0.99956	0.99956	2	17	0.00151529	9606	Homo sapiens			SYT1;OSGIN1;STX11	Q9Y6K9;Q9H257	R-HSA-622415;R-HSA-741395
GABA synthesis, release, reuptake and degradation	1	35	5	149	0.00258226	0.999579	0.999579	2	9	0.000802211	9606	Homo sapiens	SYT1	P21579	RGS2;HMOX1;ARRB1;STX11;ACTB	P60880;Q16623;P11142	R-HSA-888589;R-HSA-917744
Peptide hormone metabolism	6	125	2	302	0.00922237	0.999594	0.999594	13	60	0.00534807	9606	Homo sapiens	TCF7L2;GZMB;INHA;CTSD;GIP	P07339;P09681;Q9NQB0;P20718;ENSG00000159224;P05111	GYS1;CCL26	O43474;P26367	R-HSA-381799;R-HSA-9023627;R-HSA-9023626;R-HSA-400492;R-HSA-422088;R-HSA-400500;R-HSA-2022412;R-HSA-421426;R-HSA-2022411;R-HSA-400496;R-HSA-378975;R-HSA-400509;R-HSA-2022403
Protein-protein interactions at synapses	1	93	2	96	0.00686144	0.999614	0.999614	3	33	0.00294144	9606	Homo sapiens	SYT1	P21579	RGS2;GEM	Q9BUH8;Q9P244	R-HSA-6794356;R-HSA-6794348;R-HSA-8849881
Muscle contraction	3	216	2	80	0.0159363	0.999616	0.999616	6	39	0.00347625	9606	Homo sapiens	ACTA1;ACTN2;CACNA1F	O60840;P35609;P68133	ACTN2;ALMS1	O75923	R-HSA-390597;R-HSA-5263633;R-HSA-390598;R-HSA-390593;R-HSA-390595;R-HSA-5577213
KSRP (KHSRP) binds and destabilizes mRNA	0	20	2	169	0.00147558	0.99966	0.99966	1	5	0.000445673	9606	Homo sapiens			WEE1;ACTB	P63104	R-HSA-450620
Butyrate Response Factor 1 (BRF1) binds and destabilizes mRNA	0	19	2	173	0.0014018	0.999675	0.999675	2	6	0.000534807	9606	Homo sapiens			WEE1;GEM	P31946	R-HSA-450406;R-HSA-482788
Interleukin-20 family signaling	0	29	2	168	0.00213959	0.999675	0.999675	3	56	0.00499153	9606	Homo sapiens			RAD51;FOS	Q13007;P42224	R-HSA-448708;R-HSA-8986972;R-HSA-8987007
TP53 Regulates Transcription of Cell Cycle Genes	4	65	10	295	0.00479563	0.999675	0.999675	12	42	0.00374365	9606	Homo sapiens	CCNE1;PRMT1;C13orf15	Q9H4X1;Q99873;P24864;ENSG00000102760	SPSB1;MYCN;CCNE1;VDR;NCOA3;TAT;TBX21;PLK1;FOXO4;TOP1	Q86X55;P31947;P30307;P06748;P38936;O14965;Q99873;Q09472	R-HSA-3215152;R-HSA-6803411;R-HSA-6791235;R-HSA-6803890;R-HSA-6803871;R-HSA-3215144;R-HSA-6803917;R-HSA-6802973;R-HSA-69562;R-HSA-6798268;R-HSA-6801675;R-HSA-6803914
tRNA Aminoacylation	1	68	2	122	0.00501697	0.999688	0.999688	3	42	0.00374365	9606	Homo sapiens	YARS	P54577	ACTN2;STX11	O95363;P47897	R-HSA-380241;R-HSA-379980;R-HSA-380203
TP53 Regulates Transcription of Genes Involved in G2 Cell Cycle Arrest	1	21	8	174	0.00154936	0.999701	0.999701	6	11	0.00098048	9606	Homo sapiens	PRMT1	Q99873	SPSB1;MYCN;VDR;NCOA3;TAT;TBX21;PLK1;FOXO4	Q86X55;P31947;P30307;O14965;Q99873;Q09472	R-HSA-3215152;R-HSA-6791235;R-HSA-6803890;R-HSA-6803871;R-HSA-3215144;R-HSA-6798268
Signaling by EGFR in Cancer	2	38	2	221	0.0028036	0.999712	0.999712	10	42	0.00374365	9606	Homo sapiens	KRAS;HRAS	P01116;P01112	PRKDC;ABL2	P19174;P00533	R-HSA-1247842;R-HSA-1247841;R-HSA-1248677;R-HSA-5637792;R-HSA-5637808;R-HSA-1225957;R-HSA-5637806;R-HSA-1247999;R-HSA-1225951;R-HSA-5637800
Cardiac conduction	1	151	0	41	0.0111406	0.999714	0.999714	1	26	0.0023175	9606	Homo sapiens	CACNA1F				R-HSA-5577213
Mitotic Spindle Checkpoint	1	110	0	100	0.00811569	0.999726	0.999726	4	7	0.000623942	9606	Homo sapiens	PLK1				R-HSA-141409;R-HSA-141431;R-HSA-141422;R-HSA-141439
Antigen activates B Cell Receptor (BCR) leading to generation of second messengers	0	111	1	90	0.00818946	0.999726	0.999726	1	17	0.00151529	9606	Homo sapiens			ABL2	P16333	R-HSA-983704
Positive epigenetic regulation of rRNA expression	3	80	10	235	0.00590232	0.999734	0.999734	3	7	0.000623942	9606	Homo sapiens	RPA1;RPA2;ACTB	P60709;O95602;Q9H9Y6	GYS1;TRRAP;VDR;NCOA3;TAT;TBX21;TOP1;ACTB;KLF2;RELB	P60709;Q92830;Q92831;Q9NR30;P49841;Q09472	R-HSA-5250930;R-HSA-5250947;R-HSA-5250938
Generation of second messenger molecules	0	58	1	146	0.00427918	0.999737	0.999737	6	17	0.00151529	9606	Homo sapiens			ABL2	P19174;P16333	R-HSA-202354;R-HSA-202212;R-HSA-430190;R-HSA-202331;R-HSA-213407;R-HSA-213406
Degradation of beta-catenin by the destruction complex	7	90	11	390	0.00664011	0.999749	0.999749	12	22	0.00196096	9606	Homo sapiens	PSMA5;TCF7L2;PSMD11;PSME1;PSMD1;PSMA7;RBX1	O14818;P28066;O00231;P62877;Q9NQB0;Q06323;Q99460	TGIF1;GYS1;CCNK;EED;SAP18;ARRB1;PARK7;PITX2;STX11;TBX3;RELB	Q13547;Q08117;O15169;P49841;P35222	R-HSA-195251;R-HSA-4649028;R-HSA-5251555;R-HSA-5334050;R-HSA-8944349;R-HSA-2130279;R-HSA-8944352;R-HSA-4641231;R-HSA-195304;R-HSA-2130282;R-HSA-5229348;R-HSA-2130286
RHO GTPases activate PKNs	2	80	4	176	0.00590232	0.999763	0.999763	11	20	0.00178269	9606	Homo sapiens	YWHAG;RHOB	P61981;P62745	SPSB1;VDR;PLK1;STX11	P30307;Q16512;O60341;Q15596	R-HSA-5625717;R-HSA-5671749;R-HSA-5623622;R-HSA-5625745;R-HSA-5623632;R-HSA-5671763;R-HSA-5623667;R-HSA-75016;R-HSA-5625870;R-HSA-5625849;R-HSA-5671737
Metabolism of amino acids and derivatives	15	647	2	115	0.047735	0.99977	0.99977	15	269	0.0239772	9606	Homo sapiens	GAMT;RPL30;PSMD11;TAT;TXNRD1;ASMT;RPL8;PSMA7;PSMA5;GLUD1;CBS;PSME1;RPL14;PSMD1;RPS13	P28066;P62917;O00231;P35520;Q06323;Q99460;P62277;P17735;P50914;O14818;P46597;P62888;P00367;Q14353;Q16881	TLX3;ASMT	O14561;P46597	R-HSA-353125;R-HSA-517444;R-HSA-1614524;R-HSA-70600;R-HSA-2408558;R-HSA-2408559;R-HSA-5263614;R-HSA-5263616;R-HSA-6793590;R-HSA-71155;R-HSA-2408529;R-HSA-71286;R-HSA-70589;R-HSA-209821;R-HSA-5333615
Mitotic Prophase	2	133	2	127	0.0098126	0.999773	0.999773	11	34	0.00303057	9606	Homo sapiens	PLK1;SMC4	P53350;Q9NTJ3	PLK1;MCM4	P53350	R-HSA-2429719;R-HSA-2172194;R-HSA-2288097;R-HSA-2314566;R-HSA-2294580;R-HSA-2294600;R-HSA-2172666;R-HSA-2294590;R-HSA-2294574;R-HSA-2214351;R-HSA-2984226
Activated PKN1 stimulates transcription of AR (androgen receptor) regulated genes KLK2 and KLK3	0	49	3	150	0.00361517	0.999788	0.999788	4	11	0.00098048	9606	Homo sapiens			SPSB1;VDR;STX11	Q16512;O60341;Q15596	R-HSA-5625717;R-HSA-5625745;R-HSA-5625870;R-HSA-5625849
Negative regulation of FGFR2 signaling	1	41	0	163	0.00302494	0.999797	0.999797	3	14	0.00124788	9606	Homo sapiens	FGF3				R-HSA-5654677;R-HSA-5654562;R-HSA-5654729
Signal transduction by L1	0	25	2	177	0.00184447	0.999806	0.999806	1	11	0.00098048	9606	Homo sapiens			PRKDC;ABL2	P00533	R-HSA-445069
Signaling by Hippo	0	22	3	191	0.00162314	0.999814	0.999814	14	30	0.00267404	9606	Homo sapiens			BAG3;PLK1;TEAD2	Q9GZV5;P46937;O14641;Q13188	R-HSA-2028735;R-HSA-2066299;R-HSA-2028697;R-HSA-2028598;R-HSA-2028724;R-HSA-2028661;R-HSA-2028651;R-HSA-2060328;R-HSA-2028583;R-HSA-2064421;R-HSA-2064418;R-HSA-2032770;R-HSA-2064417;R-HSA-2032768
Downregulation of SMAD2/3:SMAD4 transcriptional activity	1	27	7	185	0.00199203	0.999814	0.999814	7	21	0.00187182	9606	Homo sapiens	TGIF1	Q15583	EED;PRKDC;SAP18;ARRB1;PARK7;TOP1;FOXO4	Q13547;P35813;P09874;Q13485	R-HSA-2187330;R-HSA-870437;R-HSA-209055;R-HSA-2187325;R-HSA-2187388;R-HSA-2179276;R-HSA-2186607
Transcriptional regulation of pluripotent stem cells	2	57	3	207	0.0042054	0.999827	0.999827	8	35	0.00311971	9606	Homo sapiens	POLR2A;POLR2B	P24928;P30876	GMPPB;GYS1;GEM	Q9GZV8;O43474;Q7L190	R-HSA-452838;R-HSA-1112609;R-HSA-452894;R-HSA-480301;R-HSA-452701;R-HSA-480204;R-HSA-452392;R-HSA-480520
Platelet homeostasis	1	118	0	89	0.00870592	0.999829	0.999829	2	30	0.00267404	9606	Homo sapiens	GUCY1B3				R-HSA-392143;R-HSA-392152
Epigenetic regulation of gene expression	8	142	17	416	0.0104766	0.999837	0.999837	14	34	0.00303057	9606	Homo sapiens	EED;RPA1;UBTF;RPA2;SAP18;GTF2H3;GTF2H4;ACTB	Q92759;Q13889;P60709;O95602;P17480;Q9H9Y6;O75530;O00422	EED;TRRAP;VDR;TAT;NCOA3;PLK1;PARK7;FOXO4;ACTB;KLF2;RELB;GYS1;SPSB1;MYCN;TBX21;SAP18;TOP1	O43463;Q9UBC3;Q13547;P60709;Q92769;Q92830;Q92831;Q96EB6;Q9NR30;P26358;P49841;Q09472	R-HSA-427366;R-HSA-5334160;R-HSA-5250930;R-HSA-212263;R-HSA-5211239;R-HSA-5250938;R-HSA-5227490;R-HSA-427528;R-HSA-212269;R-HSA-433672;R-HSA-5250947;R-HSA-427409;R-HSA-212222;R-HSA-212252
NRAGE signals death through JNK	0	63	3	146	0.00464807	0.999843	0.999843	2	7	0.000623942	9606	Homo sapiens			TLX3;BAG3;ACTN2	Q9Y5V3;Q92934	R-HSA-205075;R-HSA-205115
Translation	9	339	7	237	0.0250111	0.999845	0.999845	33	99	0.00882432	9606	Homo sapiens	YARS;SRP19;RPL30;RPL14;SRP68;EIF2B1;RPL8;RPS13;EIF3A	Q9UHB9;P54577;P62277;P50914;P09132;P62917;P62888;Q14152;Q14232	EMX2;ACTN2;SPHK1;PLK1;EIF4G3;EIF3A;STX11	Q04637;P47813;P23588;O95363;P06730;P68104;P47897	R-HSA-1799326;R-HSA-72647;R-HSA-379980;R-HSA-156808;R-HSA-72722;R-HSA-380241;R-HSA-156823;R-HSA-156826;R-HSA-157849;R-HSA-72671;R-HSA-72670;R-HSA-72673;R-HSA-72672;R-HSA-72676;R-HSA-141671;R-HSA-156907;R-HSA-72619;R-HSA-141673;R-HSA-72621;R-HSA-380203;R-HSA-72622;R-HSA-156909;R-HSA-156915;R-HSA-72691;R-HSA-156912;R-HSA-72631;R-HSA-72697;R-HSA-1799330;R-HSA-156923;R-HSA-141691;R-HSA-1799329;R-HSA-…
Signaling by NOTCH1 in Cancer	2	68	8	209	0.00501697	0.999858	0.999858	17	39	0.00347625	9606	Homo sapiens	JAG2;RBX1	P62877;Q9Y219	TRRAP;PRKDC;VDR;NCOA3;TAT;TBX21;TOP1;SMC4	P01106;P46531;Q92793;Q09472	R-HSA-2769007;R-HSA-2220964;R-HSA-2220967;R-HSA-2691214;R-HSA-2730752;R-HSA-2737728;R-HSA-2220971;R-HSA-2768993;R-HSA-2666278;R-HSA-2220976;R-HSA-2900765;R-HSA-2220944;R-HSA-2220978;R-HSA-2900756;R-HSA-2660816;R-HSA-2220985;R-HSA-2220988
Constitutive Signaling by NOTCH1 PEST Domain Mutants	2	68	8	209	0.00501697	0.999858	0.999858	8	21	0.00187182	9606	Homo sapiens	JAG2;RBX1	P62877;Q9Y219	TRRAP;PRKDC;VDR;NCOA3;TAT;TBX21;TOP1;SMC4	P01106;P46531;Q92793;Q09472	R-HSA-2220944;R-HSA-2769007;R-HSA-2220964;R-HSA-2220967;R-HSA-2220985;R-HSA-2220971;R-HSA-2768993;R-HSA-2220988
Signaling by NOTCH1 PEST Domain Mutants in Cancer	2	68	8	209	0.00501697	0.999858	0.999858	8	21	0.00187182	9606	Homo sapiens	JAG2;RBX1	P62877;Q9Y219	TRRAP;PRKDC;VDR;NCOA3;TAT;TBX21;TOP1;SMC4	P01106;P46531;Q92793;Q09472	R-HSA-2220944;R-HSA-2769007;R-HSA-2220964;R-HSA-2220967;R-HSA-2220985;R-HSA-2220971;R-HSA-2768993;R-HSA-2220988
Signaling by NOTCH1 HD+PEST Domain Mutants in Cancer	2	68	8	209	0.00501697	0.999858	0.999858	8	21	0.00187182	9606	Homo sapiens	JAG2;RBX1	P62877;Q9Y219	TRRAP;PRKDC;VDR;NCOA3;TAT;TBX21;TOP1;SMC4	P01106;P46531;Q92793;Q09472	R-HSA-2220976;R-HSA-2900765;R-HSA-2220964;R-HSA-2220967;R-HSA-2900756;R-HSA-2220985;R-HSA-2220971;R-HSA-2220988
Constitutive Signaling by NOTCH1 HD+PEST Domain Mutants	2	68	8	209	0.00501697	0.999858	0.999858	8	21	0.00187182	9606	Homo sapiens	JAG2;RBX1	P62877;Q9Y219	TRRAP;PRKDC;VDR;NCOA3;TAT;TBX21;TOP1;SMC4	P01106;P46531;Q92793;Q09472	R-HSA-2220976;R-HSA-2900765;R-HSA-2220964;R-HSA-2220967;R-HSA-2900756;R-HSA-2220985;R-HSA-2220971;R-HSA-2220988
HATs acetylate histones	2	110	7	170	0.00811569	0.999869	0.999869	10	15	0.00133702	9606	Homo sapiens	TRRAP;ACTB	Q9Y4A5;P60709	VDR;ACTN2;NCOA3;TAT;TBX21;FOSB;FOS	P15336;Q15788;P62805;Q15596;Q92793;Q09472	R-HSA-3321975;R-HSA-3301237;R-HSA-3697008;R-HSA-3662335;R-HSA-3662318;R-HSA-3321883;R-HSA-5579023;R-HSA-3318415;R-HSA-3321805;R-HSA-5579018
Interferon gamma signaling	3	176	3	153	0.0129851	0.999878	0.999878	12	15	0.00133702	9606	Homo sapiens	SOCS1;IFNG;PTAFR	P01579;P25105;O15524	TGIF1;ACTN2;PRDM1	O75925;P29590;P23497	R-HSA-877308;R-HSA-873919;R-HSA-873918;R-HSA-877269;R-HSA-873924;R-HSA-873927;R-HSA-1031716;R-HSA-873926;R-HSA-873921;R-HSA-877281;R-HSA-909552;R-HSA-873922
Oxidative Stress Induced Senescence	3	114	9	228	0.0084108	0.999883	0.999883	16	39	0.00347625	9606	Homo sapiens	EED;FOS	ENSG00000074266;O75530;P01100	MYCN;EED;FOSB;ARRB1;FOS;ACTB;ATF3;MYD88;RBX1	Q15910;P05412;Q09028;O75530;Q8N726;Q99683;Q15022;P10599;Q16576	R-HSA-6804998;R-HSA-3240787;R-HSA-3222546;R-HSA-3228469;R-HSA-3209111;R-HSA-3225851;R-HSA-168136;R-HSA-3240957;R-HSA-3240765;R-HSA-3229152;R-HSA-450292;R-HSA-450325;R-HSA-3222533;R-HSA-3240295;R-HSA-3240783;R-HSA-3240782
SUMOylation of RNA binding proteins	0	49	1	168	0.00361517	0.999884	0.999884	2	4	0.000356538	9606	Homo sapiens			TOP1	P07910;P61978	R-HSA-4570499;R-HSA-4570493
XBP1(S) activates chaperone genes	4	106	5	262	0.00782057	0.999887	0.999887	6	48	0.00427846	9606	Homo sapiens	DCTN1;DNAJB9	ENSG00000204843;Q14203;ENSG00000128590;Q9UBS3	MYCN;TLX3;DCTN1;PRKDC;PELI1	Q13105;Q14203;P51858;O14653;P61421	R-HSA-1791112;R-HSA-1791186;R-HSA-1791154;R-HSA-1791184;R-HSA-1791092;R-HSA-1791124
RMTs methylate histone arginines	2	53	4	234	0.00391028	0.999888	0.999888	12	22	0.00196096	9606	Homo sapiens	SMARCC2;PRMT1	Q8TAQ2;Q99873	SPSB1;ACTN2;EED;NCOA3	Q96LA8;Q86X55;P62805;Q16576;Q9Y6K1;Q99873	R-HSA-5661126;R-HSA-5205822;R-HSA-5205820;R-HSA-5205867;R-HSA-5212679;R-HSA-5205799;R-HSA-5205798;R-HSA-3215448;R-HSA-5205861;R-HSA-5229203;R-HSA-5229010;R-HSA-5225649
Transcriptional regulation by RUNX2	9	144	12	452	0.0106242	0.999898	0.999898	29	84	0.0074873	9606	Homo sapiens	PSMA5;PSMD11;SMURF1;PSME1;PSMD1;NR3C1;PSMA7;RBX1	O14818;P28066;Q9HCE7;O00231;P62877;P04150;ENSG00000198742;Q06323;Q99460	GYS1;TCF7L2;TLX3;BAG3;CCNE1;SUFU;RPA2;FOS;TOP1;TEAD2;KLF2;RELB	Q8TDD2;Q9UNE7;P10071;P35548;Q9GZV5;P38936;P46937;Q9HCE7;Q9UBN7;P49841;P42224;P00519	R-HSA-8937864;R-HSA-9008456;R-HSA-8985227;R-HSA-8939852;R-HSA-9008015;R-HSA-9007759;R-HSA-8937856;R-HSA-9008389;R-HSA-8939801;R-HSA-9008475;R-HSA-9009309;R-HSA-8937820;R-HSA-9009308;R-HSA-9008476;R-HSA-9008479;R-HSA-9008478;R-HSA-9009362;R-HSA-9008215;R-HSA-8939688;R-HSA-9009451;R-HSA-9009452;R-HSA-9008110;R-HSA-9009401;R-HSA-9009403;R-HSA-8939706;R-HSA-8939900;R-HSA-9009085;R-HSA-2064932;R-HSA-8…
Regulation of mRNA stability by proteins that bind AU-rich elements	6	93	9	378	0.00686144	0.999899	0.999899	12	26	0.0023175	9606	Homo sapiens	PSMA5;PSMD11;PSME1;PSMD1;PSMA7;HSPA1A	P0DMV8;O14818;P28066;O00231;Q06323;Q99460	WEE1;RGS2;BAG3;HSPB8;ARRB1;TOP1;EIF3A;GEM;ACTB	Q04637;P31946;Q15717;P11142;P63104;P04792	R-HSA-450406;R-HSA-450550;R-HSA-450551;R-HSA-450580;R-HSA-482788;R-HSA-450533;R-HSA-450466;R-HSA-450494;R-HSA-450620;R-HSA-450394;R-HSA-517674;R-HSA-517705
MAP kinase activation in TLR cascade	1	69	4	167	0.00509075	0.999902	0.999902	6	32	0.0028523	9606	Homo sapiens	FOS	P01100	FOSB;FOS;ATF3;RELB	P05412;P15336;P19838	R-HSA-450292;R-HSA-450325;R-HSA-451634;R-HSA-168053;R-HSA-168440;R-HSA-168136
IRE1alpha activates chaperones	4	110	5	266	0.00811569	0.999905	0.999905	6	54	0.00481326	9606	Homo sapiens	DCTN1;DNAJB9	ENSG00000204843;Q14203;ENSG00000128590;Q9UBS3	MYCN;TLX3;DCTN1;PRKDC;PELI1	Q13105;Q14203;P51858;O14653;P61421	R-HSA-1791112;R-HSA-1791186;R-HSA-1791154;R-HSA-1791184;R-HSA-1791092;R-HSA-1791124
SUMOylation of DNA replication proteins	1	48	4	180	0.00354139	0.999906	0.999906	5	8	0.000713076	9606	Homo sapiens	TOP1	P11387	MYCN;PRKDC;PLK1;TOP1	P11388;O14965;P11387	R-HSA-4641350;R-HSA-5228525;R-HSA-4641362;R-HSA-4641342;R-HSA-4655404
EGFR downregulation	0	31	3	196	0.00228715	0.999906	0.999906	3	23	0.00205009	9606	Homo sapiens			VDR;PLK1;EIF3A	P26045;Q9UBC2	R-HSA-8867047;R-HSA-183072;R-HSA-8867044
Bile acid and bile salt metabolism	0	120	1	102	0.00885347	0.999906	0.999906	1	94	0.00837864	9606	Homo sapiens			VDR	Q15788;P19793;Q15596	R-HSA-5340251
Phase I - Functionalization of compounds	3	300	0	29	0.0221337	0.999913	0.999913	20	99	0.00882432	9606	Homo sapiens	ALDH2;CYP2F1;CYP4F11				R-HSA-76416;R-HSA-211873;R-HSA-76354;R-HSA-76453;R-HSA-211910;R-HSA-215526;R-HSA-212005;R-HSA-71723;R-HSA-211881;R-HSA-76397;R-HSA-211983;R-HSA-143468;R-HSA-76434;R-HSA-76466;R-HSA-211991;R-HSA-211988;R-HSA-211924;R-HSA-211962;R-HSA-76475;R-HSA-211929
Pre-NOTCH Expression and Processing	0	80	5	144	0.00590232	0.999914	0.999914	3	33	0.00294144	9606	Homo sapiens			PMM1;PRKDC;FOSB;FOS;ATF3	P05412;P46531;P20340	R-HSA-1912412;R-HSA-1912374;R-HSA-1912401
Integrin signaling	0	38	1	189	0.0028036	0.999914	0.999914	1	24	0.00213923	9606	Homo sapiens			ABL2	P46108	R-HSA-372697
Integrin alphaIIb beta3 signaling	0	38	1	189	0.0028036	0.999914	0.999914	1	24	0.00213923	9606	Homo sapiens			ABL2	P46108	R-HSA-372697
Interleukin-3, 5 and GM-CSF signaling	2	50	2	251	0.00368895	0.999919	0.999919	21	38	0.00338711	9606	Homo sapiens	INPP5D;IL3RA	Q92835;P26951	WEE1;ACTB	P63104	R-HSA-912527;R-HSA-913451;R-HSA-909738;R-HSA-879909;R-HSA-450031;R-HSA-879942;R-HSA-914182;R-HSA-879910;R-HSA-921155;R-HSA-879907;R-HSA-508247;R-HSA-453111;R-HSA-913374;R-HSA-879934;R-HSA-453104;R-HSA-879930;R-HSA-912757;R-HSA-879925;R-HSA-914036;R-HSA-450074;R-HSA-913424
Regulation of PTEN stability and activity	5	74	2	355	0.00545964	0.999919	0.999919	3	13	0.00115875	9606	Homo sapiens	PSMA5;PSMD11;PSME1;PSMD1;PSMA7	O14818;P28066;O00231;Q06323;Q99460	BAG3;GEM	P14373	R-HSA-8850997;R-HSA-8851011;R-HSA-8850992
Golgi Associated Vesicle Biogenesis	1	61	3	171	0.00450052	0.999921	0.999921	5	7	0.000623942	9606	Homo sapiens	ARRB1	P49407	BAG3;ARRB1;STX11	P50570;Q9UL45;P49407	R-HSA-421831;R-HSA-429815;R-HSA-421836;R-HSA-421835;R-HSA-421833
Transport of inorganic cations/anions and amino acids/oligopeptides	1	165	1	58	0.0121735	0.999924	0.999924	2	75	0.00668509	9606	Homo sapiens	SLC7A11	Q9UPY5	IL1RL1	Q9H2H9	R-HSA-352119;R-HSA-378513
Signaling by FGFR2	5	87	3	353	0.00641877	0.999925	0.999925	31	46	0.00410019	9606	Homo sapiens	POLR2A;POLR2B;KRAS;HRAS;FGF3	P24928;P30876;P01116;P01112;P11487	PLLP;ABL2;TOP1	P19174;O43559;P09651	R-HSA-5654614;R-HSA-5654615;R-HSA-5654612;R-HSA-5654677;R-HSA-5654608;R-HSA-5654622;R-HSA-190408;R-HSA-5654620;R-HSA-5654618;R-HSA-5654406;R-HSA-5654407;R-HSA-5654404;R-HSA-5654402;R-HSA-5654147;R-HSA-5654159;R-HSA-5654607;R-HSA-6803838;R-HSA-5654157;R-HSA-5654605;R-HSA-6803836;R-HSA-5654603;R-HSA-5654729;R-HSA-6803527;R-HSA-6803523;R-HSA-5654399;R-HSA-5654397;R-HSA-5654562;R-HSA-190260;R-HSA-894…
PI5P Regulates TP53 Acetylation	1	17	7	207	0.00125424	0.999928	0.999928	5	8	0.000713076	9606	Homo sapiens	PIP5K2B	P78356	SMURF1;CBS;VDR;NCOA3;TAT;TBX21;FOS	Q9H160;Q13526;Q09472	R-HSA-6811479;R-HSA-6811522;R-HSA-8877692;R-HSA-8877691;R-HSA-6810376
Interferon alpha/beta signaling	2	141	0	154	0.0104028	0.999931	0.999931	13	20	0.00178269	9606	Homo sapiens	SOCS1;IFNA21				R-HSA-912680;R-HSA-909732;R-HSA-909729;R-HSA-997314;R-HSA-909730;R-HSA-997311;R-HSA-909724;R-HSA-997309;R-HSA-909726;R-HSA-909720;R-HSA-909722;R-HSA-909719;R-HSA-909718
Signaling by NOTCH1	3	83	9	270	0.00612365	0.999936	0.999936	15	37	0.00329798	9606	Homo sapiens	JAG2;ARRB1;RBX1	P62877;P49407;Q9Y219	TRRAP;PRKDC;VDR;NCOA3;TAT;TBX21;ARRB1;TOP1;SMC4	Q16665;P01106;P46531;Q92793;Q09472	R-HSA-157632;R-HSA-157926;R-HSA-1980123;R-HSA-1980118;R-HSA-157353;R-HSA-1912396;R-HSA-1980044;R-HSA-1852623;R-HSA-1980074;R-HSA-1980138;R-HSA-1912394;R-HSA-1912388;R-HSA-1912391;R-HSA-1912385;R-HSA-1980067
Biological oxidations	9	547	1	42	0.0403571	0.999939	0.999939	28	186	0.016579	9606	Homo sapiens	GCLC;ACY3;ALDH2;GSTO2;UGT2A3;CHAC1;CYP2F1;CYP4F11	Q9HBI6;P05091;P24903;Q96HD9;Q6UWM9;P78417;Q9H4Y5;P48506;Q9BUX1	RAD51	P11245	R-HSA-76416;R-HSA-76354;R-HSA-211910;R-HSA-211983;R-HSA-174931;R-HSA-76434;R-HSA-211991;R-HSA-211988;R-HSA-211924;R-HSA-211929;R-HSA-174367;R-HSA-5433074;R-HSA-211873;R-HSA-76453;R-HSA-215526;R-HSA-212005;R-HSA-71723;R-HSA-211881;R-HSA-76397;R-HSA-143468;R-HSA-6785928;R-HSA-5696230;R-HSA-158832;R-HSA-76466;R-HSA-176054;R-HSA-174967;R-HSA-211962;R-HSA-76475
eNOS activation and regulation	0	41	2	192	0.00302494	0.999942	0.999942	2	26	0.0023175	9606	Homo sapiens			BAG3;ARPC3	P50570;O00401	R-HSA-203662;R-HSA-203565
Metabolism of nitric oxide	0	41	2	192	0.00302494	0.999942	0.999942	2	26	0.0023175	9606	Homo sapiens			BAG3;ARPC3	P50570;O00401	R-HSA-203662;R-HSA-203565
Fcgamma receptor (FCGR) dependent phagocytosis	3	193	4	168	0.0142393	0.999942	0.999942	11	42	0.00374365	9606	Homo sapiens	ARPC2;ARPC3;ACTB	O15144;O15145;P60709	ABL2;ARRB1;TOP1;ACTB	P53667;P19174;P23528;P00519	R-HSA-2130194;R-HSA-167686;R-HSA-2029466;R-HSA-442592;R-HSA-1861595;R-HSA-399950;R-HSA-2029476;R-HSA-2029460;R-HSA-2197690;R-HSA-419645;R-HSA-2029473
CREB3 factors activate genes	1	9	3	222	0.000664011	0.999949	0.999949	9	21	0.00187182	9606	Homo sapiens	C5orf41	Q8IUR6	EBP;TECR;PELI1	Q96BA8;Q68CJ9	R-HSA-8874212;R-HSA-8874194;R-HSA-8874849;R-HSA-8874193;R-HSA-8874208;R-HSA-8874206;R-HSA-8874202;R-HSA-8874201;R-HSA-8874184
Class A/1 (Rhodopsin-like receptors)	8	402	3	161	0.0296591	0.99995	0.99995	11	143	0.0127462	9606	Homo sapiens	HTR6;PTAFR;NPY2R;GNRHR;ADRB1;S1PR5;DRD4	P49146;Q9H228;P13945;P30968;P50406;P21917;P25105;P08588	CCNK;EMP1;ACTB	P43657;P46092;Q8TDS5;P25025	R-HSA-373813;R-HSA-419351;R-HSA-419428;R-HSA-391905;R-HSA-417890;R-HSA-390931;R-HSA-390674;R-HSA-391372;R-HSA-388863;R-HSA-373086;R-HSA-390846
RUNX2 regulates osteoblast differentiation	0	34	5	200	0.00250848	0.999951	0.999951	9	24	0.00213923	9606	Homo sapiens			GYS1;SUFU;RPA2;TOP1;TEAD2	Q8TDD2;P10071;Q9GZV5;P46937;Q9UBN7;P00519	R-HSA-8937864;R-HSA-8985227;R-HSA-8939852;R-HSA-8937820;R-HSA-8937856;R-HSA-2064932;R-HSA-9008389;R-HSA-8937844;R-HSA-9008215
SUMOylation of DNA damage response and repair proteins	3	79	8	283	0.00582854	0.999952	0.999952	17	24	0.00213923	9606	Homo sapiens	EID3;NSMCE2;RPA1	P27694;Q96MF7;Q8N140	TGIF1;RAD51;MYCN;TRRAP;PRKDC;ACTN2;PLK1;TOP1	P38398;Q8N726;P29590;Q14676;P43351;P09874;P54132;P23497	R-HSA-2997709;R-HSA-3000399;R-HSA-4551616;R-HSA-4568846;R-HSA-3000348;R-HSA-4551604;R-HSA-3000383;R-HSA-5228508;R-HSA-3000411;R-HSA-4568914;R-HSA-4568863;R-HSA-3108212;R-HSA-4570553;R-HSA-3000433;R-HSA-4551768;R-HSA-2997616;R-HSA-4570554
Platelet Aggregation (Plug Formation)	0	52	1	189	0.00383651	0.999953	0.999953	1	27	0.00240663	9606	Homo sapiens			ABL2	P46108	R-HSA-372697
Signaling by VEGF	6	134	3	384	0.00988638	0.999955	0.999955	10	83	0.00739816	9606	Homo sapiens	TPK1;SPHK1;KRAS;HRAS;PGF;ACTB	Q9NYA1;P49763;P60709;P22694;P01116;P01112	BAG3;HSPB8;ABL2	P46108;P19174;P04792	R-HSA-195378;R-HSA-5218845;R-HSA-167686;R-HSA-194311;R-HSA-5218823;R-HSA-5218822;R-HSA-4420202;R-HSA-5218854;R-HSA-4420153;R-HSA-5218916
Transcriptional activation of mitochondrial biogenesis	1	87	4	159	0.00641877	0.999955	0.999955	8	32	0.0028523	9606	Homo sapiens	GLUD1	P00367	TRRAP;HNF4A;FOSB;FOS	P15336;Q9UBK2;P11474	R-HSA-5688276;R-HSA-1592238;R-HSA-5688289;R-HSA-1368140;R-HSA-1605428;R-HSA-8940309;R-HSA-1592247;R-HSA-1592231
Repression of WNT target genes	1	16	6	219	0.00118046	0.999957	0.999957	6	7	0.000623942	9606	Homo sapiens	TCF7L2	Q9NQB0	CCNK;EED;SAP18;PARK7;STX11;TBX3	Q13547;Q08117	R-HSA-4649028;R-HSA-5334050;R-HSA-8944349;R-HSA-8944352;R-HSA-4641231;R-HSA-5229348
G0 and Early G1	1	38	7	221	0.0028036	0.999962	0.999962	9	27	0.00240663	9606	Homo sapiens	CCNE1	P24864	EED;PRKDC;PLK1;SAP18;PARK7;TOP1;CDKN3	Q13547;P11388;P06493;Q99741	R-HSA-1363303;R-HSA-1227670;R-HSA-1227671;R-HSA-1363314;R-HSA-8961934;R-HSA-1363311;R-HSA-8961619;R-HSA-8964531;R-HSA-1363306
Nonhomologous End-Joining (NHEJ)	1	57	4	200	0.0042054	0.999964	0.999964	12	13	0.00115875	9606	Homo sapiens	PRKDC	P78527	PRKDC;PLK1;TOP1;STX11	Q12888;Q96SD1;P78527;Q92993	R-HSA-5693574;R-HSA-5693575;R-HSA-5693604;R-HSA-5686900;R-HSA-5687360;R-HSA-5686704;R-HSA-5693599;R-HSA-5693615;R-HSA-5687183;R-HSA-5686924;R-HSA-5693533;R-HSA-5693578
Signaling by NOTCH3	1	63	2	181	0.00464807	0.999964	0.999964	6	37	0.00329798	9606	Homo sapiens	JAG2	Q9Y219	GDF15;PITX2	Q9Y5J3;P67809;Q9Y6A5	R-HSA-9013069;R-HSA-9017855;R-HSA-157124;R-HSA-9014129;R-HSA-9017797;R-HSA-9013284
GPCR ligand binding	13	593	4	177	0.0437509	0.999968	0.999968	16	170	0.0151529	9606	Homo sapiens	HTR6;PTCH1;ADM2;PTAFR;NPY2R;GNRHR;ADRB1;S1PR5;CD55;DRD4;WNT3;GIP	Q9H228;P49146;Q7Z4H4;Q13635;P13945;P30968;P50406;P21917;P56703;P08174;P09681;P25105;P08588	CCNK;EMP1;ACTB;GIP	P43657;P46092;P48546;Q8TDS5;P25025	R-HSA-445124;R-HSA-419428;R-HSA-391905;R-HSA-417890;R-HSA-391372;R-HSA-201708;R-HSA-420214;R-HSA-373813;R-HSA-419351;R-HSA-420274;R-HSA-390931;R-HSA-390674;R-HSA-879674;R-HSA-388863;R-HSA-373086;R-HSA-390846
Gene and protein expression by JAK-STAT signaling after Interleukin-12 stimulation	3	74	6	291	0.00545964	0.999971	0.999971	8	36	0.00320884	9606	Homo sapiens	GSTO2;IFNG	ENSG00000111537;P01579;P78417	DCTN1;PSME1;SAP18;ARRB1;TOP1;ACTB	P52907;P23528;P22626;Q9UL46;P60953;P09661	R-HSA-8950634;R-HSA-8950637;R-HSA-9006431;R-HSA-8950175;R-HSA-8950608;R-HSA-8950260;R-HSA-8950292;R-HSA-8950581
Apoptosis	12	177	6	610	0.0130589	0.999974	0.999974	31	122	0.0108744	9606	Homo sapiens	PSMA5;PSMD11;APAF1;DAPK3;PSME1;PMAIP1;PSMD1;GZMB;TNFRSF10A;YWHAG;PSMA7	ENSG00000141682;O14727;P61981;O14818;P28066;O00231;O00220;Q06323;Q99460;Q13794;O43293;P10144	TLX3;BAG3;ACTN2;PIM1;ARRB1;GEM	Q9Y5V3;Q92934;P51813;P06396;P08670;Q9UKG1	R-HSA-139906;R-HSA-211715;R-HSA-4331331;R-HSA-139905;R-HSA-508163;R-HSA-508162;R-HSA-198347;R-HSA-114252;R-HSA-114254;R-HSA-373717;R-HSA-114256;R-HSA-114259;R-HSA-114261;R-HSA-201622;R-HSA-3465448;R-HSA-201628;R-HSA-141156;R-HSA-418849;R-HSA-350319;R-HSA-350318;R-HSA-351849;R-HSA-3371359;R-HSA-374699;R-HSA-139952;R-HSA-140214;R-HSA-139893;R-HSA-139899;R-HSA-140216;R-HSA-139897;R-HSA-140217;R-HSA-…
Fatty acid metabolism	8	435	4	149	0.0320938	0.999975	0.999975	16	222	0.0197879	9606	Homo sapiens	PON2;ACOT11;TECR;MLYCD;PTGS2;CYP4F11;ALOXE3	P27169;Q9HBI6;Q8WXI4;Q9NZ01;O95822;Q15165;P35354;Q9BYJ1	TLX3;CBS;ADARB1;ACTB	O14561;Q08426	R-HSA-2161792;R-HSA-211873;R-HSA-8933547;R-HSA-6809263;R-HSA-8942208;R-HSA-977317;R-HSA-5690043;R-HSA-2309773;R-HSA-2309779;R-HSA-2161745;R-HSA-8932633;R-HSA-6809264;R-HSA-548831;R-HSA-2309787;R-HSA-2314686;R-HSA-2161951
RHO GTPase Effectors	10	315	10	381	0.0232404	0.999976	0.999976	45	107	0.00953739	9606	Homo sapiens	TUBA4;ARPC2;ARPC3;PLK1;ACTB;YWHAG;RHOB;CIT	O15144;O14578-3;P61981;O15145;P60709;P53350;P68366;P62745;Q9H853;O14578	MYOG;SPSB1;DCTN1;CCNE1;VDR;PLK1;ARRB1;TOP1;STX11;ACTB	P30622;P53667;P46527;P30307;Q16512;P23528;O60341;P11831;Q15596;P00519	R-HSA-5666070;R-HSA-5665751;R-HSA-2029466;R-HSA-5625745;R-HSA-5623632;R-HSA-5671763;R-HSA-5665809;R-HSA-5666001;R-HSA-5666129;R-HSA-75016;R-HSA-419087;R-HSA-2029460;R-HSA-8981443;R-HSA-5667037;R-HSA-419083;R-HSA-5671749;R-HSA-5623622;R-HSA-5666178;R-HSA-5665998;R-HSA-2197690;R-HSA-3928608;R-HSA-5625870;R-HSA-5665802;R-HSA-5626507;R-HSA-5672329;R-HSA-5625717;R-HSA-442592;R-HSA-5666160;R-HSA-562366…
Transcriptional regulation of white adipocyte differentiation	4	108	6	330	0.00796813	0.999978	0.999978	13	18	0.00160442	9606	Homo sapiens	NCOA3;CDC2L6;SLC2A4	P14672;Q9BWU1;Q9Y6Q9;ENSG00000181856	GYS1;VDR;HNF4A;NCOA3;TAT;TBX21	O43474;Q15788;P19793;Q9Y6Q9;Q9UBK2;Q15596;Q92793;Q09472	R-HSA-1183058;R-HSA-560491;R-HSA-560493;R-HSA-1183003;R-HSA-1183032;R-HSA-381262;R-HSA-560517;R-HSA-560472;R-HSA-560473;R-HSA-560510;R-HSA-381309;R-HSA-560498;R-HSA-381337
VEGFA-VEGFR2 Pathway	5	125	3	365	0.00922237	0.999979	0.999979	8	77	0.00686336	9606	Homo sapiens	TPK1;SPHK1;KRAS;HRAS;ACTB	Q9NYA1;P60709;P22694;P01116;P01112	BAG3;HSPB8;ABL2	P46108;P19174;P04792	R-HSA-5218845;R-HSA-167686;R-HSA-5218823;R-HSA-5218822;R-HSA-4420202;R-HSA-5218854;R-HSA-4420153;R-HSA-5218916
Toll Like Receptor 9 (TLR9) Cascade	4	110	10	343	0.00811569	0.999979	0.999979	30	66	0.00588288	9606	Homo sapiens	EEA1;PELI1;FOS;MYD88	Q15075;Q99836;P01100;Q96FA3	SYT1;OSGIN1;PELI1;FOSB;ULK1;FOS;ATF3;MYD88;GEM;RELB	Q9Y6K9;P05412;P15336;Q99836;P19838;Q9BQ95;Q9NWZ3;Q9Y4K3	R-HSA-975118;R-HSA-975180;R-HSA-975115;R-HSA-975175;R-HSA-975111;R-HSA-168136;R-HSA-975106;R-HSA-975170;R-HSA-975134;R-HSA-450325;R-HSA-5609665;R-HSA-933531;R-HSA-166869;R-HSA-975188;R-HSA-975125;R-HSA-975122;R-HSA-975185;R-HSA-1679098;R-HSA-168166;R-HSA-975142;R-HSA-975139;R-HSA-450292;R-HSA-975100;R-HSA-975098;R-HSA-451634;R-HSA-187895;R-HSA-975160;R-HSA-168053;R-HSA-168440;R-HSA-975156
Cell junction organization	2	94	3	239	0.00693522	0.99998	0.99998	6	37	0.00329798	9606	Homo sapiens	ACTN2;ACTB	P60709;P12814	ACTN2;PRKDC;TECR	P03950;P12814;Q13418	R-HSA-446391;R-HSA-430308;R-HSA-5692437;R-HSA-432897;R-HSA-433725;R-HSA-430347
BMAL1:CLOCK,NPAS2 activates circadian gene expression	1	70	5	191	0.00516453	0.99998	0.99998	6	31	0.00276317	9606	Homo sapiens	NR3C1	P04150	TF;CCNK;TLX3;DDIT3;ARRB1	Q16665;Q10586;P08709;O14503;P05121	R-HSA-1368133;R-HSA-879798;R-HSA-549428;R-HSA-549364;R-HSA-549493;R-HSA-879762
Transport of Mature Transcript to Cytoplasm	0	90	4	190	0.00664011	0.999981	0.999981	4	13	0.00115875	9606	Homo sapiens			CLK1;EMX2;TOP1;EIF4G3	Q07955;P84103;P06730;Q16629	R-HSA-158484;R-HSA-159050;R-HSA-75096;R-HSA-158447
DNA Damage/Telomere Stress Induced Senescence	1	71	3	201	0.00523831	0.999981	0.999981	3	18	0.00160442	9606	Homo sapiens	CCNE1	P24864	CCNE1;GFPT2;HMOX1	P38936;Q9NUX5	R-HSA-3785711;R-HSA-69562;R-HSA-4647613
Programmed Cell Death	12	185	6	625	0.0136491	0.999985	0.999985	34	135	0.0120332	9606	Homo sapiens	PSMA5;PSMD11;APAF1;DAPK3;PSME1;PMAIP1;PSMD1;GZMB;TNFRSF10A;YWHAG;PSMA7	ENSG00000141682;O14727;P61981;O14818;P28066;O00231;O00220;Q06323;Q99460;Q13794;O43293;P10144	TLX3;BAG3;ACTN2;PIM1;ARRB1;GEM	Q9Y5V3;Q92934;P51813;P06396;P08670;Q9UKG1	R-HSA-139906;R-HSA-211715;R-HSA-4331331;R-HSA-139905;R-HSA-508163;R-HSA-508162;R-HSA-198347;R-HSA-114252;R-HSA-114254;R-HSA-373717;R-HSA-114256;R-HSA-114259;R-HSA-114261;R-HSA-201622;R-HSA-5675456;R-HSA-5213462;R-HSA-3465448;R-HSA-201628;R-HSA-3465429;R-HSA-141156;R-HSA-418849;R-HSA-350319;R-HSA-350318;R-HSA-351849;R-HSA-3371359;R-HSA-374699;R-HSA-139952;R-HSA-140214;R-HSA-139893;R-HSA-139899;R-H…
Signaling by MET	2	87	1	254	0.00641877	0.999985	0.999985	4	49	0.00436759	9606	Homo sapiens	KRAS;HRAS	P01116;P01112	ARRB1	P12931	R-HSA-8851877;R-HSA-8874083;R-HSA-8851827;R-HSA-8851899
TRAF6 mediated induction of NFkB and MAP kinases upon TLR7/8 or 9 activation	3	104	8	307	0.00767301	0.999986	0.999986	14	47	0.00418932	9606	Homo sapiens	PELI1;FOS;MYD88	Q99836;P01100;Q96FA3	SYT1;OSGIN1;FOSB;ULK1;FOS;ATF3;GEM;RELB	Q9Y6K9;P05412;P15336;P19838;Q9BQ95;Q9Y4K3	R-HSA-168166;R-HSA-975142;R-HSA-168136;R-HSA-975139;R-HSA-450292;R-HSA-975100;R-HSA-450325;R-HSA-5609665;R-HSA-451634;R-HSA-168053;R-HSA-166869;R-HSA-168440;R-HSA-975122;R-HSA-975185
TNFR1-induced NFkappaB signaling pathway	0	30	6	238	0.00221337	0.999987	0.999987	2	5	0.000445673	9606	Homo sapiens			TCF7L2;ACTN2;EED;PARK7;PITX2;GEM	P63244;Q13077	R-HSA-5357776;R-HSA-5357780
MyD88:Mal cascade initiated on plasma membrane	4	111	10	358	0.00818946	0.999987	0.999987	27	63	0.00561547	9606	Homo sapiens	SOCS1;PELI1;FOS;MYD88	Q99836;O15524;P01100;Q96FA3	SYT1;OSGIN1;PELI1;FOSB;ULK1;FOS;ATF3;MYD88;GEM;RELB	Q9Y6K9;P05412;P15336;Q99836;P19838;Q9BQ95;P58753;Q9NWZ3;Q9Y4K3	R-HSA-166082;R-HSA-937034;R-HSA-2559456;R-HSA-166091;R-HSA-168136;R-HSA-166286;R-HSA-936963;R-HSA-166284;R-HSA-450325;R-HSA-5609665;R-HSA-937050;R-HSA-2262775;R-HSA-166869;R-HSA-166362;R-HSA-166363;R-HSA-937044;R-HSA-2262777;R-HSA-168166;R-HSA-166119;R-HSA-937059;R-HSA-937022;R-HSA-450292;R-HSA-451634;R-HSA-168053;R-HSA-937079;R-HSA-168440;R-HSA-166072
Regulation of TP53 Activity through Acetylation	1	39	8	227	0.00287738	0.999987	0.999987	7	14	0.00124788	9606	Homo sapiens	PIP5K2B	P78356	TGIF1;SMURF1;CBS;VDR;NCOA3;TAT;TBX21;FOS	Q9H160;Q13526;P29590;Q09472	R-HSA-6811479;R-HSA-6805620;R-HSA-6811522;R-HSA-8877692;R-HSA-3222093;R-HSA-8877691;R-HSA-6810376
Unfolded Protein Response (UPR)	11	160	10	570	0.0118046	0.999987	0.999987	24	95	0.00846778	9606	Homo sapiens	DCTN1;DDIT3;DNAJB9;C5orf41;ATF3;HERPUD1	ENSG00000051108;ENSG00000175197;ENSG00000204843;Q14203;P35638;P18847;ENSG00000128590;Q9UBS3;Q8IUR6;Q15011;ENSG00000162772	EBP;MYCN;TLX3;DCTN1;PRKDC;DDIT3;TECR;PELI1;FOS;ATF3	Q13105;P18848;P35638;Q14203;P18847;P51858;O14653;Q96BA8;P61421;Q68CJ9	R-HSA-8874212;R-HSA-517731;R-HSA-8874849;R-HSA-8874208;R-HSA-1791186;R-HSA-1791154;R-HSA-1791056;R-HSA-1791184;R-HSA-1791095;R-HSA-381128;R-HSA-1791092;R-HSA-1791124;R-HSA-8874184;R-HSA-1791112;R-HSA-1791118;R-HSA-1791150;R-HSA-8874194;R-HSA-8874193;R-HSA-1791180;R-HSA-1791107;R-HSA-8874206;R-HSA-8874202;R-HSA-1791173;R-HSA-8874201
Amyloid fiber formation	1	78	5	198	0.00575476	0.999988	0.999988	6	28	0.00249577	9606	Homo sapiens	TF	P02788	RGS2;FOS;INHA;MYD88;PSMA7	Q8IUQ4;O60260;P05067	R-HSA-976734;R-HSA-8871494;R-HSA-5660757;R-HSA-5658574;R-HSA-5692495;R-HSA-977136
Toll Like Receptor TLR6:TLR2 Cascade	4	111	10	362	0.00818946	0.999988	0.999988	27	65	0.00579374	9606	Homo sapiens	SOCS1;PELI1;FOS;MYD88	Q99836;O15524;P01100;Q96FA3	SYT1;OSGIN1;PELI1;FOSB;ULK1;FOS;ATF3;MYD88;GEM;RELB	Q9Y6K9;P05412;P15336;Q99836;P19838;Q9BQ95;P58753;Q9NWZ3;Q9Y4K3	R-HSA-166082;R-HSA-937034;R-HSA-2559456;R-HSA-166091;R-HSA-168136;R-HSA-166286;R-HSA-936963;R-HSA-166284;R-HSA-450325;R-HSA-5609665;R-HSA-937050;R-HSA-2262775;R-HSA-166869;R-HSA-166362;R-HSA-166363;R-HSA-937044;R-HSA-2262777;R-HSA-168166;R-HSA-166119;R-HSA-937059;R-HSA-937022;R-HSA-450292;R-HSA-451634;R-HSA-168053;R-HSA-937079;R-HSA-168440;R-HSA-166072
Toll Like Receptor TLR1:TLR2 Cascade	4	114	10	359	0.0084108	0.999988	0.999988	27	65	0.00579374	9606	Homo sapiens	SOCS1;PELI1;FOS;MYD88	Q99836;O15524;P01100;Q96FA3	SYT1;OSGIN1;PELI1;FOSB;ULK1;FOS;ATF3;MYD88;GEM;RELB	Q9Y6K9;P05412;P15336;Q99836;P19838;Q9BQ95;P58753;Q9NWZ3;Q9Y4K3	R-HSA-166082;R-HSA-937034;R-HSA-2559456;R-HSA-166091;R-HSA-168136;R-HSA-166286;R-HSA-936963;R-HSA-166284;R-HSA-450325;R-HSA-5609665;R-HSA-937050;R-HSA-2262775;R-HSA-166869;R-HSA-166362;R-HSA-166363;R-HSA-937044;R-HSA-2262777;R-HSA-168166;R-HSA-166119;R-HSA-937059;R-HSA-937022;R-HSA-450292;R-HSA-451634;R-HSA-168053;R-HSA-937079;R-HSA-168440;R-HSA-166072
Other interleukin signaling	0	26	2	250	0.00191825	0.999989	0.999989	2	19	0.00169356	9606	Homo sapiens			HMOX1;STX11	Q16623;Q12846	R-HSA-9014074;R-HSA-449117
Toll Like Receptor 2 (TLR2) Cascade	4	114	10	362	0.0084108	0.99999	0.99999	27	67	0.00597201	9606	Homo sapiens	SOCS1;PELI1;FOS;MYD88	Q99836;O15524;P01100;Q96FA3	SYT1;OSGIN1;PELI1;FOSB;ULK1;FOS;ATF3;MYD88;GEM;RELB	Q9Y6K9;P05412;P15336;Q99836;P19838;Q9BQ95;P58753;Q9NWZ3;Q9Y4K3	R-HSA-166082;R-HSA-937034;R-HSA-2559456;R-HSA-166091;R-HSA-168136;R-HSA-166286;R-HSA-936963;R-HSA-166284;R-HSA-450325;R-HSA-5609665;R-HSA-937050;R-HSA-2262775;R-HSA-166869;R-HSA-166362;R-HSA-166363;R-HSA-937044;R-HSA-2262777;R-HSA-168166;R-HSA-166119;R-HSA-937059;R-HSA-937022;R-HSA-450292;R-HSA-451634;R-HSA-168053;R-HSA-937079;R-HSA-168440;R-HSA-166072
Integrin cell surface interactions	2	86	5	262	0.00634499	0.99999	0.99999	6	54	0.00481326	9606	Homo sapiens	ITGB7;JAM2	P57087;P26010	PRDX3;ARPC3;MCM4;TOP1;CTGF	P02751;P19320	R-HSA-265428;R-HSA-202706;R-HSA-265422;R-HSA-199032;R-HSA-349593;R-HSA-198941
RUNX2 regulates bone development	0	43	5	233	0.0031725	0.99999	0.99999	9	32	0.0028523	9606	Homo sapiens			GYS1;SUFU;RPA2;TOP1;TEAD2	Q8TDD2;P10071;Q9GZV5;P46937;Q9UBN7;P00519	R-HSA-8937864;R-HSA-8985227;R-HSA-8939852;R-HSA-8937820;R-HSA-8937856;R-HSA-2064932;R-HSA-9008389;R-HSA-8937844;R-HSA-9008215
MyD88 cascade initiated on plasma membrane	3	95	10	331	0.007009	0.999991	0.999991	24	57	0.00508067	9606	Homo sapiens	PELI1;FOS;MYD88	Q99836;P01100;Q96FA3	SYT1;OSGIN1;PELI1;FOSB;ULK1;FOS;ATF3;MYD88;GEM;RELB	Q9Y6K9;P05412;P15336;Q99836;P19838;Q9BQ95;Q9NWZ3;Q9Y4K3	R-HSA-975852;R-HSA-975853;R-HSA-168166;R-HSA-937034;R-HSA-975880;R-HSA-975878;R-HSA-975879;R-HSA-168136;R-HSA-975874;R-HSA-936963;R-HSA-975873;R-HSA-450292;R-HSA-450325;R-HSA-975866;R-HSA-5609665;R-HSA-937050;R-HSA-451634;R-HSA-168053;R-HSA-166869;R-HSA-975865;R-HSA-168440;R-HSA-937044;R-HSA-975861;R-HSA-975857
Toll Like Receptor 10 (TLR10) Cascade	3	95	10	331	0.007009	0.999991	0.999991	24	58	0.0051698	9606	Homo sapiens	PELI1;FOS;MYD88	Q99836;P01100;Q96FA3	SYT1;OSGIN1;PELI1;FOSB;ULK1;FOS;ATF3;MYD88;GEM;RELB	Q9Y6K9;P05412;P15336;Q99836;P19838;Q9BQ95;Q9NWZ3;Q9Y4K3	R-HSA-975852;R-HSA-975853;R-HSA-168166;R-HSA-937034;R-HSA-975880;R-HSA-975878;R-HSA-975879;R-HSA-168136;R-HSA-975874;R-HSA-936963;R-HSA-975873;R-HSA-450292;R-HSA-450325;R-HSA-975866;R-HSA-5609665;R-HSA-937050;R-HSA-451634;R-HSA-168053;R-HSA-166869;R-HSA-975865;R-HSA-168440;R-HSA-937044;R-HSA-975861;R-HSA-975857
Toll Like Receptor 5 (TLR5) Cascade	3	95	10	332	0.007009	0.999991	0.999991	24	58	0.0051698	9606	Homo sapiens	PELI1;FOS;MYD88	Q99836;P01100;Q96FA3	SYT1;OSGIN1;PELI1;FOSB;ULK1;FOS;ATF3;MYD88;GEM;RELB	Q9Y6K9;P05412;P15336;Q99836;P19838;Q9BQ95;Q9NWZ3;Q9Y4K3	R-HSA-975852;R-HSA-975853;R-HSA-168166;R-HSA-937034;R-HSA-975880;R-HSA-975878;R-HSA-975879;R-HSA-168136;R-HSA-975874;R-HSA-936963;R-HSA-975873;R-HSA-450292;R-HSA-450325;R-HSA-975866;R-HSA-5609665;R-HSA-937050;R-HSA-451634;R-HSA-168053;R-HSA-166869;R-HSA-975865;R-HSA-168440;R-HSA-937044;R-HSA-975861;R-HSA-975857
Platelet activation, signaling and aggregation	11	305	6	473	0.0225026	0.999992	0.999992	17	114	0.0101613	9606	Homo sapiens	TF;TUBA4;AHSG;ACTN2;IL3RA;TIMP3;ARRB1;CLU;DGKH;RHOB	P35609;P12814;P68366;P62745;P02765;P02787;P35625;P26951;P49407;Q86XP1;P10909	PEBP1;ABL2;KRAS;ARRB1;ITGB7;STX11	P04049;P46108;P32121;P21333;P49407;Q12846	R-HSA-426240;R-HSA-481007;R-HSA-418158;R-HSA-443439;R-HSA-418091;R-HSA-198284;R-HSA-443831;R-HSA-482772;R-HSA-418163;R-HSA-442291;R-HSA-482770;R-HSA-430096;R-HSA-481009;R-HSA-418172;R-HSA-372697;R-HSA-418170;R-HSA-114684
mTOR signalling	0	49	8	251	0.00361517	0.999992	0.999992	8	28	0.00249577	9606	Homo sapiens			WEE1;EMX2;PLK1;ARRB1;EIF4G3;EIF3A;GEM;COASY	Q04637;P35813;P31946;P23588;P06730;P23443	R-HSA-380949;R-HSA-165777;R-HSA-165766;R-HSA-165718;R-HSA-165758;R-HSA-165726;R-HSA-165708;R-HSA-5672824
Protein ubiquitination	1	80	2	203	0.00590232	0.999992	0.999992	4	31	0.00276317	9606	Homo sapiens	PRKDC	P78527	TOP1;LITAF	P62979;P62987;P78527	R-HSA-8853503;R-HSA-8938770;R-HSA-8853514;R-HSA-8938773
Phospholipid metabolism	4	315	1	138	0.0232404	0.999993	0.999993	14	218	0.0194313	9606	Homo sapiens	INPP5D;PLA2G4C;PIP5K2B;PIK3C2B	Q9UP65;Q92835;P78356;O00750	PIM1	P51813	R-HSA-1482868;R-HSA-6811522;R-HSA-1482545;R-HSA-1676145;R-HSA-8871373;R-HSA-1482629;R-HSA-1675949;R-HSA-1676109;R-HSA-1482816;R-HSA-1675776;R-HSA-1482892;R-HSA-1482827;R-HSA-1482571;R-HSA-1482696
Cell death signalling via NRAGE, NRIF and NADE	0	80	6	206	0.00590232	0.999993	0.999993	3	17	0.00151529	9606	Homo sapiens			TLX3;BAG3;VDR;ACTN2;SESN2;ULK1	Q13501;Q9Y5V3;Q92934	R-HSA-205075;R-HSA-205008;R-HSA-205115
Cytosolic sensors of pathogen-associated DNA	2	86	3	273	0.00634499	0.999993	0.999993	10	48	0.00427846	9606	Homo sapiens	PRKDC;MYD88	P78527;Q99836	TOP1;PITX2;MYD88	Q08211;Q99836;P78527;P35222	R-HSA-1834939;R-HSA-168166;R-HSA-933531;R-HSA-3134954;R-HSA-3134953;R-HSA-3134904;R-HSA-3134901;R-HSA-3134821;R-HSA-3134883;R-HSA-3134914
Negative regulators of DDX58/IFIH1 signaling	0	36	2	252	0.00265604	0.999993	0.999993	2	13	0.00115875	9606	Homo sapiens			CBS;FOS	Q13526	R-HSA-936462;R-HSA-936380
Signaling by FGFR4	2	50	2	305	0.00368895	0.999993	0.999993	6	41	0.00365451	9606	Homo sapiens	KRAS;HRAS	P01116;P01112	PLLP;ABL2	P19174;O43559	R-HSA-5654663;R-HSA-5654163;R-HSA-8941613;R-HSA-5654426;R-HSA-5654651;R-HSA-5654169
SMAD2/SMAD3:SMAD4 heterotrimer regulates transcription	2	39	12	315	0.00287738	0.999994	0.999994	10	17	0.00151529	9606	Homo sapiens	TGIF1;CCNK	Q15583;O75909	MYCN;TLX3;TRRAP;VDR;SMURF1;TBX21;FOSB;TOP1;FOS;FOXO4;SMC4;TEAD2	Q9GZV5;P01106;P17275;Q13485;Q13573;P05121;P08047;O15105	R-HSA-5252001;R-HSA-2186771;R-HSA-1484099;R-HSA-2031355;R-HSA-2176475;R-HSA-2106586;R-HSA-2187293;R-HSA-2187309;R-HSA-170847;R-HSA-2106591
Interleukin-2 family signaling	2	47	1	321	0.00346761	0.999994	0.999994	7	48	0.00427846	9606	Homo sapiens	INPP5D;IL3RA	Q92835;P26951	IL4	P31785	R-HSA-508247;R-HSA-453111;R-HSA-451895;R-HSA-912527;R-HSA-913374;R-HSA-453104;R-HSA-913424
Signaling by FGFR3	2	52	2	306	0.00383651	0.999994	0.999994	6	43	0.00383278	9606	Homo sapiens	KRAS;HRAS	P01116;P01112	PLLP;ABL2	P19174;O43559	R-HSA-5654647;R-HSA-5654148;R-HSA-8941628;R-HSA-5654224;R-HSA-5654623;R-HSA-5654413
Diseases of signal transduction	22	467	17	763	0.0344548	0.999994	0.999994	93	297	0.0264729	9606	Homo sapiens	JAG2;KL;TCF7L2;PSMD11;PEBP1;ARRB1;FOXO4;PSMA7;ACTB;FGF3;RBX1;PSMA5;SPRED2;POLR2A;POLR2B;PSME1;PSMD1;KRAS;HRAS;HBEGF	P30876;P28066;P60709;O00231;Q7Z698;P30086;Q99075;Q06323;Q99460;Q9Y219;P11487;P24928;O14818;Q9UEF7-2;Q9UEF7-1;P62877;Q9NQB0;P98177-1;P01116;P98177-2;P49407;P01112	TGIF1;ACTN2;PRKDC;TRRAP;VDR;NCOA3;TAT;PLK1;ARRB1;FOXO4;SMC4;STX11;RELB;GYS1;TBX21;ABL2;TOP1	P19174;Q92934;P00533;P01106;O15169;P46531;Q13485;Q92793;Q00987;P49841;Q09472	R-HSA-6802919;R-HSA-6802918;R-HSA-6802916;R-HSA-6802915;R-HSA-6802914;R-HSA-2220964;R-HSA-2220967;R-HSA-6802912;R-HSA-6802926;R-HSA-5654748;R-HSA-6802925;R-HSA-2220971;R-HSA-4839746;R-HSA-6802924;R-HSA-6802922;R-HSA-6802921;R-HSA-2666278;R-HSA-6802935;R-HSA-6802934;R-HSA-2220976;R-HSA-6802933;R-HSA-6802932;R-HSA-8936731;R-HSA-2220978;R-HSA-5655233;R-HSA-6802943;R-HSA-2220985;R-HSA-5655247;R-HSA-6…
Glycerophospholipid biosynthesis	1	222	0	63	0.0163789	0.999995	0.999995	8	133	0.0118549	9606	Homo sapiens	PLA2G4C				R-HSA-1482868;R-HSA-1482629;R-HSA-1482816;R-HSA-1482545;R-HSA-1482892;R-HSA-1482827;R-HSA-1482571;R-HSA-1482696
NOTCH1 Intracellular Domain Regulates Transcription	1	56	9	241	0.00413162	0.999995	0.999995	7	16	0.00142615	9606	Homo sapiens	RBX1	P62877	TRRAP;PRKDC;VDR;NCOA3;TAT;TBX21;ARRB1;TOP1;SMC4	Q16665;P01106;P46531;Q92793;Q09472	R-HSA-1912396;R-HSA-1852623;R-HSA-1912394;R-HSA-1912388;R-HSA-1912391;R-HSA-1912385;R-HSA-1980067
Signaling by Rho GTPases	12	446	10	381	0.0329054	0.999995	0.999995	50	112	0.00998306	9606	Homo sapiens	INPP5B;TUBA4;ARPC2;ARPC3;GDI2;PLK1;ACTB;YWHAG;RHOB;CIT	P32019;P50395;O15144;O14578-3;P61981;O15145;P60709;P53350;P68366;P62745;Q9H853;O14578	MYOG;SPSB1;DCTN1;CCNE1;VDR;PLK1;ARRB1;TOP1;STX11;ACTB	P30622;P53667;P46527;P30307;Q16512;P23528;O60341;P11831;Q15596;P00519	R-HSA-5665751;R-HSA-2029466;R-HSA-5623632;R-HSA-5671763;R-HSA-5666001;R-HSA-5666129;R-HSA-75016;R-HSA-419087;R-HSA-2029460;R-HSA-5667037;R-HSA-419083;R-HSA-5671749;R-HSA-5623622;R-HSA-5665998;R-HSA-2197690;R-HSA-3928608;R-HSA-5625717;R-HSA-194854;R-HSA-5666160;R-HSA-5623667;R-HSA-5625849;R-HSA-5665659;R-HSA-5666169;R-HSA-5665767;R-HSA-2130194;R-HSA-5671919;R-HSA-203070;R-HSA-2029473;R-HSA-5666070…
Interleukin-12 signaling	3	85	6	333	0.00627121	0.999995	0.999995	8	56	0.00499153	9606	Homo sapiens	GSTO2;IFNG	ENSG00000111537;P01579;P78417	DCTN1;PSME1;SAP18;ARRB1;TOP1;ACTB	P52907;P23528;P22626;Q9UL46;P60953;P09661	R-HSA-8950634;R-HSA-8950637;R-HSA-9006431;R-HSA-8950175;R-HSA-8950608;R-HSA-8950260;R-HSA-8950292;R-HSA-8950581
Peptide ligand-binding receptors	1	194	2	98	0.0143131	0.999995	0.999995	3	73	0.00650682	9606	Homo sapiens	NPY2R	P49146	EMP1;ACTB	P46092;P25025	R-HSA-373813;R-HSA-388863;R-HSA-373086
MyD88 dependent cascade initiated on endosome	3	106	10	340	0.00782057	0.999996	0.999996	28	62	0.00552634	9606	Homo sapiens	PELI1;FOS;MYD88	Q99836;P01100;Q96FA3	SYT1;OSGIN1;PELI1;FOSB;ULK1;FOS;ATF3;MYD88;GEM;RELB	Q9Y6K9;P05412;P15336;Q99836;P19838;Q9BQ95;Q9NWZ3;Q9Y4K3	R-HSA-975118;R-HSA-975180;R-HSA-975115;R-HSA-975175;R-HSA-975111;R-HSA-168136;R-HSA-975106;R-HSA-975170;R-HSA-975134;R-HSA-450325;R-HSA-5609665;R-HSA-933531;R-HSA-166869;R-HSA-975188;R-HSA-975125;R-HSA-975122;R-HSA-975185;R-HSA-168166;R-HSA-975142;R-HSA-975139;R-HSA-450292;R-HSA-975100;R-HSA-975098;R-HSA-451634;R-HSA-975160;R-HSA-168053;R-HSA-168440;R-HSA-975156
Toll Like Receptor 7/8 (TLR7/8) Cascade	3	106	10	340	0.00782057	0.999996	0.999996	28	63	0.00561547	9606	Homo sapiens	PELI1;FOS;MYD88	Q99836;P01100;Q96FA3	SYT1;OSGIN1;PELI1;FOSB;ULK1;FOS;ATF3;MYD88;GEM;RELB	Q9Y6K9;P05412;P15336;Q99836;P19838;Q9BQ95;Q9NWZ3;Q9Y4K3	R-HSA-975118;R-HSA-975180;R-HSA-975115;R-HSA-975175;R-HSA-975111;R-HSA-168136;R-HSA-975106;R-HSA-975170;R-HSA-975134;R-HSA-450325;R-HSA-5609665;R-HSA-933531;R-HSA-166869;R-HSA-975188;R-HSA-975125;R-HSA-975122;R-HSA-975185;R-HSA-168166;R-HSA-975142;R-HSA-975139;R-HSA-450292;R-HSA-975100;R-HSA-975098;R-HSA-451634;R-HSA-975160;R-HSA-168053;R-HSA-168440;R-HSA-975156
PIP3 activates AKT signaling	16	309	11	671	0.0227977	0.999996	0.999996	16	85	0.00757643	9606	Homo sapiens	KL;PSMD11;EED;MIR21;FOXO4;PSMA7;FGF3;PSMA5;IL1RL1;PSME1;PIP5K2B;PSMD1;MYD88;HBEGF	P28066;P78356;O00231;Q99075;Q06323;Q99460;O75530;MI0000077;P11487;O14818;Q9UEF7-2;Q9UEF7-1;P98177-1;P98177-2;Q99836;Q01638	TGIF1;ACTN2;BAG3;PLK1;FOSB;MCM4;ARRB1;FOS;ATF3;MYD88;GEM	P05412;P15336;Q92934;P29590;Q03112;Q93009;Q00987;P14373	R-HSA-8944104;R-HSA-199299;R-HSA-8943817;R-HSA-198599;R-HSA-8851011;R-HSA-8944397;R-HSA-8944047;R-HSA-198347;R-HSA-6807118;R-HSA-8944706;R-HSA-8943811;R-HSA-2316434;R-HSA-8850997;R-HSA-8850992;R-HSA-1675776;R-HSA-8944497
HDR through Homologous Recombination (HR) or Single Strand Annealing (SSA)	4	124	5	375	0.00914859	0.999996	0.999996	30	42	0.00374365	9606	Homo sapiens	RAD51;RPA1;RPA2;RAD9A	P27694;P15927;Q99638;Q06609	RAD51;SMURF1;PLK1;TOP1;STX11	Q12888;Q86YC2;O14757;O43542;O75771;P43351;P51587;Q06609;Q92993;P00519;O43502	R-HSA-5684887;R-HSA-5693589;R-HSA-5684882;R-HSA-5686483;R-HSA-5685011;R-HSA-5693584;R-HSA-5685341;R-HSA-5693593;R-HSA-5685318;R-HSA-5685319;R-HSA-5686469;R-HSA-5686657;R-HSA-5685838;R-HSA-5687758;R-HSA-5693580;R-HSA-5686410;R-HSA-5684875;R-HSA-75998;R-HSA-5693620;R-HSA-5686642;R-HSA-5693564;R-HSA-5685242;R-HSA-5686587;R-HSA-5693561;R-HSA-5693542;R-HSA-5684071;R-HSA-5685156;R-HSA-5693539;R-HSA-568…
Major pathway of rRNA processing in the nucleolus and cytosol	4	189	3	293	0.0139442	0.999996	0.999996	4	7	0.000623942	9606	Homo sapiens	RPL30;RPL14;RPL8;RPS13	P62277;P50914;P62917;P62888	ARRB1;TOP1;STX11	P19338;Q13895	R-HSA-6791223;R-HSA-6791221;R-HSA-6791218;R-HSA-6791227
Transport of bile salts and organic acids, metal ions and amine compounds	1	165	0	137	0.0121735	0.999997	0.999997	1	66	0.00588288	9606	Homo sapiens	SLC22A12				R-HSA-561253
Homology Directed Repair	4	130	5	378	0.00959126	0.999997	0.999997	30	50	0.00445673	9606	Homo sapiens	RAD51;RPA1;RPA2;RAD9A	P27694;P15927;Q99638;Q06609	RAD51;SMURF1;PLK1;TOP1;STX11	Q12888;Q86YC2;O14757;O43542;O75771;P43351;P51587;Q06609;Q92993;P00519;O43502	R-HSA-5684887;R-HSA-5693589;R-HSA-5684882;R-HSA-5686483;R-HSA-5685011;R-HSA-5693584;R-HSA-5685341;R-HSA-5693593;R-HSA-5685318;R-HSA-5685319;R-HSA-5686469;R-HSA-5686657;R-HSA-5685838;R-HSA-5687758;R-HSA-5693580;R-HSA-5686410;R-HSA-5684875;R-HSA-75998;R-HSA-5693620;R-HSA-5686642;R-HSA-5693564;R-HSA-5685242;R-HSA-5686587;R-HSA-5693561;R-HSA-5693542;R-HSA-5684071;R-HSA-5685156;R-HSA-5693539;R-HSA-568…
RUNX1 regulates genes involved in megakaryocyte differentiation and platelet function	1	78	9	228	0.00575476	0.999997	0.999997	15	33	0.00294144	9606	Homo sapiens	PRMT1	Q99873	SPSB1;EED;VDR;NCOA3;TAT;TBX21;SAP18;PARK7;KLF2	Q96LA8;Q13547;Q92831;Q99873;Q09472	R-HSA-8936616;R-HSA-8937097;R-HSA-8937037;R-HSA-8936621;R-HSA-8934735;R-HSA-8936481;R-HSA-8936995;R-HSA-8937016;R-HSA-8937050;R-HSA-8935740;R-HSA-8936979;R-HSA-8935731;R-HSA-8935732;R-HSA-8936628;R-HSA-8934742
Antiviral mechanism by IFN-stimulated genes	1	83	5	227	0.00612365	0.999998	0.999998	5	16	0.00142615	9606	Homo sapiens	EIF4G3	O43432	MYOG;CBS;ARRB1;FOS;LITAF	P46934;Q13526;O60573;O75688	R-HSA-936462;R-HSA-1678843;R-HSA-1678842;R-HSA-1169399;R-HSA-1169405
ISG15 antiviral mechanism	1	83	5	227	0.00612365	0.999998	0.999998	5	16	0.00142615	9606	Homo sapiens	EIF4G3	O43432	MYOG;CBS;ARRB1;FOS;LITAF	P46934;Q13526;O60573;O75688	R-HSA-936462;R-HSA-1678843;R-HSA-1678842;R-HSA-1169399;R-HSA-1169405
Ovarian tumor domain proteases	0	43	2	270	0.0031725	0.999998	0.999998	2	14	0.00124788	9606	Homo sapiens			GEM;CDKN3	Q9UGI0;P06493	R-HSA-6781905;R-HSA-8940100
rRNA processing in the nucleus and cytosol	4	207	3	295	0.0152722	0.999998	0.999998	4	15	0.00133702	9606	Homo sapiens	RPL30;RPL14;RPL8;RPS13	P62277;P50914;P62917;P62888	ARRB1;TOP1;STX11	P19338;Q13895	R-HSA-6791223;R-HSA-6791221;R-HSA-6791218;R-HSA-6791227
Opioid Signalling	1	103	1	212	0.00759923	0.999998	0.999998	7	49	0.00436759	9606	Homo sapiens	TPK1	P22694	GYS1	P62136	R-HSA-180038;R-HSA-111925;R-HSA-111924;R-HSA-177284;R-HSA-8951727;R-HSA-177275;R-HSA-111919
Intracellular signaling by second messengers	17	347	12	709	0.0256013	0.999998	0.999998	21	104	0.00926999	9606	Homo sapiens	KL;PSMD11;TPK1;EED;MIR21;FOXO4;PSMA7;FGF3;PSMA5;IL1RL1;PSME1;PIP5K2B;PSMD1;MYD88;HBEGF	P28066;P78356;O00231;Q99075;Q06323;Q99460;O75530;MI0000077;P11487;O14818;Q9UEF7-2;Q9UEF7-1;P22694;P98177-1;P98177-2;Q99836;Q01638	TGIF1;ACTN2;BAG3;PLK1;FOSB;ABL2;MCM4;ARRB1;FOS;ATF3;MYD88;GEM	P05412;P15336;P19174;Q92934;P29590;Q03112;Q93009;Q00987;P14373	R-HSA-8944104;R-HSA-199299;R-HSA-8943817;R-HSA-167686;R-HSA-198599;R-HSA-8851011;R-HSA-8944397;R-HSA-8944047;R-HSA-8951727;R-HSA-198347;R-HSA-6807118;R-HSA-8944706;R-HSA-8943811;R-HSA-111919;R-HSA-2316434;R-HSA-8850997;R-HSA-111925;R-HSA-111924;R-HSA-8850992;R-HSA-1675776;R-HSA-8944497
Chromatin modifying enzymes	6	257	9	388	0.0189612	0.999999	0.999999	30	84	0.0074873	9606	Homo sapiens	SMARCC2;EED;TRRAP;PRMT1;SAP18;ACTB	Q8TAQ2;Q9Y4A5;Q99873;P60709;O75530;O00422	SPSB1;VDR;ACTN2;EED;NCOA3;TAT;TBX21;FOSB;FOS	Q96LA8;P15336;Q86X55;Q15788;P62805;Q16576;Q9Y6K1;Q15596;Q92793;Q99873;Q09472	R-HSA-3321975;R-HSA-3301237;R-HSA-5212679;R-HSA-3697008;R-HSA-3662335;R-HSA-5651654;R-HSA-5661126;R-HSA-5661124;R-HSA-5661125;R-HSA-3662318;R-HSA-5579023;R-HSA-5229203;R-HSA-5229010;R-HSA-3769447;R-HSA-5651657;R-HSA-5423117;R-HSA-5579018;R-HSA-5205867;R-HSA-5205799;R-HSA-3321883;R-HSA-5205798;R-HSA-3215448;R-HSA-5638332;R-HSA-5205861;R-HSA-5423038;R-HSA-5205822;R-HSA-5205820;R-HSA-3318415;R-HSA-5…
Chromatin organization	6	257	9	388	0.0189612	0.999999	0.999999	30	84	0.0074873	9606	Homo sapiens	SMARCC2;EED;TRRAP;PRMT1;SAP18;ACTB	Q8TAQ2;Q9Y4A5;Q99873;P60709;O75530;O00422	SPSB1;VDR;ACTN2;EED;NCOA3;TAT;TBX21;FOSB;FOS	Q96LA8;P15336;Q86X55;Q15788;P62805;Q16576;Q9Y6K1;Q15596;Q92793;Q99873;Q09472	R-HSA-3321975;R-HSA-3301237;R-HSA-5212679;R-HSA-3697008;R-HSA-3662335;R-HSA-5651654;R-HSA-5661126;R-HSA-5661124;R-HSA-5661125;R-HSA-3662318;R-HSA-5579023;R-HSA-5229203;R-HSA-5229010;R-HSA-3769447;R-HSA-5651657;R-HSA-5423117;R-HSA-5579018;R-HSA-5205867;R-HSA-5205799;R-HSA-3321883;R-HSA-5205798;R-HSA-3215448;R-HSA-5638332;R-HSA-5205861;R-HSA-5423038;R-HSA-5205822;R-HSA-5205820;R-HSA-3318415;R-HSA-5…
Cell Cycle, Mitotic	24	568	15	839	0.0419064	0.999999	0.999999	157	334	0.0297709	9606	Homo sapiens	PSMD11;ORC1L;DCTN1;PLK1;RPA1;RPA2;SMC4;PSMA7;RBX1;PSMA5;WEE1;TUBA4;CCNE1;ALMS1;PSME1;PSMD1;MCM4;CEP290;YWHAG	Q8TCU4;P27694;O15078;P28066;P15927;Q14203-2;P53350;Q13415;O00231;Q99460;P33991;Q9H853;Q06323;ENSG00000166851;P61981;O14818;P30291;ENSG00000085840;P68366;Q9NTJ3;P62877;P24864;ENSG00000105173;Q13156	EED;PRKDC;VDR;NCOA3;TAT;PLK1;PARK7;RBX1;MYCN;CCNE1;TBX21;SAP18;MCM4;TOP1;CDKN3	Q13547;P30307;P38936;P63208;P49736;P24941;P06493;Q6PGQ7;O14965;Q99741;P46527;P53350;P11388;Q08050;Q13616;Q09472;Q9NYZ3	R-HSA-68611;R-HSA-2172194;R-HSA-156673;R-HSA-375302;R-HSA-156678;R-HSA-8852354;R-HSA-8961934;R-HSA-68615;R-HSA-8961678;R-HSA-156682;R-HSA-174088;R-HSA-8852362;R-HSA-2294574;R-HSA-2984226;R-HSA-8961671;R-HSA-69140;R-HSA-2520883;R-HSA-2294580;R-HSA-69142;R-HSA-156699;R-HSA-69144;R-HSA-8853405;R-HSA-174105;R-HSA-68637;R-HSA-2294590;R-HSA-188191;R-HSA-380455;R-HSA-174119;R-HSA-3000327;R-HSA-8853419;R…
Meiotic synapsis	0	62	2	265	0.0045743	0.999999	0.999999	1	6	0.000534807	9606	Homo sapiens			RAD51;TRRAP	P38398	R-HSA-912467
Nucleotide-binding domain, leucine rich repeat containing receptor (NLR) signaling pathways	1	65	5	286	0.00479563	0.999999	0.999999	9	44	0.00392192	9606	Homo sapiens	MEFV	O15553	SYT1;OSGIN1;MEFV;MYD88;STX11	Q9Y6K9;P10599;Q9H257;Q9ULZ3	R-HSA-844620;R-HSA-622415;R-HSA-879221;R-HSA-741395;R-HSA-1250280;R-HSA-1250264;R-HSA-877361;R-HSA-844610;R-HSA-1250253
Toll-Like Receptors Cascades	7	185	12	513	0.0136491	0.999999	0.999999	71	180	0.0160442	9606	Homo sapiens	EEA1;SOCS1;PELI1;FOS;LBP;CTSS;MYD88	P18428;Q15075;P25774;Q99836;O15524;P01100;Q96FA3	SYT1;PLK1;OSGIN1;PELI1;FOSB;ULK1;FOS;PARK7;ATF3;MYD88;GEM;RELB	Q9Y6K9;P05412;P15336;Q99836;P19838;Q13158;Q9BQ95;P58753;Q9NWZ3;Q9Y4K3;Q92844	R-HSA-975118;R-HSA-975115;R-HSA-975880;R-HSA-975878;R-HSA-9013889;R-HSA-975879;R-HSA-975111;R-HSA-166286;R-HSA-975106;R-HSA-975874;R-HSA-936963;R-HSA-166284;R-HSA-975873;R-HSA-975134;R-HSA-450325;R-HSA-166038;R-HSA-5609665;R-HSA-933531;R-HSA-936985;R-HSA-975125;R-HSA-1678981;R-HSA-975122;R-HSA-177694;R-HSA-975142;R-HSA-975139;R-HSA-937022;R-HSA-8869683;R-HSA-451634;R-HSA-975160;R-HSA-166072;R-HSA…
Host Interactions of HIV factors	7	148	6	518	0.0109193	0.999999	0.999999	11	54	0.00481326	9606	Homo sapiens	PSMA5;PSMD11;TAT;PSME1;PSMD1;PSMA7;RBX1	O14818;P28066;O00231;P62877;P04608;Q06323;Q99460	WEE1;PRKDC;TAT;DDIT4;TOP1;RBX1	O60563;P06748;Q9Y297;P63208;P50750;P05919	R-HSA-167234;R-HSA-167235;R-HSA-180736;R-HSA-180599;R-HSA-180725;R-HSA-180603;R-HSA-180555;R-HSA-180606;R-HSA-180591;R-HSA-180540;R-HSA-180573
PTEN Regulation	7	171	8	491	0.0126162	0.999999	0.999999	11	56	0.00499153	9606	Homo sapiens	PSMA5;PSMD11;EED;PSME1;PSMD1;MIR21;PSMA7	O14818;P28066;O00231;Q06323;Q99460;O75530;MI0000077	TGIF1;BAG3;FOSB;MCM4;FOS;ATF3;MYD88;GEM	P05412;P15336;P29590;Q03112;Q93009;P14373	R-HSA-8944104;R-HSA-8943817;R-HSA-8850997;R-HSA-8851011;R-HSA-8944397;R-HSA-8944047;R-HSA-8850992;R-HSA-6807118;R-HSA-8944497;R-HSA-8944706;R-HSA-8943811
Apoptotic cleavage of cellular proteins	0	38	3	303	0.0028036	0.999999	0.999999	5	36	0.00320884	9606	Homo sapiens			PIM1;ARRB1;GEM	P51813;P06396;P08670	R-HSA-201622;R-HSA-350319;R-HSA-350318;R-HSA-351849;R-HSA-201628
Signaling by PTK6	5	67	6	511	0.00494319	0.999999	0.999999	16	52	0.00463499	9606	Homo sapiens	CCNE1;KRAS;NR3C1;HRAS;HBEGF	P24864;P04150;P01116;Q99075;P01112	PRDX3;RGS2;INPP5D;ARRB1;TOP1;MYD88	Q5S007;Q16665;Q9UGK3;P23246;O75525	R-HSA-8981353;R-HSA-8848005;R-HSA-8981355;R-HSA-8848804;R-HSA-8856930;R-HSA-8857583;R-HSA-8857549;R-HSA-8857577;R-HSA-8848023;R-HSA-8849463;R-HSA-8848436;R-HSA-8857555;R-HSA-8849042;R-HSA-8848414;R-HSA-8857565;R-HSA-8847995
Signaling by Non-Receptor Tyrosine Kinases	5	67	6	511	0.00494319	0.999999	0.999999	16	52	0.00463499	9606	Homo sapiens	CCNE1;KRAS;NR3C1;HRAS;HBEGF	P24864;P04150;P01116;Q99075;P01112	PRDX3;RGS2;INPP5D;ARRB1;TOP1;MYD88	Q5S007;Q16665;Q9UGK3;P23246;O75525	R-HSA-8981353;R-HSA-8848005;R-HSA-8981355;R-HSA-8848804;R-HSA-8856930;R-HSA-8857583;R-HSA-8857549;R-HSA-8857577;R-HSA-8848023;R-HSA-8849463;R-HSA-8848436;R-HSA-8857555;R-HSA-8849042;R-HSA-8848414;R-HSA-8857565;R-HSA-8847995
Transcriptional Regulation by TP53	33	486	26	1213	0.0358566	0.999999	0.999999	86	259	0.0230858	9606	Homo sapiens	G6PD;CCNK;APAF1;PRMT1;TXNRD1;RPA1;RPA2;TNFRSF10A;FOS;PRDM1;GTF2H3;GTF2H4;POLR2A;POLR2B;CCNE1;SESN2;DDIT4;PMAIP1;PIP5K2B;C13orf15;BCL2L14;YWHAG;CDK5R1;RAD9A	P27694;Q92759;O75626;P15927;ENSG00000104689;ENSG00000121380;O00220;O14727;P61981;ENSG00000057657;O75909;Q9NX09;ENSG00000102760;P30876;ENSG00000130766;Q13889;P78356;P58004;P11413;ENSG00000090061;Q9H4X1;P24928;ENSG00000141682;ENSG00000120868;Q99873;P24864;Q13794;Q99638;Q9BZR8;ENSG00000168209;Q15078;P01100;Q16881	CCNK;PRKDC;TAT;ARRB1;FOXO4;PARK7;CBS;TBX21;PIM1;TGIF1;MYOG;SMURF1;VDR;ACTN2;NCOA3;PLK1;FOS;RBX1;SPSB1;MYCN;RAD51;CCNE1;DNAJA4;MCM4;TOP1;MYD88	Q13526;Q86X55;P31947;P06748;P38936;O96017;O14965;Q00987;Q9HB75;Q92466;Q9NYV4;Q9H160;P17936;P29590;Q09472;P30307;P04637;Q14004;Q8N726;P78560;Q93009;Q9UER7;P40692;Q92793;Q99873;O75604;P42575;O14757;Q8N9N5;P10599	R-HSA-6796647;R-HSA-3215152;R-HSA-4331331;R-HSA-6799332;R-HSA-6804194;R-HSA-6804193;R-HSA-5632732;R-HSA-3222072;R-HSA-6800490;R-HSA-3215295;R-HSA-6796649;R-HSA-5631941;R-HSA-6805620;R-HSA-3215144;R-HSA-6806394;R-HSA-6806392;R-HSA-5689972;R-HSA-6795460;R-HSA-6791235;R-HSA-6793666;R-HSA-6803917;R-HSA-3341343;R-HSA-6803914;R-HSA-73646;R-HSA-6811479;R-HSA-6803411;R-HSA-69685;R-HSA-140214;R-HSA-563273…
Cell-Cell communication	3	133	7	365	0.0098126	0.999999	0.999999	9	60	0.00534807	9606	Homo sapiens	ACTN2;ACTB	P60709;P35609;P12814	MAGI1;ACTN2;ARPC3;PRKDC;PODXL;TECR;ACTB	P03950;P12814;O00401;Q13418;P46940	R-HSA-446391;R-HSA-430308;R-HSA-5692437;R-HSA-532603;R-HSA-451377;R-HSA-432897;R-HSA-433725;R-HSA-430347;R-HSA-451403
HIV Infection	12	260	8	648	0.0191825	0.999999	0.999999	62	156	0.013905	9606	Homo sapiens	PSMA5;CCNK;PSMD11;POLR2A;POLR2B;TAT;PSME1;PSMD1;GTF2H3;GTF2H4;PSMA7;RBX1	P24928;Q92759;P30876;O14818;P28066;Q13889;O00231;P62877;P04608;O75909;Q06323;Q99460	WEE1;VDR;PRKDC;PON2;TAT;DDIT4;TOP1;RBX1	P04578;Q00403;O60563;P06748;Q9Y297;P63208;P50750;P05919	R-HSA-180736;R-HSA-167181;R-HSA-167191;R-HSA-171291;R-HSA-167192;R-HSA-174494;R-HSA-167196;R-HSA-167197;R-HSA-174493;R-HSA-167459;R-HSA-167072;R-HSA-167076;R-HSA-167077;R-HSA-167083;R-HSA-167087;R-HSA-167084;R-HSA-167468;R-HSA-167085;R-HSA-167474;R-HSA-167090;R-HSA-3149440;R-HSA-167089;R-HSA-167478;R-HSA-167477;R-HSA-167098;R-HSA-167481;R-HSA-167097;R-HSA-167484;R-HSA-3149454;R-HSA-180540;R-HSA-1…
Regulation of TP53 Degradation	0	43	7	306	0.0031725	0.999999	0.999999	16	30	0.00267404	9606	Homo sapiens			MYCN;ACTN2;PLK1;MCM4;ARRB1;PARK7;MYD88	Q8N726;O96017;Q93009;Q9UER7;Q00987;O75604	R-HSA-6804998;R-HSA-5689972;R-HSA-6804741;R-HSA-6795460;R-HSA-198599;R-HSA-6793666;R-HSA-3222072;R-HSA-3215295;R-HSA-6795667;R-HSA-349426;R-HSA-3700992;R-HSA-6792863;R-HSA-6805022;R-HSA-6793661;R-HSA-6804955;R-HSA-3215310
Netrin-1 signaling	0	59	4	292	0.00435296	1	1	4	37	0.00329798	9606	Homo sapiens			ARPC3;ABL2;INHA;MYD88	P19174;Q8IUQ4;O00401;P16333	R-HSA-373716;R-HSA-593690;R-HSA-418874;R-HSA-374665
G alpha (s) signalling events	6	602	0	10	0.0444149	1	1	4	14	0.00124788	9606	Homo sapiens	HTR6;ADM2;ADRB1;ARRB1;GIP				R-HSA-8852167;R-HSA-379044;R-HSA-744887;R-HSA-744886
Mitochondrial biogenesis	1	127	4	230	0.00936993	1	1	10	36	0.00320884	9606	Homo sapiens	GLUD1	P00367	TRRAP;HNF4A;FOSB;FOS	P15336;Q9UBK2;P11474	R-HSA-1592233;R-HSA-5688276;R-HSA-1592238;R-HSA-5688289;R-HSA-1368140;R-HSA-1592244;R-HSA-1605428;R-HSA-8940309;R-HSA-1592247;R-HSA-1592231
Toll Like Receptor 4 (TLR4) Cascade	5	145	12	486	0.0106979	1	1	33	94	0.00837864	9606	Homo sapiens	SOCS1;PELI1;FOS;LBP;MYD88	P18428;Q99836;O15524;P01100;Q96FA3	SYT1;PLK1;OSGIN1;PELI1;FOSB;ULK1;FOS;PARK7;ATF3;MYD88;GEM;RELB	Q9Y6K9;P05412;P15336;Q99836;P19838;Q13158;Q9BQ95;P58753;Q9NWZ3;Q9Y4K3;Q92844	R-HSA-166082;R-HSA-937034;R-HSA-2559456;R-HSA-166091;R-HSA-168136;R-HSA-2562541;R-HSA-166286;R-HSA-936963;R-HSA-166284;R-HSA-450325;R-HSA-166038;R-HSA-5609665;R-HSA-937050;R-HSA-2262775;R-HSA-166869;R-HSA-936985;R-HSA-166362;R-HSA-166363;R-HSA-937044;R-HSA-2262777;R-HSA-168166;R-HSA-166119;R-HSA-5362486;R-HSA-937059;R-HSA-937022;R-HSA-450292;R-HSA-451634;R-HSA-169719;R-HSA-168053;R-HSA-937079;R-H…
rRNA processing	4	245	3	303	0.0180758	1	1	4	21	0.00187182	9606	Homo sapiens	RPL30;RPL14;RPL8;RPS13	P62277;P50914;P62917;P62888	ARRB1;TOP1;STX11	P19338;Q13895	R-HSA-6791223;R-HSA-6791221;R-HSA-6791218;R-HSA-6791227
Recruitment and ATM-mediated phosphorylation of repair and signaling proteins at DNA double strand breaks	0	66	5	304	0.00486941	1	1	9	35	0.00311971	9606	Homo sapiens			RAD51;LRP1;TRRAP;PLK1;TOP1	P38398;Q12888;O96017;O00213;P00519	R-HSA-5683735;R-HSA-69891;R-HSA-5659781;R-HSA-5683986;R-HSA-5686578;R-HSA-5683792;R-HSA-5693566;R-HSA-5683774;R-HSA-5683801
Meiosis	3	92	6	411	0.00678766	1	1	5	15	0.00133702	9606	Homo sapiens	RAD51;RPA1;RPA2	P27694;P15927;Q06609	MYOG;RAD51;TRRAP;CCNE1;PLK1;CDKN3	P38398;P54132;P24941;P40692;P51587;Q06609;O43502	R-HSA-912429;R-HSA-912458;R-HSA-912503;R-HSA-912496;R-HSA-912467
NGF signalling via TRKA from the plasma membrane	2	90	6	354	0.00664011	1	1	10	55	0.0049024	9606	Homo sapiens	KRAS;HRAS	P01116;P01112	WEE1;SOCS1;SMURF1;ABL2;ULK1;GEM	P46109;P19174;P31946;P04629;P61586	R-HSA-171026;R-HSA-5686071;R-HSA-167684;R-HSA-202692;R-HSA-167674;R-HSA-170986;R-HSA-166538;R-HSA-166542;R-HSA-170975;R-HSA-169901
SUMOylation of transcription factors	0	20	4	342	0.00147558	1	1	4	11	0.00098048	9606	Homo sapiens			VDR;PLK1;ARRB1;PRDM1	O75925;Q12888;P04637	R-HSA-6804468;R-HSA-3247493;R-HSA-2997723;R-HSA-2997706
Organelle biogenesis and maintenance	8	334	7	476	0.0246422	1	1	22	86	0.00766557	9606	Homo sapiens	GLUD1;TUBA4;DCTN1;ALMS1;PLK1;CEP290;YWHAG	Q8TCU4;O15078;P61981;Q14203-2;P53350;P68366;P00367;Q9H853	MYOG;DCTN1;TRRAP;HNF4A;FOSB;RPA2;FOS	P15336;Q96RK4;Q9UBK2;Q9UBN7;P11474;Q96AJ1	R-HSA-5626228;R-HSA-5688276;R-HSA-5626227;R-HSA-5624125;R-HSA-5617820;R-HSA-5626681;R-HSA-1592244;R-HSA-1605428;R-HSA-5617816;R-HSA-5618328;R-HSA-5618331;R-HSA-5638009;R-HSA-1592247;R-HSA-1592233;R-HSA-1592238;R-HSA-5688289;R-HSA-1368140;R-HSA-5626220;R-HSA-5626223;R-HSA-8940309;R-HSA-5626699;R-HSA-1592231
Deubiquitination	9	288	7	567	0.0212483	1	1	14	77	0.00686336	9606	Homo sapiens	PSMA5;PSMD11;TRRAP;PSME1;PSMD1;ARRB1;FOXO4;PSMA7;ACTB	Q9Y4A5;P98177;O14818;P28066;P60709;O00231;Q06323;Q99460;P49407	RGS2;ACTN2;PSMD1;FOXO4;GEM;PSMA7;CDKN3	Q9UGI0;Q9Y5K5;P06493;Q13485;O60260;O75604;O00487	R-HSA-5689111;R-HSA-5689972;R-HSA-5696945;R-HSA-5689950;R-HSA-870437;R-HSA-5665854;R-HSA-5689085;R-HSA-8940100;R-HSA-5691431;R-HSA-5689539;R-HSA-6781905;R-HSA-5690080;R-HSA-5665871;R-HSA-5689544
Cellular Senescence	6	198	17	487	0.0146082	1	1	29	89	0.00793297	9606	Homo sapiens	IL6;CCNE1;EED;FOS	ENSG00000074266;P24864;ENSG00000136244;O75530;P05231;P01100	MYOG;EED;PRKDC;GFPT2;ARRB1;FOS;ACTB;RBX1;MYCN;TLX3;CCNE1;TBX21;TLX1;FOSB;HMOX1;ATF3;MYD88	Q15910;P05412;Q09028;P38936;Q8N726;Q99683;Q15022;Q16576;P08047;P41134;O75530;P14921;P10599;Q9NUX5	R-HSA-3228469;R-HSA-3225851;R-HSA-168136;R-HSA-3790130;R-HSA-3240957;R-HSA-3240765;R-HSA-3229152;R-HSA-450325;R-HSA-3240295;R-HSA-3785711;R-HSA-4568740;R-HSA-6804998;R-HSA-3240787;R-HSA-3222546;R-HSA-3857305;R-HSA-4568737;R-HSA-3209111;R-HSA-3200023;R-HSA-3797202;R-HSA-450292;R-HSA-3222533;R-HSA-3797196;R-HSA-3788748;R-HSA-3209096;R-HSA-69562;R-HSA-4647613;R-HSA-3209165;R-HSA-3240783;R-HSA-3240782
DDX58/IFIH1-mediated induction of interferon-alpha/beta	2	88	6	359	0.00649255	1	1	9	46	0.00410019	9606	Homo sapiens	MYD88;IFNA21	P01568;Q99836	CBS;PLK1;FOS;PARK7;MYD88;STX11	Q13526;Q13158;Q9BRV8;Q92844	R-HSA-936462;R-HSA-936380;R-HSA-168166;R-HSA-168934;R-HSA-933531;R-HSA-933527;R-HSA-994034;R-HSA-933537;R-HSA-918225
Trafficking of GluR2-containing AMPA receptors	0	23	4	339	0.00169692	1	1	3	3	0.000267404	9606	Homo sapiens			OSGIN1;PEBP1;CEP290;OSBP2	Q9NRD5	R-HSA-421007;R-HSA-416639;R-HSA-416985
Apoptotic execution phase	0	54	3	328	0.00398406	1	1	5	54	0.00481326	9606	Homo sapiens			PIM1;ARRB1;GEM	P51813;P06396;P08670	R-HSA-201622;R-HSA-350319;R-HSA-350318;R-HSA-351849;R-HSA-201628
Toll Like Receptor 3 (TLR3) Cascade	2	109	10	376	0.00804191	1	1	11	60	0.00534807	9606	Homo sapiens	FOS;MYD88	Q99836;P01100	SYT1;PLK1;OSGIN1;FOSB;ULK1;FOS;PARK7;ATF3;MYD88;RELB	Q9Y6K9;P05412;P15336;P19838;Q13158;Q9Y4K3;Q92844	R-HSA-450292;R-HSA-450325;R-HSA-168166;R-HSA-5609665;R-HSA-451634;R-HSA-168053;R-HSA-9013889;R-HSA-9013985;R-HSA-168440;R-HSA-168136;R-HSA-177694
EPH-Ephrin signaling	5	101	5	519	0.00745167	1	1	43	56	0.00499153	9606	Homo sapiens	ARPC2;ARPC3;HRAS;ACTB;EPHB3	P54753;O15144;O15145;P60709;P01112	RGS2;ARPC3;FOSB;ARRB1;ACTB	P23528;Q9Y2X7;O43639;O00401	R-HSA-3928633;R-HSA-3928632;R-HSA-3928639;R-HSA-3928627;R-HSA-3928625;R-HSA-3928624;R-HSA-3928631;R-HSA-3928628;R-HSA-3928617;R-HSA-3928623;R-HSA-3928610;R-HSA-3928608;R-HSA-3928615;R-HSA-3928614;R-HSA-3928612;R-HSA-3928601;R-HSA-3928600;R-HSA-3928607;R-HSA-4093339;R-HSA-4093336;R-HSA-3928604;R-HSA-3928595;R-HSA-3928594;R-HSA-3928657;R-HSA-4093332;R-HSA-3928656;R-HSA-3928592;R-HSA-4093330;R-HSA-4…
Reproduction	3	123	6	415	0.00907481	1	1	5	24	0.00213923	9606	Homo sapiens	RAD51;RPA1;RPA2	P27694;P15927;Q06609	MYOG;RAD51;TRRAP;CCNE1;PLK1;CDKN3	P38398;P54132;P24941;P40692;P51587;Q06609;O43502	R-HSA-912429;R-HSA-912458;R-HSA-912503;R-HSA-912496;R-HSA-912467
Lysosome Vesicle Biogenesis	1	43	5	346	0.0031725	1	1	6	8	0.000713076	9606	Homo sapiens	ARRB1	P49407	BAG3;ARRB1;FOS;LITAF;STX11	P50570;P49407;O14964;P05067	R-HSA-5671702;R-HSA-5229132;R-HSA-432706;R-HSA-432707;R-HSA-432688;R-HSA-432712
G alpha (i) signalling events	9	556	1	260	0.0410211	1	1	22	147	0.0131028	9606	Homo sapiens	DHRS9;LRP1;TPK1;RGS16;NPY2R;APOA2;S1PR5;DHRS3;DRD4	O15492;Q9BPW9;O75911;P49146;Q9H228;Q07954;P22694;P21917;P02652	GYS1	P62136	R-HSA-2454081;R-HSA-180038;R-HSA-2187332;R-HSA-749454;R-HSA-177284;R-HSA-2404131;R-HSA-8951727;R-HSA-2404140;R-HSA-2395784;R-HSA-380073;R-HSA-2423785;R-HSA-2429643;R-HSA-111919;R-HSA-2395764;R-HSA-2465940;R-HSA-392212;R-HSA-111925;R-HSA-111924;R-HSA-177275;R-HSA-2424254;R-HSA-749456;R-HSA-2395768
Signaling by EGFR	2	52	5	442	0.00383651	1	1	8	51	0.00454586	9606	Homo sapiens	KRAS;HRAS	P01116;P01112	VDR;PRKDC;PLK1;ABL2;EIF3A	P26045;Q9UBC2;P19174;P00533	R-HSA-8867047;R-HSA-177938;R-HSA-212706;R-HSA-183072;R-HSA-8867044;R-HSA-177942;R-HSA-212713;R-HSA-177945
Trafficking of AMPA receptors	0	37	4	364	0.00272982	1	1	3	4	0.000356538	9606	Homo sapiens			OSGIN1;PEBP1;CEP290;OSBP2	Q9NRD5	R-HSA-421007;R-HSA-416639;R-HSA-416985
TRIF(TICAM1)-mediated TLR4 signaling	2	110	10	407	0.00811569	1	1	11	57	0.00508067	9606	Homo sapiens	FOS;MYD88	Q99836;P01100	SYT1;PLK1;OSGIN1;FOSB;ULK1;FOS;PARK7;ATF3;MYD88;RELB	Q9Y6K9;P05412;P15336;P19838;Q13158;Q9Y4K3;Q92844	R-HSA-450292;R-HSA-450325;R-HSA-168166;R-HSA-5609665;R-HSA-451634;R-HSA-168053;R-HSA-5362486;R-HSA-936985;R-HSA-168440;R-HSA-168136;R-HSA-2562541
MyD88-independent TLR4 cascade	2	110	10	407	0.00811569	1	1	11	59	0.00525894	9606	Homo sapiens	FOS;MYD88	Q99836;P01100	SYT1;PLK1;OSGIN1;FOSB;ULK1;FOS;PARK7;ATF3;MYD88;RELB	Q9Y6K9;P05412;P15336;P19838;Q13158;Q9Y4K3;Q92844	R-HSA-450292;R-HSA-450325;R-HSA-168166;R-HSA-5609665;R-HSA-451634;R-HSA-168053;R-HSA-5362486;R-HSA-936985;R-HSA-168440;R-HSA-168136;R-HSA-2562541
Transcriptional regulation by RUNX1	11	261	19	683	0.0192563	1	1	36	132	0.0117658	9606	Homo sapiens	PSMA5;SMARCC2;PSMD11;IFNG;PRMT1;TNFRSF18;PSME1;PSMD1;PSMA7	Q8TAQ2;Q9Y5U5;O14818;P28066;Q99873;ENSG00000186891;ENSG00000111537;O00231;P01579;Q06323;Q99460	TGIF1;EED;PRKDC;VDR;NCOA3;TAT;OSGIN1;ARRB1;FBLN1;PARK7;STX11;KLF2;SPSB1;TBX21;SAP18;FOSB;TOP1;TEAD2;HSPA1A	Q96LA8;Q13547;Q9BZS1;O15169;Q92831;Q92793;Q99873;Q02548;P17947;P29590;P46937;P12931;P00519;Q09472	R-HSA-8937097;R-HSA-8937037;R-HSA-8934735;R-HSA-8937728;R-HSA-8956676;R-HSA-8865546;R-HSA-8938951;R-HSA-8877192;R-HSA-8938887;R-HSA-8937050;R-HSA-8956639;R-HSA-8957265;R-HSA-8937682;R-HSA-8936979;R-HSA-8934742;R-HSA-9006422;R-HSA-8936616;R-HSA-8938217;R-HSA-8932076;R-HSA-8936621;R-HSA-8865505;R-HSA-8936481;R-HSA-8877485;R-HSA-8936995;R-HSA-8878056;R-HSA-8937016;R-HSA-8877493;R-HSA-8935740;R-HSA-8…
Deactivation of the beta-catenin transactivating complex	1	44	5	375	0.00324627	1	1	8	14	0.00124788	9606	Homo sapiens	TCF7L2	Q9NQB0	TGIF1;WEE1;DDIT4;PITX2;ACTB	Q9Y297;Q13363;P35222;P63104	R-HSA-3361751;R-HSA-5368580;R-HSA-3772430;R-HSA-3769393;R-HSA-3364042;R-HSA-3769383;R-HSA-5665608;R-HSA-5626938
Glutamate binding, activation of AMPA receptors and synaptic plasticity	0	39	4	364	0.00287738	1	1	3	9	0.000802211	9606	Homo sapiens			OSGIN1;PEBP1;CEP290;OSBP2	Q9NRD5	R-HSA-421007;R-HSA-416639;R-HSA-416985
DNA Double Strand Break Response	0	74	5	356	0.00545964	1	1	9	44	0.00392192	9606	Homo sapiens			RAD51;LRP1;TRRAP;PLK1;TOP1	P38398;Q12888;O96017;O00213;P00519	R-HSA-5683735;R-HSA-69891;R-HSA-5659781;R-HSA-5683986;R-HSA-5686578;R-HSA-5683792;R-HSA-5693566;R-HSA-5683774;R-HSA-5683801
Interleukin-12 family signaling	3	97	8	456	0.00715656	1	1	17	114	0.0101613	9606	Homo sapiens	GSTO2;IFNG	ENSG00000111537;P01579;P78417	IL6;DCTN1;PSME1;SAP18;ARRB1;TOP1;FOS;ACTB	P52907;P23528;P22626;Q9UL46;P60953;P09661;P42224;P40189	R-HSA-8950441;R-HSA-8950634;R-HSA-8950637;R-HSA-8983841;R-HSA-8983845;R-HSA-1067646;R-HSA-8983996;R-HSA-8950782;R-HSA-9006431;R-HSA-8950175;R-HSA-8950608;R-HSA-8984021;R-HSA-8950260;R-HSA-8950292;R-HSA-8950581;R-HSA-8950518;R-HSA-8984023
Cell surface interactions at the vascular wall	8	256	5	548	0.0188874	1	1	12	64	0.00570461	9606	Homo sapiens	SPN;INPP5D;KRAS;TNFRSF10A;SLC7A11;MERTK;HRAS;JAM2	Q92835;Q12866;P57087;P16150;O00220;P01116;Q9UPY5;P01112	OSGIN1;ABL2;PEBP1;CEP290;OSBP2	P19174;Q9NRD5	R-HSA-210290;R-HSA-202706;R-HSA-210977;R-HSA-202721;R-HSA-204465;R-HSA-8858435;R-HSA-202710;R-HSA-202709;R-HSA-2870221;R-HSA-210283;R-HSA-5635741;R-HSA-375131
Extracellular matrix organization	6	329	8	396	0.0242733	1	1	20	318	0.0283448	9606	Homo sapiens	ACTN2;FBLN1;ITGB7;CTSD;CTSS;JAM2	P23142;P07339;P57087;P26010;P12814;P25774	PRDX3;TLX3;ACTN2;ARPC3;HNF4A;MCM4;TOP1;CTGF	P02751;P12814;P19320;P11532;P05121	R-HSA-2471621;R-HSA-2327746;R-HSA-2161282;R-HSA-2328129;R-HSA-2731149;R-HSA-2537665;R-HSA-2545196;R-HSA-265422;R-HSA-2396079;R-HSA-265428;R-HSA-2213200;R-HSA-202706;R-HSA-1566981;R-HSA-2328048;R-HSA-2327733;R-HSA-2534160;R-HSA-1592387;R-HSA-199032;R-HSA-349593;R-HSA-198941
Signaling by TGF-beta Receptor Complex	5	85	22	586	0.00627121	1	1	35	82	0.00730903	9606	Homo sapiens	TGIF1;PPP1R15A;CCNK;SMURF1;UBE2M	Q9HCE7;Q15583;O75909;O75807;P61081	EED;TRRAP;PRKDC;VDR;SMURF1;ARRB1;FBLN1;PARK7;FOXO4;FOS;SMC4;KLF2;RBX1;MYCN;TLX3;BAG3;TBX21;SAP18;FOSB;TOP1;TEAD2;MYD88	Q13547;P35813;Q9GZV5;P01106;P09874;Q13485;Q13573;P05121;P08047;O15105;Q9UNE7;P84022;Q9HCE7;P17275;P61081	R-HSA-178178;R-HSA-2176416;R-HSA-2128994;R-HSA-2160931;R-HSA-2160932;R-HSA-2160935;R-HSA-2187368;R-HSA-173512;R-HSA-2167917;R-HSA-2187309;R-HSA-2187375;R-HSA-2186607;R-HSA-4332236;R-HSA-178189;R-HSA-1484099;R-HSA-2167924;R-HSA-209055;R-HSA-2187325;R-HSA-2187388;R-HSA-170847;R-HSA-178208;R-HSA-2187330;R-HSA-178215;R-HSA-2031355;R-HSA-870437;R-HSA-178218;R-HSA-173483;R-HSA-2179276;R-HSA-5252001;R-H…
Transcriptional activity of SMAD2/SMAD3:SMAD4 heterotrimer	2	55	17	444	0.00405784	1	1	17	38	0.00338711	9606	Homo sapiens	TGIF1;CCNK	Q15583;O75909	EED;TRRAP;PRKDC;VDR;SMURF1;ARRB1;PARK7;FOS;FOXO4;SMC4;MYCN;TLX3;TBX21;SAP18;FOSB;TOP1;TEAD2	Q13547;P35813;Q9GZV5;P01106;P09874;P17275;Q13485;Q13573;P05121;P08047;O15105	R-HSA-2187330;R-HSA-2031355;R-HSA-870437;R-HSA-2187309;R-HSA-2179276;R-HSA-2186607;R-HSA-5252001;R-HSA-2186771;R-HSA-1484099;R-HSA-2176475;R-HSA-2106586;R-HSA-209055;R-HSA-2187293;R-HSA-2187325;R-HSA-2187388;R-HSA-170847;R-HSA-2106591
DNA Double-Strand Break Repair	5	167	8	554	0.0123211	1	1	51	107	0.00953739	9606	Homo sapiens	RAD51;PRKDC;RPA1;RPA2;RAD9A	P27694;P15927;P78527;Q99638;Q06609	RAD51;LRP1;PRKDC;TRRAP;SMURF1;PLK1;TOP1;STX11	Q12888;O43542;Q96SD1;O96017;P43351;Q06609;Q92993;P38398;Q86YC2;O14757;O75771;P78527;O00213;P51587;P00519;O43502	R-HSA-69891;R-HSA-5686483;R-HSA-5683792;R-HSA-5693533;R-HSA-5685341;R-HSA-5683801;R-HSA-5685318;R-HSA-5685319;R-HSA-5686469;R-HSA-5687360;R-HSA-5685838;R-HSA-5687758;R-HSA-5686900;R-HSA-5686642;R-HSA-5693566;R-HSA-5693564;R-HSA-5685242;R-HSA-5693561;R-HSA-5693542;R-HSA-5684071;R-HSA-5693539;R-HSA-5685230;R-HSA-5683735;R-HSA-5684887;R-HSA-5693589;R-HSA-5683986;R-HSA-5684882;R-HSA-5685011;R-HSA-569…
TFAP2 (AP-2) family regulates transcription of growth factors and their receptors	0	21	9	405	0.00154936	1	1	5	18	0.00160442	9606	Homo sapiens			EEA1;PRKDC;NCOA3;TXNRD1;RPA1;ABL2;ARRB1;TOP1;ACTB	Q6PL18;P04626;P00533;P25490;P03372	R-HSA-8937369;R-HSA-8864453;R-HSA-8864466;R-HSA-8874797;R-HSA-8864395
Regulation of TP53 Expression and Degradation	2	46	8	457	0.00339383	1	1	21	35	0.00311971	9606	Homo sapiens	PRDM1	O75626;ENSG00000057657	MYCN;VDR;ACTN2;PLK1;MCM4;ARRB1;PARK7;MYD88	P04637;Q8N726;O96017;Q93009;Q9UER7;Q00987;O75604	R-HSA-6804998;R-HSA-5689972;R-HSA-6804741;R-HSA-6795460;R-HSA-198599;R-HSA-6793666;R-HSA-6804194;R-HSA-6804193;R-HSA-3222072;R-HSA-3215295;R-HSA-6795667;R-HSA-349426;R-HSA-3700992;R-HSA-6792863;R-HSA-6804191;R-HSA-6805022;R-HSA-6793661;R-HSA-6804188;R-HSA-6804955;R-HSA-6804762;R-HSA-3215310
Neurotransmitter receptors and postsynaptic signal transmission	4	171	5	451	0.0126162	1	1	15	55	0.0049024	9606	Homo sapiens	CHRNA1;TPK1;ACTN2;HRAS	P02708;P35609;P22694;P01112	OSGIN1;PEBP1;KRAS;CEP290;OSBP2	P04049;Q9NRD5	R-HSA-432164;R-HSA-432162;R-HSA-421007;R-HSA-442732;R-HSA-432172;R-HSA-442760;R-HSA-445367;R-HSA-629595;R-HSA-443474;R-HSA-629596;R-HSA-629599;R-HSA-442737;R-HSA-416639;R-HSA-416985;R-HSA-622326
p75 NTR receptor-mediated signalling	1	108	7	344	0.00796813	1	1	10	50	0.00445673	9606	Homo sapiens	MYD88	Q99836	TLX3;BAG3;VDR;ACTN2;SESN2;ULK1;FBLN1	Q13501;Q9Y5V3;Q92934;Q9Y4K3;Q96FE5	R-HSA-205075;R-HSA-205008;R-HSA-193665;R-HSA-193686;R-HSA-209573;R-HSA-193700;R-HSA-205115;R-HSA-193694;R-HSA-193695;R-HSA-193647
Ephrin signaling	1	23	2	423	0.00169692	1	1	11	11	0.00098048	9606	Homo sapiens	EPHB3	P54753	RGS2;FOSB	Q9Y2X7;O43639	R-HSA-3928633;R-HSA-3928639;R-HSA-3928594;R-HSA-3928625;R-HSA-3928641;R-HSA-3928640;R-HSA-3928631;R-HSA-3928615;R-HSA-3928614;R-HSA-4093329;R-HSA-3928580
Signaling by Interleukins	40	642	24	1548	0.0473661	1	1	129	481	0.0428737	9606	Homo sapiens	PSMD11;PTAFR;PTGS2;PSMA7;IL1RL1;SOCS1;INPP5D;PIM1;PSMD1;HMOX1;LBP;IL11;GSTO2;FOS;RBX1;IL4;PSMA5;IL6;IFNG;CLCF1;TOLLIP;IL3RA;PELI1;PSME1;PTPN9;IL17F;MYD88	Q9H0E2;P11309;ENSG00000073756;Q92835;P28066;ENSG00000111537;Q9UBD9;Q06323;P35354;ENSG00000169403;P62877;Q9HAT8;P01579;ENSG00000129988;P05231;P26951;ENSG00000185338;P05112;P43378;P25105;Q96FA3;ENSG00000100292;Q96PD4;O00231;P20809;ENSG00000136244;ENSG00000112116;Q99460;ENSG00000170345;P78417;ENSG00000137193;P18428;O14818;ENSG00000169410;Q01638-2;Q99836;P09601;Q01638;O15524;P01100	SYT1;DCTN1;ACTN2;OSGIN1;ARRB1;FBLN1;FOS;ACTB;STX11;RELB;IL4;IL6;WEE1;RAD51;TBX21;PSME1;PELI1;FOSB;HMOX1;SAP18;ULK1;TOP1;ATF3;MYD88	Q13007;P05412;P24394;P08887;P78552;O43187;Q9UL46;P42224;P40189;P52907;P15336;P19838;P23528;P51617;Q9NWZ3;P31785;Q9H0E2;Q16623;P60953;P23771;P09661;P63104;Q9Y6K9;P22626;P84022;Q9Y4K3;Q12846	R-HSA-6785895;R-HSA-447246;R-HSA-1112602;R-HSA-914182;R-HSA-1112604;R-HSA-6785898;R-HSA-450827;R-HSA-450325;R-HSA-8950175;R-HSA-450074;R-HSA-913424;R-HSA-8950441;R-HSA-6783556;R-HSA-449829;R-HSA-6785860;R-HSA-913451;R-HSA-879909;R-HSA-879910;R-HSA-6786124;R-HSA-879907;R-HSA-451895;R-HSA-879934;R-HSA-451634;R-HSA-8983996;R-HSA-9012671;R-HSA-879930;R-HSA-879925;R-HSA-8937654;R-HSA-507719;R-HSA-6783…
Signaling by NOTCH	5	175	15	550	0.0129113	1	1	31	131	0.0116766	9606	Homo sapiens	JAG2;GZMB;ARRB1;RBX1	P62877;ENSG00000100453;P49407;Q9Y219;P10144	PMM1;TRRAP;PRKDC;GDF15;VDR;NCOA3;TAT;ARRB1;FOS;SMC4;TBX21;FOSB;TOP1;PITX2;ATF3	P05412;Q16665;P01106;Q9Y5J3;P67809;P46531;Q9Y6A5;Q92793;P20340;Q09472	R-HSA-1912412;R-HSA-157632;R-HSA-1980061;R-HSA-157633;R-HSA-9013069;R-HSA-1980123;R-HSA-157124;R-HSA-1980118;R-HSA-2976551;R-HSA-1912401;R-HSA-9017797;R-HSA-1912396;R-HSA-1980044;R-HSA-157649;R-HSA-1852623;R-HSA-1912394;R-HSA-1912388;R-HSA-1912391;R-HSA-1912385;R-HSA-2976563;R-HSA-157926;R-HSA-1912374;R-HSA-157353;R-HSA-2172172;R-HSA-9013284;R-HSA-1980074;R-HSA-1980138;R-HSA-9017855;R-HSA-9014129…
SLC-mediated transmembrane transport	3	412	1	190	0.0303969	1	1	4	184	0.0164007	9606	Homo sapiens	SLC22A12;SLC2A4;SLC7A11	P14672;Q9UPY5;Q96S37	IL1RL1	Q9H2H9	R-HSA-352119;R-HSA-378513;R-HSA-8981570;R-HSA-561253
Infectious disease	21	537	11	937	0.0396193	1	1	85	328	0.0292361	9606	Homo sapiens	CCNK;RPL30;PSMD11;SYT1;TAT;TXNRD1;GTF2H3;RPL8;GTF2H4;PSMA7;RBX1;PSMA5;TF;POLR2A;POLR2B;PSME1;RPL14;PSMD1;RPS13;HSPA1A;HBEGF	Q92759;P0DMV8;P30876;P28066;Q13889;P62917;O00231;P04608;Q99075;Q06323;Q99460;P24928;P62277;P21579;P50914;O14818;P62888;P62877;P02788;O75909;Q16881	WEE1;VDR;PRKDC;PON2;TAT;DDIT4;ARRB1;ADARB1;TOP1;STX11;RBX1	P04578;Q00403;P19525;P60880;O60563;P06748;Q9Y297;P12931;P63208;P50750;P05919	R-HSA-194818;R-HSA-180736;R-HSA-168326;R-HSA-8951552;R-HSA-5336413;R-HSA-167181;R-HSA-8876948;R-HSA-167191;R-HSA-171291;R-HSA-167192;R-HSA-174494;R-HSA-167196;R-HSA-167197;R-HSA-174493;R-HSA-167459;R-HSA-167072;R-HSA-5244402;R-HSA-5244404;R-HSA-167076;R-HSA-167077;R-HSA-167083;R-HSA-167087;R-HSA-167084;R-HSA-167468;R-HSA-167085;R-HSA-167474;R-HSA-5336417;R-HSA-167090;R-HSA-3149440;R-HSA-167089;R-…
Transmission across Chemical Synapses	9	288	11	634	0.0212483	1	1	32	107	0.00953739	9606	Homo sapiens	CHRNA1;ALDH2;SYT1;TPK1;ACTN2;CACNA1A;SYN3;HRAS;SLC18A3	P02708;P05091;P21579;P35609;P22694;O14994;P01112;Q16572;O00555	IL1RL1;RGS2;OSGIN1;PEBP1;HMOX1;KRAS;ARRB1;CEP290;STX11;ACTB;OSBP2	P04049;P60880;Q16623;Q9H2H9;Q9NRD5;P11142	R-HSA-888589;R-HSA-380869;R-HSA-380608;R-HSA-212614;R-HSA-421007;R-HSA-442760;R-HSA-374922;R-HSA-210444;R-HSA-629595;R-HSA-443474;R-HSA-629596;R-HSA-629599;R-HSA-380574;R-HSA-372505;R-HSA-416985;R-HSA-380901;R-HSA-432164;R-HSA-264615;R-HSA-432162;R-HSA-442732;R-HSA-432172;R-HSA-380905;R-HSA-445367;R-HSA-372529;R-HSA-374899;R-HSA-210420;R-HSA-442737;R-HSA-416639;R-HSA-210426;R-HSA-210430;R-HSA-917…
DNA Repair	13	348	14	841	0.0256751	1	1	128	309	0.0275426	9606	Homo sapiens	RAD51;POLR2A;POLR2B;PRKDC;REV1;RPA1;RPA2;GTF2H3;GTF2H4;ACTB;RAD9A;RBX1	P27694;Q92759;P30876;P15927;Q13889;P60709;P78527;P24928;Q9UNA4;Q9UBZ9;P62877;Q99638;Q06609	MYOG;LRP1;PRKDC;TRRAP;SMURF1;VDR;NCOA3;TAT;PLK1;REV1;STX11;RAD51;TBX21;TOP1	Q6NZ36;Q12888;O43542;Q92889;Q96SD1;O96017;P43351;P40692;Q9UI95;Q06609;Q92993;P38398;Q86YC2;O14757;O75771;P78527;O00213;P51587;P00519;Q09472;O43502	R-HSA-6785126;R-HSA-69891;R-HSA-5656148;R-HSA-5655892;R-HSA-5683792;R-HSA-5653840;R-HSA-5656158;R-HSA-5693533;R-HSA-5685341;R-HSA-5651805;R-HSA-5683801;R-HSA-5685318;R-HSA-5685319;R-HSA-6782069;R-HSA-5687360;R-HSA-5685838;R-HSA-5653838;R-HSA-110363;R-HSA-6781818;R-HSA-110364;R-HSA-110368;R-HSA-5690996;R-HSA-5686900;R-HSA-110371;R-HSA-5690997;R-HSA-5686642;R-HSA-5691006;R-HSA-5693566;R-HSA-5693564…
Circadian Clock	1	99	18	401	0.00730412	1	1	16	59	0.00525894	9606	Homo sapiens	NR3C1	P04150	CCNK;VDR;TAT;NCOA3;ARRB1;FOS;FOXO4;ACTB;WEE1;TF;MYCN;TLX3;ARPC3;DDIT3;HNF4A;TBX21;DDIT4;FOSB	P48552;P15336;Q16665;Q9Y297;Q10586;Q9UBK2;Q96EB6;P08709;O14503;P05121;Q09472	R-HSA-1368119;R-HSA-1368087;R-HSA-5663293;R-HSA-400267;R-HSA-400342;R-HSA-1368133;R-HSA-5663264;R-HSA-1368140;R-HSA-5663246;R-HSA-879798;R-HSA-549428;R-HSA-549364;R-HSA-400219;R-HSA-549493;R-HSA-5663273;R-HSA-879762
Formation of the beta-catenin:TCF transactivating complex	2	67	10	510	0.00494319	1	1	13	13	0.00115875	9606	Homo sapiens	TCF7L2;TRRAP	Q9Y4A5;Q9NQB0	TGIF1;CCNK;EED;TRRAP;SAP18;PARK7;TOP1;PITX2;SMC4;STX11	Q13547;P01106;Q9Y265;Q9Y2T1;P35222;Q6P1J9;Q92993	R-HSA-3299569;R-HSA-4411367;R-HSA-3322422;R-HSA-3451153;R-HSA-3364026;R-HSA-3322427;R-HSA-3322424;R-HSA-4411372;R-HSA-201712;R-HSA-4411351;R-HSA-3364014;R-HSA-4411357;R-HSA-3451147
Signaling by TGF-beta family members	5	114	22	653	0.0084108	1	1	39	107	0.00953739	9606	Homo sapiens	TGIF1;PPP1R15A;CCNK;SMURF1;UBE2M	Q9HCE7;Q15583;O75909;O75807;P61081	EED;TRRAP;PRKDC;VDR;SMURF1;ARRB1;FBLN1;PARK7;FOXO4;FOS;SMC4;KLF2;RBX1;MYCN;TLX3;BAG3;TBX21;SAP18;FOSB;TOP1;TEAD2;MYD88	Q13547;P35813;Q9GZV5;P01106;P09874;Q13485;Q13573;P05121;P08047;O15105;Q9UNE7;O75593;P84022;Q9HCE7;P17275;P61081	R-HSA-178178;R-HSA-2176416;R-HSA-2128994;R-HSA-2160931;R-HSA-2160932;R-HSA-2160935;R-HSA-2187368;R-HSA-173512;R-HSA-2167917;R-HSA-2187309;R-HSA-201422;R-HSA-2187375;R-HSA-2186607;R-HSA-4332236;R-HSA-178189;R-HSA-1484099;R-HSA-2167924;R-HSA-209055;R-HSA-2187325;R-HSA-2187388;R-HSA-170847;R-HSA-201821;R-HSA-178208;R-HSA-2187330;R-HSA-178215;R-HSA-2031355;R-HSA-201445;R-HSA-870437;R-HSA-178218;R-HSA…
Interferon Signaling	5	292	8	484	0.0215435	1	1	30	51	0.00454586	9606	Homo sapiens	SOCS1;IFNG;PTAFR;EIF4G3;IFNA21	O43432;P01579;P01568;P25105;O15524	MYOG;TGIF1;CBS;ACTN2;ARRB1;PRDM1;FOS;LITAF	O75925;P46934;Q13526;O60573;P29590;O75688;P23497	R-HSA-936462;R-HSA-873924;R-HSA-873927;R-HSA-873926;R-HSA-873921;R-HSA-997314;R-HSA-873922;R-HSA-909724;R-HSA-909726;R-HSA-909720;R-HSA-909722;R-HSA-877269;R-HSA-909719;R-HSA-909718;R-HSA-1678843;R-HSA-1678842;R-HSA-912680;R-HSA-1169399;R-HSA-909732;R-HSA-1031716;R-HSA-1169405;R-HSA-909729;R-HSA-877281;R-HSA-909730;R-HSA-997311;R-HSA-877308;R-HSA-997309;R-HSA-873919;R-HSA-873918;R-HSA-909552
L1CAM interactions	4	129	5	579	0.00951749	1	1	9	54	0.00481326	9606	Homo sapiens	TUBA4;KCNQ2;ACTB	P60709;P68366;O43526;Q9H853	RGS2;PRKDC;ABL2;ARRB1;ACTB	P00533;P11142	R-HSA-445077;R-HSA-443779;R-HSA-445089;R-HSA-445087;R-HSA-445071;R-HSA-392751;R-HSA-445069;R-HSA-373736;R-HSA-373739
Immunoregulatory interactions between a Lymphoid and a non-Lymphoid cell	2	316	5	276	0.0233142	1	1	4	43	0.00383278	9606	Homo sapiens	ITGB7;CD34	P28906-1;P26010	PRDX3;ARPC3;EMP1;MCM4;TOP1	P26715;P19320	R-HSA-199046;R-HSA-199062;R-HSA-199032;R-HSA-198941
Activation of HOX genes during differentiation	4	116	16	602	0.00855836	1	1	33	43	0.00383278	9606	Homo sapiens	POLR2A;POLR2B;EED;NCOA3	P24928;P30876;Q9Y6Q9;O75530	ACY3;CCNK;PLLP;VDR;NCOA3;TAT;FBLN1;FOS;STX11;ESM1;ARPC3;TLX1;TBX21;FOSB;ATF3;CCL26	O43365;O75928;P05412;P49639;O00470;Q9Y6Q9;Q92793;P26367;Q09472	R-HSA-5617877;R-HSA-5617492;R-HSA-5617431;R-HSA-5617874;R-HSA-5621010;R-HSA-6810159;R-HSA-6810158;R-HSA-5617887;R-HSA-5617862;R-HSA-6810161;R-HSA-5617859;R-HSA-5617484;R-HSA-5617676;R-HSA-5693644;R-HSA-5617486;R-HSA-5617672;R-HSA-5617867;R-HSA-5617483;R-HSA-5621002;R-HSA-5617866;R-HSA-5617462;R-HSA-5617458;R-HSA-5617650;R-HSA-5617661;R-HSA-5617471;R-HSA-5617445;R-HSA-5617452;R-HSA-5617454;R-HSA-6…
Activation of anterior HOX genes in hindbrain development during early embryogenesis	4	116	16	602	0.00855836	1	1	33	43	0.00383278	9606	Homo sapiens	POLR2A;POLR2B;EED;NCOA3	P24928;P30876;Q9Y6Q9;O75530	ACY3;CCNK;PLLP;VDR;NCOA3;TAT;FBLN1;FOS;STX11;ESM1;ARPC3;TLX1;TBX21;FOSB;ATF3;CCL26	O43365;O75928;P05412;P49639;O00470;Q9Y6Q9;Q92793;P26367;Q09472	R-HSA-5617877;R-HSA-5617492;R-HSA-5617431;R-HSA-5617874;R-HSA-5621010;R-HSA-6810159;R-HSA-6810158;R-HSA-5617887;R-HSA-5617862;R-HSA-6810161;R-HSA-5617859;R-HSA-5617484;R-HSA-5617676;R-HSA-5693644;R-HSA-5617486;R-HSA-5617672;R-HSA-5617867;R-HSA-5617483;R-HSA-5621002;R-HSA-5617866;R-HSA-5617462;R-HSA-5617458;R-HSA-5617650;R-HSA-5617661;R-HSA-5617471;R-HSA-5617445;R-HSA-5617452;R-HSA-5617454;R-HSA-6…
SUMOylation of chromatin organization proteins	0	60	6	470	0.00442674	1	1	9	15	0.00133702	9606	Homo sapiens			EED;ACTN2;PLK1;SAP18;PRDM1;PARK7	O75925;Q13547;Q92769;P62805;Q15022	R-HSA-4570485;R-HSA-6804485;R-HSA-4570496;R-HSA-4615873;R-HSA-4615889;R-HSA-4615905;R-HSA-4616015;R-HSA-4615839;R-HSA-4615900
Membrane Trafficking	18	668	8	786	0.0492843	1	1	82	218	0.0194313	9606	Homo sapiens	SYT1;DCTN1;KDELR1;GDI2;ARRB1;KIF11;SLC2A4;ACTB;TF;TUBA4;ARPC2;ARPC3;ULK1;CD55;YWHAG;SLC18A3	P50395;Q14203;O15144;P24390;O15145;P60709;P33947;Q9H853;O75385;P52732;P14672;P21579;P08174;P61981;P68366;P02787;P49407;Q16572	BAG3;DCTN1;PELI1;ULK1;ARRB1;FOS;LITAF;STX11	Q9P2M4;P50570;Q9UL45;O75385;O00161;O14653;P43034;P49407;O14964;Q12846;P05067	R-HSA-8868230;R-HSA-5229132;R-HSA-8868236;R-HSA-1445149;R-HSA-8877451;R-HSA-5694425;R-HSA-8876191;R-HSA-2316347;R-HSA-8876190;R-HSA-8876446;R-HSA-8876188;R-HSA-8871194;R-HSA-2316349;R-HSA-8871193;R-HSA-190877;R-HSA-376357;R-HSA-8876454;R-HSA-6807877;R-HSA-8876837;R-HSA-6807875;R-HSA-8877475;R-HSA-8876193;R-HSA-8877998;R-HSA-376364;R-HSA-8867756;R-HSA-8877612;R-HSA-8868651;R-HSA-8867754;R-HSA-8868…
trans-Golgi Network Vesicle Budding	1	80	5	475	0.00590232	1	1	14	19	0.00169356	9606	Homo sapiens	ARRB1	P49407	BAG3;ARRB1;FOS;LITAF;STX11	P50570;Q9UL45;O00161;P49407;O14964;Q12846;P05067	R-HSA-5671702;R-HSA-376357;R-HSA-421831;R-HSA-5229132;R-HSA-432706;R-HSA-432707;R-HSA-376364;R-HSA-421836;R-HSA-421835;R-HSA-432712;R-HSA-421833;R-HSA-429815;R-HSA-376369;R-HSA-432688
Clathrin derived vesicle budding	1	80	5	475	0.00590232	1	1	14	19	0.00169356	9606	Homo sapiens	ARRB1	P49407	BAG3;ARRB1;FOS;LITAF;STX11	P50570;Q9UL45;O00161;P49407;O14964;Q12846;P05067	R-HSA-5671702;R-HSA-376357;R-HSA-421831;R-HSA-5229132;R-HSA-432706;R-HSA-432707;R-HSA-376364;R-HSA-421836;R-HSA-421835;R-HSA-432712;R-HSA-421833;R-HSA-429815;R-HSA-376369;R-HSA-432688
Regulation of TNFR1 signaling	0	39	6	528	0.00287738	1	1	3	14	0.00124788	9606	Homo sapiens			TCF7L2;ACTN2;EED;PARK7;PITX2;GEM	P63244;Q13077;Q12933	R-HSA-5634228;R-HSA-5626962;R-HSA-5634221
Metabolism of steroids	2	320	3	326	0.0236093	1	1	14	234	0.0208575	9606	Homo sapiens	EBP;VDR	Q15125;P11473	MYCN;VDR;TBX21	Q15788;P19793;Q15596;P08047	R-HSA-2426148;R-HSA-8963915;R-HSA-2426146;R-HSA-195690;R-HSA-2426157;R-HSA-2426156;R-HSA-5340251;R-HSA-6807052;R-HSA-2426153;R-HSA-2426152;R-HSA-2426155;R-HSA-2426161;R-HSA-2426163;R-HSA-4546387
TCF dependent signaling in response to WNT	10	216	16	901	0.0159363	1	1	34	71	0.00632855	9606	Homo sapiens	PSMA5;TCF7L2;SFRP1;PSMD11;TRRAP;PSME1;PSMD1;PSMA7;WNT3;RBX1	Q9Y4A5;O14818;P28066;O00231;P62877;Q9NQB0;Q06323;Q99460;Q8N474;P56703	TGIF1;CCNK;EED;TRRAP;PARK7;SMC4;STX11;ACTB;RELB;GYS1;WEE1;BAG3;DDIT4;SAP18;TOP1;PITX2	Q13547;Q9Y297;P01106;Q9Y265;O14641;Q9Y2T1;Q13363;P49841;P35222;Q6P1J9;Q92993;P63104	R-HSA-3299569;R-HSA-1504213;R-HSA-3322422;R-HSA-201669;R-HSA-3769393;R-HSA-5323545;R-HSA-3364026;R-HSA-3322427;R-HSA-3322424;R-HSA-4411351;R-HSA-5368580;R-HSA-201685;R-HSA-5323526;R-HSA-1504193;R-HSA-3640874;R-HSA-3364014;R-HSA-3769383;R-HSA-4411357;R-HSA-5665608;R-HSA-3772441;R-HSA-3361751;R-HSA-4411367;R-HSA-3451153;R-HSA-1504190;R-HSA-4641260;R-HSA-1458875;R-HSA-4641256;R-HSA-5626938;R-HSA-441…
Transport of small molecules	19	963	4	531	0.0710491	1	1	44	430	0.0383278	9606	Homo sapiens	CETP;ABCC2;PSMD11;TPK1;APOA2;HBB;TCIRG1;SLC7A11;SLC2A4;PSMA7;SLC22A12;LIPF;PSMA5;ABCA10;TF;PSME1;HMOX1;PSMD1;ATP6V1E1	Q13488;P28066;O00231;P36543;Q06323;Q99460;P11597;P14672;O14818;P68871;P38571;Q8WWZ4;P22694;P02787;Q9UPY5;Q96S37;P09601;P02652;Q92887	IL1RL1;PELI1;FBLN1;RBX1	Q86VP6;P63208;P02647;Q9H2H9;Q68CJ9;Q13616	R-HSA-917839;R-HSA-8865667;R-HSA-917835;R-HSA-174660;R-HSA-1369052;R-HSA-6784622;R-HSA-5691167;R-HSA-6784620;R-HSA-8981570;R-HSA-917888;R-HSA-1369028;R-HSA-1454916;R-HSA-216727;R-HSA-264848;R-HSA-189398;R-HSA-378513;R-HSA-5679041;R-HSA-174741;R-HSA-5691150;R-HSA-349404;R-HSA-266328;R-HSA-917841;R-HSA-1237325;R-HSA-174690;R-HSA-917807;R-HSA-5682101;R-HSA-174757;R-HSA-1247668;R-HSA-8951727;R-HSA-26…
Regulation of TP53 Activity	7	178	18	797	0.0131327	1	1	35	98	0.00873518	9606	Homo sapiens	RPA1;PIP5K2B;RPA2;PRDM1;CDK5R1;RAD9A	P27694;O75626;P15927;P78356;ENSG00000057657;Q99638;Q15078	TGIF1;VDR;ACTN2;SMURF1;NCOA3;TAT;PLK1;ARRB1;FOS;PARK7;MYCN;RAD51;CBS;DNAJA4;TBX21;PIM1;MCM4;MYD88	Q13526;P04637;Q8N726;O96017;Q93009;Q9UER7;Q00987;O75604;Q9H160;O14757;P29590;Q8N9N5;Q09472	R-HSA-6799332;R-HSA-198599;R-HSA-6804194;R-HSA-6804193;R-HSA-3222072;R-HSA-6804266;R-HSA-3215295;R-HSA-6805620;R-HSA-6793661;R-HSA-6804998;R-HSA-5689972;R-HSA-6804741;R-HSA-6804229;R-HSA-6795460;R-HSA-6793666;R-HSA-6811522;R-HSA-6799246;R-HSA-3221982;R-HSA-6810376;R-HSA-6811479;R-HSA-6795667;R-HSA-69685;R-HSA-349426;R-HSA-3700992;R-HSA-6792863;R-HSA-6804191;R-HSA-6805022;R-HSA-6804188;R-HSA-88776…
Vesicle-mediated transport	20	827	8	807	0.0610152	1	1	89	251	0.0223728	9606	Homo sapiens	SYT1;LRP1;DCTN1;KDELR1;GDI2;HBB;ARRB1;KIF11;SLC2A4;ACTB;TF;TUBA4;ARPC2;ARPC3;ULK1;CD55;YWHAG;SLC18A3	P50395;Q14203;O15144;P24390;O15145;P60709;P33947;Q9H853;O75385;P52732;P14672;P21579;P08174;P61981;Q07954;P68871;P68366;P02787;P49407;Q16572	BAG3;DCTN1;PELI1;ULK1;ARRB1;FOS;LITAF;STX11	Q9P2M4;P50570;Q9UL45;O75385;O00161;O14653;P43034;P49407;O14964;Q12846;P05067	R-HSA-8868230;R-HSA-5229132;R-HSA-8868236;R-HSA-1445149;R-HSA-8877451;R-HSA-5694425;R-HSA-2168883;R-HSA-2168885;R-HSA-2168884;R-HSA-8876191;R-HSA-2168889;R-HSA-2316347;R-HSA-8876190;R-HSA-8876446;R-HSA-8876188;R-HSA-8871194;R-HSA-2316349;R-HSA-8871193;R-HSA-190877;R-HSA-376357;R-HSA-8876454;R-HSA-6807877;R-HSA-8876837;R-HSA-6807875;R-HSA-8877475;R-HSA-8876193;R-HSA-8877998;R-HSA-376364;R-HSA-8867…
Neuronal System	10	435	12	699	0.0320938	1	1	36	160	0.0142615	9606	Homo sapiens	CHRNA1;SYT1;ALDH2;TPK1;ACTN2;KCNQ2;CACNA1A;SYN3;HRAS;SLC18A3	P02708;P21579;P05091;P35609;O43526;P22694;O14994;P01112;Q16572;O00555	IL1RL1;RGS2;OSGIN1;PEBP1;HMOX1;KRAS;ARRB1;CEP290;GEM;STX11;ACTB;OSBP2	Q9BUH8;P04049;P60880;Q16623;Q9P244;Q9H2H9;Q9NRD5;P11142	R-HSA-888589;R-HSA-380869;R-HSA-380608;R-HSA-212614;R-HSA-421007;R-HSA-6794348;R-HSA-442760;R-HSA-374922;R-HSA-210444;R-HSA-629595;R-HSA-6794356;R-HSA-443474;R-HSA-629596;R-HSA-629599;R-HSA-380574;R-HSA-372505;R-HSA-8849881;R-HSA-416985;R-HSA-380901;R-HSA-432164;R-HSA-264615;R-HSA-432162;R-HSA-442732;R-HSA-432172;R-HSA-380905;R-HSA-1296127;R-HSA-445367;R-HSA-372529;R-HSA-374899;R-HSA-210420;R-HSA…
Adaptive Immune System	24	1002	11	851	0.0739265	1	1	35	253	0.022551	9606	Homo sapiens	PSMD11;TPK1;SMURF1;DCTN1;KIF11;CTSS;FBXO30;PSMA7;RBX1;PSMA5;SPSB1;SOCS1;TUBA4;INPP5D;PSME1;PSMD1;ITGB7;KRAS;HRAS;CD34;CTSD;MYD88;UBE2M	Q14203;Q92835;P07339;P28066;P26010;Q8TB52;Q9HCE7;O00231;Q99460;Q9H853;Q06323;P61081;P52732;P28906-1;Q96BD6;O14818;P68366;P62877;P22694;P01116;P25774;Q99836;P01112;O15524	PRDX3;ARPC3;PEBP1;ABL2;EMP1;MCM4;KRAS;ULK1;TOP1;STX11;HSPA1A	P04049;P19174;O00161;P26715;P19320;Q9Y4K3;P04233;Q12846;P16333	R-HSA-913996;R-HSA-199046;R-HSA-1236948;R-HSA-392835;R-HSA-2130349;R-HSA-8863895;R-HSA-1168640;R-HSA-199062;R-HSA-1236935;R-HSA-983704;R-HSA-202331;R-HSA-213407;R-HSA-213406;R-HSA-198941;R-HSA-2213246;R-HSA-2213248;R-HSA-983150;R-HSA-8863973;R-HSA-983147;R-HSA-202212;R-HSA-430190;R-HSA-2130504;R-HSA-983140;R-HSA-202472;R-HSA-1168636;R-HSA-202354;R-HSA-2130706;R-HSA-8863858;R-HSA-1236970;R-HSA-560…
Cell Cycle	26	680	23	1337	0.0501697	1	1	203	422	0.0376148	9606	Homo sapiens	PSMD11;ORC1L;DCTN1;PLK1;RPA1;RPA2;SMC4;PSMA7;RBX1;PSMA5;WEE1;RAD51;TUBA4;CCNE1;ALMS1;PSME1;PSMD1;MCM4;CEP290;YWHAG;RAD9A	Q8TCU4;P27694;P28066;P15927;Q14203-2;Q13415;P33991;Q06323;ENSG00000166851;P61981;P30291;ENSG00000085840;P62877;ENSG00000105173;O15078;P53350;O00231;Q99460;Q9H853;O14818;P68366;Q9NTJ3;P24864;Q99638;Q13156;Q06609	MYOG;EED;TRRAP;VDR;SMURF1;PRKDC;GFPT2;NCOA3;TAT;PLK1;ARRB1;PARK7;FOS;RBX1;MYCN;RAD51;CCNE1;TBX21;SAP18;MCM4;HMOX1;TOP1;CDKN3	Q13547;P38936;O96017;P49736;Q6PGQ7;O14965;Q99741;Q00987;Q06609;P38398;P46527;Q8NHY2;P53350;Q9NUX5;Q09472;Q9NYZ3;O43502;P30307;Q9Y265;P63208;P24941;P06493;P40692;O14757;P54132;P11388;Q08050;Q13616;P51587	R-HSA-68611;R-HSA-156673;R-HSA-375302;R-HSA-156678;R-HSA-68615;R-HSA-8961678;R-HSA-5683792;R-HSA-156682;R-HSA-174088;R-HSA-8961671;R-HSA-69140;R-HSA-69142;R-HSA-156699;R-HSA-69144;R-HSA-174105;R-HSA-68637;R-HSA-912429;R-HSA-75809;R-HSA-380455;R-HSA-174119;R-HSA-3000327;R-HSA-176175;R-HSA-75825;R-HSA-156723;R-HSA-69685;R-HSA-176700;R-HSA-3000339;R-HSA-5683735;R-HSA-69191;R-HSA-912458;R-HSA-4088439…
mRNA Splicing - Major Pathway	2	185	8	612	0.0136491	1	1	8	9	0.000802211	9606	Homo sapiens	POLR2A;POLR2B	P24928;P30876	CLK1;CCNK;VDR;SAP18;TOP1;MLYCD;PITX2;STX11	P31943;P07910;Q08211;P38919;P61978;Q15287;O43390;Q07955;P84103;Q13573;P09651;P62995;O75494;P67809;P52756;Q15717;P55795;Q16629	R-HSA-72160;R-HSA-72130;R-HSA-156661;R-HSA-72107;R-HSA-72139;R-HSA-72124;R-HSA-72143;R-HSA-72127
mRNA Splicing	2	196	8	613	0.0144607	1	1	13	14	0.00124788	9606	Homo sapiens	POLR2A;POLR2B	P24928;P30876	CLK1;CCNK;VDR;SAP18;TOP1;MLYCD;PITX2;STX11	P31943;P07910;Q08211;P38919;P61978;Q15287;O43390;Q07955;P84103;Q13573;P09651;P62995;O75494;P67809;P52756;Q15717;P55795;Q16629	R-HSA-72160;R-HSA-72130;R-HSA-75079;R-HSA-75081;R-HSA-75080;R-HSA-72107;R-HSA-72139;R-HSA-75083;R-HSA-75082;R-HSA-72143;R-HSA-156661;R-HSA-72124;R-HSA-72127
Axon guidance	23	583	12	1233	0.0430131	1	1	81	297	0.0264729	9606	Homo sapiens	RPL30;PSMD11;TPK1;RPL8;ACTB;PSMA7;RBX1;RHOB;PSMA5;TUBA4;ARPC2;ARPC3;KCNQ2;PSME1;RPL14;ABL2;PSMD1;KRAS;HRAS;RPS13;CDK5R1;EPHB3	P54753;O15144;P28066;O15145;P60709;P62917;O00231;O43526;Q99460;Q9H853;Q06323;P62277;P50914;O14818;P68366;P62877;P62745;P62888;P22694;P01116;P42684;P01112;Q15078	GYS1;RGS2;PRKDC;ARPC3;ABL2;FOSB;ARRB1;INHA;MYD88;EIF3A;ACTB;RELB	P53667;P19174;P00533;Q8IUQ4;Q9Y2X7;P49841;Q04637;P23528;P12931;O43639;O00401;P16333;P11142	R-HSA-3928633;R-HSA-3928632;R-HSA-3928639;R-HSA-443779;R-HSA-3928627;R-HSA-419087;R-HSA-445071;R-HSA-3928625;R-HSA-445069;R-HSA-3928624;R-HSA-3928631;R-HSA-374665;R-HSA-3928628;R-HSA-3928617;R-HSA-593690;R-HSA-445077;R-HSA-3928623;R-HSA-445087;R-HSA-3928610;R-HSA-3928608;R-HSA-3928615;R-HSA-3928614;R-HSA-3928612;R-HSA-9011241;R-HSA-3928601;R-HSA-3928600;R-HSA-3928607;R-HSA-4093339;R-HSA-4093336;R…
TNF signaling	0	50	10	622	0.00368895	1	1	11	29	0.0025849	9606	Homo sapiens			TCF7L2;ACTN2;EED;PLK1;SAMD4A;PARK7;PITX2;ACTB;MYD88;GEM	P63244;Q92636;Q13158;Q13077;Q12933;O95429	R-HSA-140978;R-HSA-5357776;R-HSA-5634228;R-HSA-5626982;R-HSA-5357780;R-HSA-5626962;R-HSA-5634221;R-HSA-5626988;R-HSA-83656;R-HSA-3371353;R-HSA-83660
Transcriptional regulation by the AP-2 (TFAP2) family of transcription factors	3	52	16	767	0.00383651	1	1	12	44	0.00392192	9606	Homo sapiens	CITED2;PITX2	Q99697;ENSG00000164093;Q99967	PRKDC;TRRAP;VDR;NCOA3;TAT;TXNRD1;RPA1;ARRB1;SMC4;LITAF;ACTB;EEA1;CCNE1;TBX21;ABL2;TOP1	Q6PL18;P04626;P06748;P00533;P38936;P25490;P01106;Q9NZC7;Q92793;P03372;Q09472	R-HSA-8937369;R-HSA-8864453;R-HSA-8864307;R-HSA-8864466;R-HSA-8865265;R-HSA-8869568;R-HSA-8864718;R-HSA-8874797;R-HSA-8864395;R-HSA-8864729;R-HSA-8864569;R-HSA-8865256
Signalling by NGF	3	193	12	675	0.0142393	1	1	20	110	0.0098048	9606	Homo sapiens	KRAS;HRAS;MYD88	P01116;Q99836;P01112	WEE1;SOCS1;TLX3;BAG3;VDR;ACTN2;SMURF1;SESN2;ABL2;ULK1;FBLN1;GEM	Q13501;P46109;Q9Y5V3;P19174;Q92934;P31946;P04629;Q9Y4K3;P61586;Q96FE5	R-HSA-5686071;R-HSA-193665;R-HSA-167684;R-HSA-209573;R-HSA-193700;R-HSA-202692;R-HSA-170986;R-HSA-166538;R-HSA-166542;R-HSA-193647;R-HSA-169901;R-HSA-205075;R-HSA-171026;R-HSA-205008;R-HSA-193686;R-HSA-167674;R-HSA-205115;R-HSA-193694;R-HSA-193695;R-HSA-170975
Hemostasis	28	801	18	1244	0.0590969	1	1	50	323	0.0287904	9606	Homo sapiens	GUCY1B3;HBB;ARRB1;SLC7A11;KIF11;CLU;ACTB;SPN;INPP5D;TIMP3;HRAS;JAM2;IFNA21;TPK1;AHSG;ACTN2;TNFRSF10A;MERTK;RHOB;TF;WEE1;TUBA4;IL3RA;MAFF;KRAS;DGKH	Q92835;Q9ULX9;Q12866;P12814;O00220;P52732;P30291;P68871;P22694;P01116;P02765;P02787;Q9UPY5;P26951;P01112;P60709;P35609;Q02153;Q9H853;P35625;Q86XP1;P57087;P68366;P62745;P16150;P01568;P49407;P10909	DCTN1;PLK1;OSGIN1;PEBP1;ARRB1;FBLN1;STX11;EEA1;RAD51;TLX3;CCNE1;ABL2;KRAS;ITGB7;TOP1;CEP290;CDKN3;OSBP2	P04049;Q9H0H5;P19174;P21333;P49407;P24941;Q9NRD5;P47756;P05121;P20339;P46108;P32121;Q12846;P00519;Q9UIJ7;O43502	R-HSA-426240;R-HSA-198284;R-HSA-984606;R-HSA-430096;R-HSA-1011600;R-HSA-159005;R-HSA-210977;R-HSA-443439;R-HSA-418091;R-HSA-443831;R-HSA-204465;R-HSA-442291;R-HSA-8858435;R-HSA-1013833;R-HSA-1008200;R-HSA-984648;R-HSA-5635741;R-HSA-158795;R-HSA-392143;R-HSA-992708;R-HSA-202706;R-HSA-158800;R-HSA-1008220;R-HSA-482772;R-HSA-983259;R-HSA-202710;R-HSA-482770;R-HSA-202709;R-HSA-372697;R-HSA-392152;R-H…
GPCR downstream signalling	24	1365	4	455	0.100708	1	1	39	216	0.0192531	9606	Homo sapiens	LRP1;TPK1;RGS16;NPY2R;PTAFR;APOA2;ADRB1;ARRB1;DHRS3;RHOB;GIP;RGS2;HTR6;DHRS9;ADM2;IL3RA;GNRHR;KRAS;S1PR5;HRAS;DRD4;HBEGF;DGKH	O15492;O75911;Q9BPW9;Q9H228;P49146;Q7Z4H4;P13945;P30968;P50406;Q99075;P21917;Q86XP1;P41220;P09681;Q07954;P62745;P22694;P01116;P26951;P49407;P02652;P01112;P25105;P08588	GYS1;PRKDC;SMURF1;ABL2	P00533;P62136;P61586	R-HSA-8852167;R-HSA-749448;R-HSA-180038;R-HSA-749454;R-HSA-426240;R-HSA-177284;R-HSA-2404131;R-HSA-749452;R-HSA-202692;R-HSA-2404140;R-HSA-2423785;R-HSA-198284;R-HSA-2395764;R-HSA-418582;R-HSA-392212;R-HSA-419166;R-HSA-2179387;R-HSA-2424254;R-HSA-749456;R-HSA-2395768;R-HSA-379044;R-HSA-2454081;R-HSA-2187332;R-HSA-8951727;R-HSA-2179402;R-HSA-2395784;R-HSA-380073;R-HSA-379048;R-HSA-2429643;R-HSA-21…
Death Receptor Signalling	1	57	10	662	0.0042054	1	1	17	39	0.00347625	9606	Homo sapiens	TNFRSF10A	O00220	TCF7L2;ACTN2;EED;PLK1;SAMD4A;PARK7;PITX2;ACTB;MYD88;GEM	P63244;Q92636;Q13158;Q13077;Q12933;O95429	R-HSA-5357776;R-HSA-5634228;R-HSA-83650;R-HSA-5357780;R-HSA-141316;R-HSA-5626962;R-HSA-75238;R-HSA-83656;R-HSA-3371353;R-HSA-75146;R-HSA-83660;R-HSA-140978;R-HSA-141139;R-HSA-75187;R-HSA-5626982;R-HSA-5634221;R-HSA-5626988
Cytokine Signaling in Immune system	46	961	32	1935	0.0709016	1	1	186	614	0.0547286	9606	Homo sapiens	PSMD11;PTAFR;PTGS2;PSMA7;RELB;IL1RL1;SOCS1;INPP5D;PIM1;PSMD1;HMOX1;LBP;IFNA21;IL11;GSTO2;TNFRSF18;FOS;RBX1;IL4;PSMA5;IL6;IFNG;TOLLIP;CLCF1;IL3RA;PELI1;PSME1;PTPN9;IL17F;LTB;EIF4G3;MYD88;UBE2M	Q9H0E2;P11309;Q9Y5U5;ENSG00000073756;Q92835;P28066;ENSG00000111537;O43432;Q06643;Q9UBD9;Q06323;P35354;ENSG00000169403;Q01201;P62877;Q9HAT8;P01579;ENSG00000129988;P05231;ENSG00000185338;P26951;P43378;P05112;P25105;Q96FA3;ENSG00000100292;Q96PD4;O00231;P20809;ENSG00000136244;ENSG00000112116;Q99460;ENSG00000170345;P78417;P61081;ENSG00000137193;P18428;O14818;ENSG00000169410;Q01638-2;P01568;Q99836;P096…	DCTN1;ARRB1;FBLN1;PRDM1;PTPRH;LITAF;ACTB;STX11;RELB;CBS;TBX21;HMOX1;SAP18;TGIF1;MYOG;SYT1;ACTN2;OSGIN1;EMP1;FOS;RBX1;IL4;IL6;WEE1;RAD51;PSME1;PELI1;FOSB;ULK1;TOP1;ATF3;MYD88	Q13007;P05412;Q13526;P24394;P08887;P78552;O43187;Q9UL46;P42224;P40189;P52907;P15336;P19838;P23528;P51617;P29590;Q9NWZ3;P31785;Q9H0E2;Q92838;O75925;P10912;Q16623;O75688;P60953;P23771;P26842;P09661;P63104;P23497;P46934;Q9Y6K9;O60573;P22626;P84022;P61081;Q9Y4K3;Q12846	R-HSA-936462;R-HSA-6785895;R-HSA-982792;R-HSA-447246;R-HSA-1112602;R-HSA-914182;R-HSA-1112604;R-HSA-6785898;R-HSA-450827;R-HSA-450325;R-HSA-8950175;R-HSA-450074;R-HSA-913424;R-HSA-8950441;R-HSA-1362485;R-HSA-6783556;R-HSA-449829;R-HSA-6785860;R-HSA-912680;R-HSA-913451;R-HSA-879909;R-HSA-1031716;R-HSA-879910;R-HSA-6786124;R-HSA-879907;R-HSA-5668454;R-HSA-451895;R-HSA-879934;R-HSA-451634;R-HSA-8983…
Processing of Capped Intron-Containing Pre-mRNA	2	256	10	676	0.0188874	1	1	19	32	0.0028523	9606	Homo sapiens	POLR2A;POLR2B	P24928;P30876	CLK1;CCNK;EMX2;VDR;SAP18;TOP1;MLYCD;PITX2;EIF4G3;STX11	P31943;P07910;Q08211;P38919;P61978;Q15287;O43390;Q07955;P84103;Q00839;Q13573;P06730;P09651;P62995;O75494;P22626;P67809;P52756;Q15717;P55795;Q16629	R-HSA-72160;R-HSA-72130;R-HSA-72103;R-HSA-75079;R-HSA-159050;R-HSA-75081;R-HSA-75080;R-HSA-72107;R-HSA-72139;R-HSA-75083;R-HSA-75082;R-HSA-158447;R-HSA-72143;R-HSA-158484;R-HSA-156661;R-HSA-75096;R-HSA-72124;R-HSA-72095;R-HSA-72127
Signaling by GPCR	27	1432	8	613	0.105651	1	1	55	386	0.0344059	9606	Homo sapiens	LRP1;RGS16;NPY2R;PTAFR;ADRB1;ARRB1;RGS2;HTR6;GNRHR;S1PR5;HRAS;CD55;DRD4;WNT3;TPK1;PTCH1;APOA2;DHRS3;RHOB;GIP;DHRS9;ADM2;IL3RA;KRAS;HBEGF;DGKH	Q9H228;P49146;Q13635;P13945;P30968;Q99075;P22694;P01116;P26951;P01112;P25105;P08588;O15492;O75911;Q9BPW9;Q7Z4H4;P50406;P21917;Q86XP1;P56703;P08174;P41220;P09681;Q07954;P62745;P49407;P02652	GYS1;CCNK;PRKDC;SMURF1;EMP1;ABL2;ACTB;GIP	P43657;P46092;P00533;P48546;Q8TDS5;P62136;P61586;P25025	R-HSA-749448;R-HSA-749454;R-HSA-426240;R-HSA-177284;R-HSA-2404131;R-HSA-749452;R-HSA-2404140;R-HSA-198284;R-HSA-418582;R-HSA-419351;R-HSA-392212;R-HSA-390931;R-HSA-390674;R-HSA-2179387;R-HSA-2424254;R-HSA-749456;R-HSA-379044;R-HSA-8951727;R-HSA-2395784;R-HSA-380073;R-HSA-379048;R-HSA-111919;R-HSA-373813;R-HSA-2465940;R-HSA-420274;R-HSA-111925;R-HSA-111924;R-HSA-879674;R-HSA-390846;R-HSA-744887;R-…
Signaling by WNT	11	330	21	1115	0.0243471	1	1	66	156	0.013905	9606	Homo sapiens	PSMA5;TCF7L2;SFRP1;PSMD11;SMURF1;TRRAP;PSME1;PSMD1;WNT3;PSMA7;RBX1	Q9Y4A5;O14818;P28066;Q9HCE7;O00231;P62877;Q9NQB0;Q06323;Q99460;Q8N474;P56703	TGIF1;CCNK;EED;TRRAP;ARRB1;PARK7;SMC4;ACTB;STX11;TBX3;RELB;GYS1;WEE1;TLX3;BAG3;DDIT4;SAP18;FOSB;TOP1;PITX2;ATF3	O95644;Q13547;P07737;Q9Y297;Q08117;P01106;Q9Y265;O15169;O14641;Q9Y2T1;Q13363;P49841;Q92993;P63104;Q01974;P32121;P35222;Q6P1J9	R-HSA-4649028;R-HSA-3322422;R-HSA-3769393;R-HSA-4641231;R-HSA-3364026;R-HSA-3322427;R-HSA-3322424;R-HSA-3781941;R-HSA-3781943;R-HSA-4608854;R-HSA-4608855;R-HSA-4608852;R-HSA-3238691;R-HSA-4411351;R-HSA-3238694;R-HSA-3640874;R-HSA-3364014;R-HSA-3769383;R-HSA-4411357;R-HSA-5665608;R-HSA-3772441;R-HSA-4411367;R-HSA-3451153;R-HSA-4411365;R-HSA-1504190;R-HSA-4641260;R-HSA-1458875;R-HSA-4641256;R-HSA-4…
SUMO E3 ligases SUMOylate target proteins	4	116	14	938	0.00855836	1	1	37	62	0.00552634	9606	Homo sapiens	EID3;NSMCE2;RPA1;TOP1	P27694;Q96MF7;Q8N140;P11387	TGIF1;EED;VDR;ACTN2;PRKDC;TRRAP;PLK1;ARRB1;PRDM1;PARK7;MYCN;RAD51;SAP18;TOP1	O75925;P07910;Q13547;Q12888;P04637;Q92769;P61978;Q8N726;P62805;Q14676;P43351;Q15022;P09874;O14965;P23497;P38398;P29590;P54132;P11388;P11387	R-HSA-4641350;R-HSA-4570496;R-HSA-4551616;R-HSA-4570499;R-HSA-4615873;R-HSA-4616015;R-HSA-4568846;R-HSA-3000383;R-HSA-6804468;R-HSA-5228508;R-HSA-4641362;R-HSA-4615889;R-HSA-4568914;R-HSA-4615839;R-HSA-4615900;R-HSA-4568863;R-HSA-3108212;R-HSA-3000433;R-HSA-4551768;R-HSA-2997616;R-HSA-2997709;R-HSA-3000399;R-HSA-6804485;R-HSA-5228525;R-HSA-2997706;R-HSA-4615905;R-HSA-4655404;R-HSA-4570485;R-HSA-3…
Metabolism of lipids	28	1320	14	838	0.0973882	1	1	61	824	0.0734468	9606	Homo sapiens	TPK1;VDR;TXNRD1;SPHK1;NCOA3;PON2;PLA2G4C;ACOT11;TECR;APOA2;CDC2L6;SGMS2;CYP4F11;PTGS2;CTGF;PIK3C2B;FABP3;EBP;INPP5D;PIP5K2B;MLYCD;ALOXE3;TEAD2;ENPP7	Q92835;P29279;Q8WXI4;Q9Y6Q9;P35354;Q8NHU3;Q9NZ01;Q15165;P22694;Q15125;Q6UWV6;Q15562;Q9UP65;P05413;P27169;Q9BWU1;Q9NYA1;ENSG00000198431;O95822;P78356;O00750;ENSG00000158874;P11473;ENSG00000118523;Q9HBI6;Q9BYJ1;P02652;Q16881	VDR;TRRAP;SPHK1;REV1;FBLN1;ADARB1;ACTB;MYCN;TLX3;CBS;TBX21;PIM1;PITX2;ATF3	Q96RU7;Q14192;O14561;Q15788;Q08426;P51813;P19793;P02647;Q15596;P11474;P08047	R-HSA-2426148;R-HSA-2426146;R-HSA-8942208;R-HSA-2426157;R-HSA-2426156;R-HSA-5340251;R-HSA-2426153;R-HSA-560517;R-HSA-2426152;R-HSA-1989776;R-HSA-2426155;R-HSA-8932633;R-HSA-1482629;R-HSA-2426161;R-HSA-2426163;R-HSA-4546387;R-HSA-1989766;R-HSA-1675776;R-HSA-1989767;R-HSA-1482892;R-HSA-2314686;R-HSA-2161792;R-HSA-211873;R-HSA-8933547;R-HSA-1482545;R-HSA-977317;R-HSA-2309773;R-HSA-2309779;R-HSA-4282…
Deregulated CDK5 triggers multiple neurodegenerative pathways in Alzheimer's disease models	1	31	8	791	0.00228715	1	1	16	22	0.00196096	9606	Homo sapiens	CDK5R1	Q15078	PRDX3;ARPC3;PLK1;FOSB;FOS;ATF3;GEM;ENPP7	P32119;P05412;P30307;Q08379;P05067	R-HSA-8863014;R-HSA-8863013;R-HSA-8868260;R-HSA-8863012;R-HSA-8863587;R-HSA-8863011;R-HSA-8863009;R-HSA-8868567;R-HSA-8870710;R-HSA-8868340;R-HSA-8863007;R-HSA-8870558;R-HSA-8868573;R-HSA-8868666;R-HSA-8863674;R-HSA-8868344
Neurodegenerative Diseases	1	31	8	791	0.00228715	1	1	16	22	0.00196096	9606	Homo sapiens	CDK5R1	Q15078	PRDX3;ARPC3;PLK1;FOSB;FOS;ATF3;GEM;ENPP7	P32119;P05412;P30307;Q08379;P05067	R-HSA-8863014;R-HSA-8863013;R-HSA-8868260;R-HSA-8863012;R-HSA-8863587;R-HSA-8863011;R-HSA-8863009;R-HSA-8868567;R-HSA-8870710;R-HSA-8868340;R-HSA-8863007;R-HSA-8870558;R-HSA-8868573;R-HSA-8868666;R-HSA-8863674;R-HSA-8868344
SUMOylation	4	125	14	979	0.00922237	1	1	37	71	0.00632855	9606	Homo sapiens	EID3;NSMCE2;RPA1;TOP1	P27694;Q96MF7;Q8N140;P11387	TGIF1;EED;VDR;ACTN2;PRKDC;TRRAP;PLK1;ARRB1;PRDM1;PARK7;MYCN;RAD51;SAP18;TOP1	O75925;P07910;Q13547;Q12888;P04637;Q92769;P61978;Q8N726;P62805;Q14676;P43351;Q15022;P09874;O14965;P23497;P38398;P29590;P54132;P11388;P11387	R-HSA-4641350;R-HSA-4570496;R-HSA-4551616;R-HSA-4570499;R-HSA-4615873;R-HSA-4616015;R-HSA-4568846;R-HSA-3000383;R-HSA-6804468;R-HSA-5228508;R-HSA-4641362;R-HSA-4615889;R-HSA-4568914;R-HSA-4615839;R-HSA-4615900;R-HSA-4568863;R-HSA-3108212;R-HSA-3000433;R-HSA-4551768;R-HSA-2997616;R-HSA-2997709;R-HSA-3000399;R-HSA-6804485;R-HSA-5228525;R-HSA-2997706;R-HSA-4615905;R-HSA-4655404;R-HSA-4570485;R-HSA-3…
Innate Immune System	39	1291	23	1484	0.0952486	1	1	146	649	0.0578483	9606	Homo sapiens	PSMD11;PRKDC;PTAFR;GDI2;HBB;TCIRG1;MEFV;CLU;CTSS;ACTB;PSMA7;RELB;EEA1;SOCS1;PSMD1;LBP;ATP6V1E1;CEP290;CTSD;HRAS;CD55;IFNA21;APAF1;TPK1;AHSG;PKM2;FOS;GALNS;PSMA5;TF;ARPC2;ARPC3;TOLLIP;PELI1;PSME1;KRAS;MYD88;UBE2M;HSPA1A	Q9H0E2;P50395;P0DMV8;O15144;P14618;P28066;O15145;P36543;Q06323;P78527;Q01201;O14727;P68871;P22694;P01116;O15553;P02788;P02765;P01112;P25105;Q96FA3;Q13488;P07339;O15078;P60709;O00231;P34059;Q99460;P61081;P18428;P08174;O14818;P01568;Q15075;Q99836;P25774;O15524;P01100;P10909	SYT1;PLK1;OSGIN1;PEBP1;ARRB1;FOS;PARK7;MEFV;ACTB;GEM;STX11;RELB;RBX1;CBS;PELI1;FOSB;ABL2;KRAS;ULK1;TOP1;PITX2;ATF3;MYD88	P04049;Q08211;P05412;Q13526;Q92844;Q04206;P15336;P19838;P23528;Q9BQ95;Q9NWZ3;P35222;P53667;P19174;Q13158;Q9BRV8;Q9ULZ3;Q9Y6K9;Q99836;P58753;P10599;P61081;Q9Y4K3;Q9H257;P78527;P00519	R-HSA-936462;R-HSA-975118;R-HSA-167686;R-HSA-975115;R-HSA-975880;R-HSA-975878;R-HSA-9013889;R-HSA-975879;R-HSA-975111;R-HSA-975106;R-HSA-975874;R-HSA-936963;R-HSA-975873;R-HSA-5621573;R-HSA-975134;R-HSA-981535;R-HSA-5607751;R-HSA-450325;R-HSA-5607747;R-HSA-936985;R-HSA-741395;R-HSA-975125;R-HSA-975122;R-HSA-5607753;R-HSA-177694;R-HSA-975142;R-HSA-975139;R-HSA-937022;R-HSA-2130194;R-HSA-451634;R-H…
RNA Polymerase II Transcription	70	1528	51	2813	0.112734	1	1	271	708	0.0631072	9606	Homo sapiens	CCNK;PSMD11;CITED2;PRDM1;NR3C1;PSMA7;CTGF;POLR2A;POLR2B;HNF4A;SESN2;PSMD1;PMAIP1;C13orf15;PITX2;TEAD2;BCL2L14;YWHAG;TGIF1;TCF7L2;G6PD;SMARCC2;APAF1;SMURF1;PRMT1;EED;VDR;TNFRSF18;TXNRD1;RPA1;RPA2;TNFRSF10A;FOS;GTF2H3;GTF2H4;RBX1;PSMA5;RAD51;IFNG;CCNE1;DDIT4;PSME1;PIP5K2B;KRAS;CDK5R1;RAD9A	Q9Y5U5;O75626;P15927;O00220;ENSG00000198742;ENSG00000164093;P61981;Q15583;P62877;P01116;O75909;ENSG00000102760;Q99967;P30876;ENSG00000130766;Q13889;Q9HCE7;O00231;O75530;P11413;Q9H4X1;ENSG00000051180;ENSG00000118523;P24928;ENSG00000141682;Q99873;Q9NQB0;Q99638;Q06609;Q15078;P01100;Q16881;Q8TAQ2;P27694;Q92759;P29279;P28066;ENSG00000121380;ENSG00000104689;ENSG00000111537;Q06323;P04150-1;P04150-2;P041…	CCNK;TRRAP;TAT;ARRB1;PARK7;LITAF;SMC4;ACTB;EEA1;GYS1;SUFU;PIM1;TEAD2;MYOG;TGIF1;EED;ACTN2;NCOA3;FOS;RBX1;MYCN;CCNE1;MCM4;TOP1;PRKDC;FBLN1;FOXO4;STX11;RELB;SOCS1;BAG3;CBS;TBX21;SAP18;ABL2;TCF7L2;VDR;SMURF1;TXNRD1;PLK1;RPA1;OSGIN1;RPA2;KLF2;SPSB1;RAD51;TLX3;DNAJA4;FOSB;MYD88;HSPA1A	Q13547;Q15648;P04626;Q9GZV5;Q15369;P09874;P03372;Q00987;P42224;Q9HB75;Q06609;P49336;P38398;Q9UNE7;Q9H160;P17936;P30307;P04637;Q14004;Q8N726;P78560;Q92831;Q93009;Q9UBN7;P40692;Q92793;O75604;P05121;O15105;Q6PL18;P10071;Q9UHB7;P17947;P12931;Q8N9N5;P10599;P00519;Q13526;Q9BZS1;Q86X55;Q09028;P31947;P35548;P06748;P38936;O96017;Q13485;O14965;P08047;Q92466;Q9NYV4;Q02548;Q00403;P29590;Q03111;P17275;Q9NZC7;…	R-HSA-8937097;R-HSA-8985227;R-HSA-9007759;R-HSA-8951951;R-HSA-3222072;R-HSA-8864395;R-HSA-2187309;R-HSA-8951428;R-HSA-6800490;R-HSA-8877192;R-HSA-6805620;R-HSA-9009309;R-HSA-9009308;R-HSA-6810238;R-HSA-8951442;R-HSA-8951443;R-HSA-6810235;R-HSA-2187325;R-HSA-6810234;R-HSA-6810233;R-HSA-8936616;R-HSA-8939688;R-HSA-8951977;R-HSA-5689972;R-HSA-6791235;R-HSA-8936621;R-HSA-870437;R-HSA-3341343;R-HSA-89…
Gene expression (Transcription)	75	1686	53	3003	0.124391	1	1	299	819	0.0730012	9606	Homo sapiens	CCNK;CITED2;PRDM1;NR3C1;ACTB;CTGF;HNF4A;SESN2;UBTF;PSMD1;C13orf15;PITX2;TEAD2;YWHAG;TGIF1;G6PD;SMARCC2;APAF1;PRMT1;EED;TNFRSF18;FOS;RBX1;PSMA5;IFNG;CCNE1;DDIT4;PSME1;PSMD11;PSMA7;POLR2A;POLR2B;PMAIP1;SAP18;BCL2L14;TCF7L2;SMURF1;VDR;TXNRD1;RPA1;RPA2;TNFRSF10A;GTF2H3;GTF2H4;RAD51;PIP5K2B;KRAS;CDK5R1;RAD9A	Q9Y5U5;O75626;P15927;O00220;ENSG00000198742;ENSG00000164093;O00422;P61981;Q15583;P62877;P01116;O75909;ENSG00000102760;Q99967;P30876;ENSG00000130766;Q13889;P60709;O95602;Q9HCE7;O00231;O75530;P11413;Q9H4X1;ENSG00000051180;ENSG00000118523;P24928;ENSG00000141682;Q99873;P17480;Q9NQB0;Q99638;Q06609;Q15078;P01100;Q16881;Q8TAQ2;P27694;Q92759;P29279;P28066;ENSG00000121380;ENSG00000104689;ENSG00000111537;Q…	CCNK;TRRAP;TAT;ARRB1;PARK7;LITAF;SMC4;ACTB;EEA1;GMPPB;GYS1;SUFU;PIM1;TEAD2;MYOG;TGIF1;GSTO2;EED;ACTN2;NCOA3;FOS;RBX1;MYCN;CCNE1;MCM4;TOP1;PRKDC;FBLN1;FOXO4;STX11;RELB;SOCS1;BAG3;CBS;TBX21;SAP18;ABL2;TCF7L2;VDR;SMURF1;TXNRD1;PLK1;RPA1;OSGIN1;RPA2;KLF2;SPSB1;RAD51;TLX3;DNAJA4;FOSB;MYD88;HSPA1A	O43463;Q13547;Q15648;P04626;Q92769;Q9GZV5;Q15369;P09874;Q96EB6;P03372;Q00987;P42224;Q9HB75;Q06609;P49336;P38398;Q9UNE7;Q9H160;P17936;P30307;P04637;Q14004;Q8N726;Q92830;P78560;Q92831;Q9Y2S0;Q93009;Q9UBN7;P40692;Q92793;O75604;P05121;O15105;Q6PL18;P10071;Q9UHB7;P17947;P12931;Q8N9N5;P10599;P00519;Q9UBC3;O95602;P60709;Q13526;Q9BZS1;Q86X55;Q09028;P31947;P35548;P06748;P38936;O96017;Q13485;P26358;O14965;…	R-HSA-8937097;R-HSA-8985227;R-HSA-9007759;R-HSA-8951951;R-HSA-3222072;R-HSA-73739;R-HSA-8864395;R-HSA-2187309;R-HSA-8951428;R-HSA-6800490;R-HSA-427528;R-HSA-433672;R-HSA-8877192;R-HSA-6805620;R-HSA-9009309;R-HSA-9009308;R-HSA-6810238;R-HSA-8951442;R-HSA-8951443;R-HSA-6810235;R-HSA-2187325;R-HSA-73757;R-HSA-6810234;R-HSA-6810233;R-HSA-73758;R-HSA-8936616;R-HSA-8939688;R-HSA-8951977;R-HSA-5689972;R…
Generic Transcription Pathway	70	1389	50	2713	0.102479	1	1	221	649	0.0578483	9606	Homo sapiens	CCNK;PSMD11;CITED2;PRDM1;NR3C1;PSMA7;CTGF;POLR2A;POLR2B;HNF4A;SESN2;PSMD1;PMAIP1;C13orf15;PITX2;TEAD2;BCL2L14;YWHAG;TGIF1;TCF7L2;G6PD;SMARCC2;APAF1;SMURF1;PRMT1;EED;VDR;TNFRSF18;TXNRD1;RPA1;RPA2;TNFRSF10A;FOS;GTF2H3;GTF2H4;RBX1;PSMA5;RAD51;IFNG;CCNE1;DDIT4;PSME1;PIP5K2B;KRAS;CDK5R1;RAD9A	Q9Y5U5;O75626;P15927;O00220;ENSG00000198742;ENSG00000164093;P61981;Q15583;P62877;P01116;O75909;ENSG00000102760;Q99967;P30876;ENSG00000130766;Q13889;Q9HCE7;O00231;O75530;P11413;Q9H4X1;ENSG00000051180;ENSG00000118523;P24928;ENSG00000141682;Q99873;Q9NQB0;Q99638;Q06609;Q15078;P01100;Q16881;Q8TAQ2;P27694;Q92759;P29279;P28066;ENSG00000121380;ENSG00000104689;ENSG00000111537;Q06323;P04150-1;P04150-2;P041…	CCNK;TRRAP;TAT;ARRB1;PARK7;LITAF;SMC4;ACTB;EEA1;GYS1;SUFU;PIM1;TEAD2;MYOG;TGIF1;EED;ACTN2;NCOA3;FOS;RBX1;MYCN;CCNE1;MCM4;TOP1;PRKDC;FBLN1;FOXO4;STX11;RELB;BAG3;CBS;TBX21;SAP18;ABL2;TCF7L2;VDR;SMURF1;TXNRD1;PLK1;RPA1;OSGIN1;RPA2;KLF2;SPSB1;RAD51;TLX3;DNAJA4;FOSB;MYD88;HSPA1A	Q13547;Q15648;P04626;Q9GZV5;P09874;P03372;Q00987;P42224;Q9HB75;Q06609;P49336;P38398;Q9UNE7;Q9H160;P17936;P30307;P04637;Q14004;Q8N726;P78560;Q92831;Q93009;Q9UBN7;P40692;Q92793;O75604;P05121;O15105;Q6PL18;P10071;P17947;P12931;Q8N9N5;P10599;P00519;Q13526;Q9BZS1;Q86X55;Q09028;P31947;P35548;P06748;P38936;O96017;Q13485;O14965;P08047;Q92466;Q9NYV4;Q02548;P29590;P17275;Q9NZC7;Q09472;Q96LA8;P35813;P00533;…	R-HSA-8937097;R-HSA-8985227;R-HSA-9007759;R-HSA-8951951;R-HSA-3222072;R-HSA-8864395;R-HSA-2187309;R-HSA-8951428;R-HSA-6800490;R-HSA-8877192;R-HSA-6805620;R-HSA-9009309;R-HSA-9009308;R-HSA-8951442;R-HSA-8951443;R-HSA-2187325;R-HSA-8936616;R-HSA-8939688;R-HSA-8951977;R-HSA-5689972;R-HSA-6791235;R-HSA-8936621;R-HSA-870437;R-HSA-3341343;R-HSA-8939706;R-HSA-2186771;R-HSA-69685;R-HSA-2064932;R-HSA-2187…
Metabolism of RNA	17	782	19	1281	0.0576951	1	1	58	187	0.0166682	9606	Homo sapiens	RPL30;ZCCHC11;PSMD11;ADARB1;GTF2H3;RPL8;GTF2H4;ACTB;PSMA7;PSMA5;POLR2A;POLR2B;PSME1;RPL14;PSMD1;RPS13;HSPA1A	Q92759;P0DMV8;P30876;P78563;P28066;ENST00000331789;Q13889;Q5TAX3;P62917;O00231;Q06323;Q99460;P24928;P62277;P50914;O14818;P62888	CCNK;EMX2;VDR;HSPB8;PLK1;ARRB1;GEM;STX11;ACTB;CLK1;WEE1;RGS2;BAG3;SAP18;TOP1;MLYCD;PITX2;EIF4G3;EIF3A	P31943;P07910;Q08211;P38919;P31946;P61978;P23588;Q15287;P09651;P19338;O75494;P67809;P55795;Q13895;O43390;Q07955;P84103;Q00839;Q13573;P06730;P63104;P04792;P62995;Q04637;P22626;P52756;Q15717;Q16629;P11142	R-HSA-429955;R-HSA-111238;R-HSA-8941312;R-HSA-77069;R-HSA-77068;R-HSA-428296;R-HSA-77073;R-HSA-450580;R-HSA-77077;R-HSA-158484;R-HSA-77078;R-HSA-77081;R-HSA-77083;R-HSA-77085;R-HSA-72095;R-HSA-927889;R-HSA-77090;R-HSA-927789;R-HSA-450466;R-HSA-72103;R-HSA-77095;R-HSA-72107;R-HSA-77613;R-HSA-517674;R-HSA-77615;R-HSA-429992;R-HSA-450494;R-HSA-450620;R-HSA-72124;R-HSA-72127;R-HSA-72130;R-HSA-75079;R…
Developmental Biology	35	1150	33	2209	0.0848458	1	1	146	484	0.0431411	9606	Homo sapiens	RPL30;PSMD11;SLC2A4;RPL8;ACTB;PSMA7;POLR2A;POLR2B;HNF4A;RPL14;ABL2;PSMD1;HRAS;RPS13;EPHB3;MYOG;MEF2B;TPK1;EED;NCOA3;CDC2L6;RBX1;RHOB;PSMA5;TUBA4;ARPC2;ARPC3;KCNQ2;PSME1;KRAS;CDK5R1	Q02080;P54753;O15144;P28066;O15145;P62917;Q9Y6Q9;P41235-6;P41235-7;Q06323;P62277;P50914;P15173;P41235-5;P62877;P22694;P01116;P42684;ENSG00000181856;P01112;Q9BWU1;P30876;P60709;O00231;O43526;Q99460;O75530;Q9H853;P14672;P24928;O14818;P68366;P62745;P62888;Q15078	CCNK;ACY3;PRKDC;TAT;FBLN1;ARRB1;FOXO4;STX11;ACTB;RELB;GMPPB;GYS1;RGS2;ESM1;HNF4A;TBX21;ABL2;VDR;PLLP;NCOA3;PLK1;FOS;GEM;TLX3;ARPC3;TLX1;FOSB;TOP1;INHA;ATF3;MYD88;EIF3A;CCL26	O43365;Q9GZV8;P05412;Q15788;Q7L190;Q9Y2X7;Q9UBK2;Q13485;O75593;P49639;O00470;P23528;P19793;Q09472;O43474;P53667;O75928;P19174;P00533;Q8IUQ4;P46531;O60271;Q15596;Q92793;P49841;P26367;Q04637;P12931;Q9Y6Q9;O43639;O00401;P16333;P11142;P00519	R-HSA-5617492;R-HSA-3928633;R-HSA-3928632;R-HSA-3928639;R-HSA-3928627;R-HSA-1183003;R-HSA-211466;R-HSA-419087;R-HSA-3928625;R-HSA-3928624;R-HSA-3928631;R-HSA-3928628;R-HSA-480520;R-HSA-3928617;R-HSA-593690;R-HSA-3928623;R-HSA-452894;R-HSA-3928610;R-HSA-5617484;R-HSA-3928608;R-HSA-5617486;R-HSA-3928615;R-HSA-3928614;R-HSA-5617483;R-HSA-3928612;R-HSA-3928601;R-HSA-3928600;R-HSA-3928607;R-HSA-392860…
Signal Transduction	84	3024	68	4240	0.223108	1	1	564	1958	0.174525	9606	Homo sapiens	CCNK;TRRAP;NPY2R;GDI2;PEBP1;ARRB1;TCIRG1;NR3C1;ACTB;FGF3;SPRED2;RGS2;HTR6;SUFU;GNRHR;PSMD1;ATP6V1E1;HRAS;YWHAG;TGIF1;EED;DUSP1;ACTN2;SPHK1;NCOA3;APOA2;MIR21;PGF;RBX1;CIT;GIP;RHOB;PSMA5;SFRP1;CCNE1;IL3RA;PSME1;HBEGF;DGKH;PPP1R15A;PSMD11;LRP1;RGS16;PTAFR;ADRB1;FOXO4;PSMA7;INPP5B;DNAJB1;IL1RL1;SOCS1;POLR2A;POLR2B;S1PR5;CD55;WNT3;DRD4;JAG2;TCF7L2;KL;TPK1;SMURF1;PTCH1;PLK1;GZMB;TNFRSF10A;DHRS3;IL6;TUB…	P49146;P28562;Q13635;P13945;P30968;O00220;P30086;P36543;P11487;P61981;Q15583;P62877;P22694;P01116;O75909;P25685;P01112;O15492;P32019;Q13488;P30876;Q9NYA1;P60709;P35609;Q7Z698;Q9HCE7;O00231;O75530;P61081;Q86XP1;P24928;P08174;Q9NQB0;ENSG00000100453;Q99836;P49407;Q01638;O15524;P50395;O15144;P49763;O14578-3;P28066;O15145;Q9H228;Q9Y6Q9;Q99075;Q06323;Q9Y4A5;Q9UEF7-2;Q9UEF7-1;P98177-1;P05231;P98177-2;O7…	CCNK;TRRAP;HSPB8;TAT;PEBP1;ARRB1;PARK7;LITAF;SMC4;ACTB;GYS1;RGS2;SUFU;SESN2;PITX2;TEAD2;TGIF1;MYOG;EMX2;EED;ACTN2;PLLP;NCOA3;EMP1;FOS;GEM;COASY;GIP;RBX1;MYCN;CCNE1;DDIT4;MCM4;ULK1;TOP1;ATF3;PRKDC;DCTN1;FBLN1;FOXO4;STX11;RELB;PRDX3;SOCS1;BAG3;TBX21;INPP5D;SAP18;ABL2;TCF7L2;PMM1;GDF15;VDR;SMURF1;PLK1;SAMD4A;TBX3;KLF2;WEE1;SPSB1;TLX3;FOSB;KRAS;EIF4G3;EIF3A;MYD88;HSPA1A;CDKN3	Q13547;Q9GZV5;Q9Y297;Q08117;P23588;Q9Y6A5;Q00987;Q9UNE7;P46109;P46108;P26045;Q92636;P30307;Q16665;Q13158;O95995;P06730;P61586;P20340;Q92993;P05121;P04792;P63244;P00519;O95644;P48546;O14641;Q9Y2T1;P23443;P09651;P08047;P43657;P46527;Q93034;O60341;Q9Y5J3;P17275;Q9NZC7;Q09472;P46092;P35813;P29373;O15169;P46531;Q13573;Q15596;Q96FE5;Q04637;P46934;P46937;P61081;Q13501;P07737;Q9UGK3;P09874;Q13188;O95429;…	R-HSA-5654614;R-HSA-178178;R-HSA-5654615;R-HSA-4649028;R-HSA-5654612;R-HSA-5654608;R-HSA-141316;R-HSA-5626962;R-HSA-3769393;R-HSA-5654622;R-HSA-5654623;R-HSA-5654620;R-HSA-5654618;R-HSA-2187309;R-HSA-178189;R-HSA-380949;R-HSA-171026;R-HSA-392212;R-HSA-5654596;R-HSA-5654597;R-HSA-5654594;R-HSA-5654592;R-HSA-1250315;R-HSA-5654607;R-HSA-5654605;R-HSA-2187325;R-HSA-5654603;R-HSA-5654600;R-HSA-3769383…
Signaling by Receptor Tyrosine Kinases	17	585	23	1606	0.0431607	1	1	167	625	0.0557091	9606	Homo sapiens	KL;TPK1;SPHK1;TCIRG1;PGF;ACTB;FGF3;SPRED2;SOCS1;POLR2A;POLR2B;KRAS;ATP6V1E1;HRAS;MYD88;HBEGF	Q13488;P30876;Q9NYA1;P49763;P60709;Q7Z698;P36543;Q99075;P11487;P24928;Q9UEF7-2;Q9UEF7-1;P22694;P01116;Q99836;P01112;O15524	VDR;ACTN2;PRKDC;SMURF1;PLLP;HSPB8;PLK1;FBLN1;ARRB1;LITAF;GEM;RBX1;WEE1;SOCS1;TLX3;BAG3;SESN2;ABL2;ULK1;TOP1;EIF3A;TEAD2;HSPA1A	Q13501;P26045;Q9UBC2;Q9Y5V3;P19174;Q92934;P31946;P00533;P61586;P09651;P04792;Q96FE5;Q9UNE7;Q93034;P46934;P46109;P46108;P46937;P12931;P04629;O43559;Q9Y4K3;Q9NZC7	R-HSA-5654614;R-HSA-5654615;R-HSA-5654612;R-HSA-8848005;R-HSA-6785636;R-HSA-167686;R-HSA-194311;R-HSA-167684;R-HSA-5654608;R-HSA-5654622;R-HSA-5654623;R-HSA-5654620;R-HSA-5654618;R-HSA-205075;R-HSA-177938;R-HSA-171026;R-HSA-5654596;R-HSA-5654597;R-HSA-177942;R-HSA-5654594;R-HSA-5654592;R-HSA-6785648;R-HSA-1250315;R-HSA-5654607;R-HSA-6803838;R-HSA-5654605;R-HSA-177945;R-HSA-6803836;R-HSA-5654603;R…
Metabolism of proteins	64	2325	41	2755	0.171536	1	1	210	823	0.0733577	9606	Homo sapiens	SRP19;RPL30;KDELR1;TRRAP;ARRB1;RPL8;C5orf41;ACTB;HERPUD1;GMPPB;PSMD1;EIF2B1;CTSD;RPS13;AHSG;SPHK1;NSMCE2;ALG2;SHISA5;APOA2;RBX1;GIP;PSMA5;EID3;CCNE1;DDIT3;PSME1;TOP1;CHST4;ATF3;PSMD11;DCTN1;PRKDC;FOXO4;PSMA7;RPL14;DNAJB9;CD55;YARS;TCF7L2;PMM1;GFPT2;RPA1;GZMB;SRP68;FBXO30;SPSB1;IL6;TF;TUBA4;GGCX;INHA;EIF3A;UBE2M	P54577;Q14203;ENSG00000128590;P62917;P20718;Q9UHB9;P62277;P09132;Q9UBS3;Q8N140;P62877;P02765;ENSG00000175197;Q9NYA1;Q96MF7;P60709;P33947;Q8IUR6;O00231;P61081;P38435;Q9H553;Q96BD6;P08174;P18847;Q8NCG5;P62888;Q9NQB0;P49407;ENSG00000051108;P27694;P35638;P98177;P28066;Q06323;P78527;P11387;Q9Y4A5;P50914;Q14152;P02788;Q92871;P05231;P02787;O94808;P05111;ENSG00000162772;Q14232;P07339;P24390;Q8TB52;Q99460…	PRKDC;TRRAP;DCTN1;TECR;ARRB1;PARK7;PRDM1;FOXO4;LITAF;ACTB;PSMA7;STX11;GYS1;RGS2;EBP;SAP18;PSMD1;TGIF1;EMX2;EED;VDR;ACTN2;SPHK1;PLK1;FOS;GEM;RBX1;TF;MYCN;RAD51;TLX3;DDIT3;PELI1;TOP1;INHA;EIF4G3;EIF3A;ATF3;MYD88;CDKN3;CCL26	Q13105;Q13547;Q92769;P61978;Q14676;Q86VP6;P23588;P62987;P43351;P09874;P38398;P17936;P51858;P08709;O75925;O43474;P04637;P35638;Q14203;Q8IUQ4;Q8N726;O14653;P06493;P06730;P61421;O75604;P26367;P23497;P10599;P54132;P78527;P07910;P60709;P62805;Q9UGI0;Q15022;Q13485;O60260;O14965;P47897;P47813;P18848;P29590;P18847;O95363;Q12888;P62979;Q96BA8;P68104;P05067;Q04637;Q9Y5K5;P11388;P61081;Q68CJ9;P11387;P11142;…	R-HSA-8956040;R-HSA-4641350;R-HSA-9023627;R-HSA-9023626;R-HSA-5660757;R-HSA-381446;R-HSA-8956045;R-HSA-5689950;R-HSA-159752;R-HSA-8931974;R-HSA-381461;R-HSA-2022412;R-HSA-3000383;R-HSA-72722;R-HSA-159761;R-HSA-4641362;R-HSA-2022411;R-HSA-5692495;R-HSA-5665871;R-HSA-8956050;R-HSA-2022403;R-HSA-4551768;R-HSA-381466;R-HSA-5689972;R-HSA-159783;R-HSA-870437;R-HSA-3000348;R-HSA-159795;R-HSA-421426;R-HS…
Post-translational protein modification	36	1530	26	1807	0.112882	1	1	112	452	0.0402888	9606	Homo sapiens	PSMD11;KDELR1;DCTN1;TRRAP;PRKDC;ARRB1;FOXO4;ACTB;PSMA7;GMPPB;PSMD1;CD55;PMM1;AHSG;GFPT2;NSMCE2;SHISA5;ALG2;APOA2;RPA1;FBXO30;RBX1;PSMA5;SPSB1;IL6;TF;EID3;TUBA4;GGCX;PSME1;TOP1;CHST4;UBE2M	P27694;Q14203;P98177;P28066;Q06323;P78527;P11387;Q9Y4A5;Q8N140;P62877;Q92871;P02765;P05231;P02787;O94808;P24390;Q96MF7;P60709;P33947;Q8TB52;O00231;Q99460;Q9H853;P61081;P38435;Q9H553;Q9Y5P6;Q96BD6;P08174;O14818;P68366;Q8NCG5;Q8N114;P49407;P02652;O15305	PRKDC;TRRAP;ARRB1;PARK7;FOXO4;PRDM1;LITAF;PSMA7;ACTB;RGS2;SAP18;PSMD1;TGIF1;EED;ACTN2;VDR;SPHK1;PLK1;GEM;RBX1;TF;RAD51;MYCN;PELI1;TOP1;CDKN3	P07910;Q13547;Q92769;P61978;P62805;Q9UGI0;Q14676;Q86VP6;P62987;P43351;Q15022;P09874;Q13485;O60260;O14965;P38398;P29590;P08709;O75925;Q12888;P04637;P62979;Q8N726;O14653;P06493;P68104;O75604;P23497;Q9Y5K5;P54132;P11388;P61081;P78527;P11387;P11142;O00487	R-HSA-8956040;R-HSA-4641350;R-HSA-8956045;R-HSA-446208;R-HSA-5689950;R-HSA-4616015;R-HSA-159752;R-HSA-446221;R-HSA-8931974;R-HSA-8955289;R-HSA-3000383;R-HSA-159761;R-HSA-4641362;R-HSA-4568914;R-HSA-5665871;R-HSA-8956050;R-HSA-4551768;R-HSA-8955285;R-HSA-5689972;R-HSA-6807877;R-HSA-6807875;R-HSA-159783;R-HSA-870437;R-HSA-4570485;R-HSA-3000348;R-HSA-159795;R-HSA-4570493;R-HSA-159803;R-HSA-5689111;R…
Disease	44	1503	35	2332	0.11089	1	1	218	905	0.0806667	9606	Homo sapiens	CCNK;RPL30;PSMD11;TAT;PEBP1;ARRB1;FOXO4;RPL8;ACTB;PSMA7;FGF3;SLC22A12;GYS2;SPRED2;GYS1;POLR2A;POLR2B;RPL14;PSMD1;HRAS;RPS13;JAG2;KL;TCF7L2;ABCC2;SYT1;PMM1;TXNRD1;ALG2;GTF2H3;GTF2H4;RBX1;GALNS;PSMA5;GCLC;TF;PSME1;KRAS;MYD88;HSPA1A;CDK5R1;HBEGF	Q92759;P0DMV8;P13807;P28066;P62917;P30086;Q99075;Q06323;P11487;P62277;P50914;Q9UEF7-2;Q9UEF7-1;P62877;P02788;P98177-1;P01116;P98177-2;O75909;P48506;P01112;P54840;P30876;Q13889;P60709;O00231;Q7Z698;P34059;P04608;Q99460;Q9Y219;Q9H553;P24928;P21579;O14818;P62888;Q9NQB0;Q96S37;Q99836;P49407;Q92887;O15305;Q15078;Q16881	PRKDC;TRRAP;TAT;PON2;HSPB8;ARRB1;FOXO4;ADARB1;SMC4;STX11;RELB;PRDX3;GYS1;TBX21;ABL2;ENPP7;TGIF1;MYOG;SYT1;VDR;ACTN2;NCOA3;PLK1;OSGIN1;FOS;GEM;RBX1;WEE1;ARPC3;DDIT4;PELI1;FOSB;TOP1;ATF3;MYD88	P32119;P05412;Q08379;P06748;Q9Y297;Q13485;Q00987;Q00403;P60880;O60563;Q9NWZ3;Q09472;P05919;P13807;P04578;P30307;P19174;Q92934;P00533;P01106;P63208;O15169;P46531;P46976;P40692;Q92793;P49841;P49247;P05067;Q9Y6K9;P19525;Q99836;P12931;P50750	R-HSA-180736;R-HSA-8870558;R-HSA-5602892;R-HSA-5602383;R-HSA-167459;R-HSA-167468;R-HSA-167474;R-HSA-167478;R-HSA-167477;R-HSA-167481;R-HSA-167484;R-HSA-2769007;R-HSA-3149432;R-HSA-3149433;R-HSA-2768993;R-HSA-8868567;R-HSA-5602316;R-HSA-8868573;R-HSA-5602353;R-HSA-2737728;R-HSA-8936676;R-HSA-3858506;R-HSA-1247842;R-HSA-1247841;R-HSA-5334052;R-HSA-8951549;R-HSA-8851710;R-HSA-5654748;R-HSA-5655233;R…
Immune System	79	2537	44	2895	0.187177	1	1	351	1458	0.129958	9606	Homo sapiens	GDI2;HBB;KIF11;TCIRG1;CLU;CTSS;ACTB;EEA1;PIM1;PSMD1;ITGB7;LBP;ATP6V1E1;CEP290;CTSD;HRAS;CD34;IL11;GSTO2;APAF1;AHSG;TNFRSF18;FOS;RBX1;PSMA5;IFNG;IL3RA;PELI1;PSME1;LTB;PSMD11;DCTN1;PRKDC;PTAFR;MEFV;PTGS2;PSMA7;RELB;IL1RL1;SOCS1;INPP5D;HMOX1;CD55;IFNA21;TPK1;PKM2;SMURF1;FBXO30;GALNS;IL4;SPSB1;IL6;TF;TUBA4;ARPC2;ARPC3;TOLLIP;CLCF1;PTPN9;IL17F;KRAS;EIF4G3;MYD88;UBE2M;HSPA1A	Q9H0E2;Q9Y5U5;Q14203;ENSG00000073756;P0DMV8;O43432;P36543;Q01201;P28906-1;P62877;P22694;P01116;O15553;P02765;P01112;Q96FA3;Q13488;ENSG00000100292;P60709;Q96PD4;Q9HCE7;O00231;P20809;ENSG00000112116;ENSG00000170345;P78417;P61081;ENSG00000137193;Q96BD6;P08174;Q01638-2;Q15075;Q99836;P25774;Q01638;O15524;P01100;P11309;P50395;Q92835;O15144;P14618;P28066;O15145;ENSG00000111537;Q06643;Q9UBD9;Q06323;P3535…	DCTN1;PEBP1;ARRB1;FBLN1;PRDM1;PARK7;PTPRH;MEFV;LITAF;STX11;ACTB;RELB;PRDX3;CBS;TBX21;ABL2;HMOX1;SAP18;PITX2;TGIF1;MYOG;SYT1;ACTN2;PLK1;OSGIN1;EMP1;FOS;GEM;RBX1;IL4;IL6;WEE1;RAD51;ARPC3;PSME1;PELI1;MCM4;FOSB;ULK1;KRAS;TOP1;MYD88;ATF3;HSPA1A	P24394;O43187;Q9UL46;Q92844;P42224;P52907;P19838;P51617;Q9H0E2;Q92838;O75925;P10912;P19174;Q13158;Q16623;Q9BRV8;O75688;P23771;P26842;Q9ULZ3;P04233;P23497;Q9Y6K9;P19320;P10599;Q9Y4K3;Q9H257;P78527;P16333;P00519;P04049;Q13007;Q08211;P05412;Q13526;P08887;P78552;P40189;Q04206;P15336;P23528;P29590;P26715;Q9BQ95;Q9NWZ3;P31785;P35222;P53667;P60953;P09661;P63104;P46934;Q99836;O00161;O60573;P22626;P84022;…	R-HSA-936462;R-HSA-975880;R-HSA-975878;R-HSA-9013889;R-HSA-975879;R-HSA-1112602;R-HSA-1112604;R-HSA-975874;R-HSA-936963;R-HSA-975873;R-HSA-8863895;R-HSA-981535;R-HSA-936985;R-HSA-741395;R-HSA-450074;R-HSA-177694;R-HSA-913424;R-HSA-8950441;R-HSA-1362485;R-HSA-6783556;R-HSA-913451;R-HSA-1031716;R-HSA-6786124;R-HSA-5668454;R-HSA-937022;R-HSA-451634;R-HSA-1362465;R-HSA-8937654;R-HSA-913996;R-HSA-6783…
Metabolism	72	3458	22	1305	0.255128	1	1	183	2045	0.18228	9606	Homo sapiens	ACY3;RPL30;TAT;TECR;RPL8;CTGF;HS6ST3;PIK3C2B;GYS2;GYS1;ALDH2;PSMD1;UGT2A3;MLYCD;CHAC1;RPS13;TEAD2;ENPP7;GAMT;G6PD;GSTO2;SPHK1;NCOA3;PLA2G4C;ACOT11;APOA2;SDHD;COASY;PSMA5;NDUFS8;PSME1;SLC25A11;HS3ST3A1;PSMD11;LRP1;PON2;ASMT;CACNA1A;SGMS2;PTGS2;PSMA7;INPP5B;EBP;CBS;INPP5D;RPL14;HMOX1;CYP2F1;ALOXE3;NDUFA8;DUT;TPK1;PKM2;VDR;TXNRD1;CDC2L6;NMNAT2;CYP4F11;GALNS;GLUD1;FABP3;GCLC;NMNAT1;NT5C1A;PIP5K2B	Q9Y663;P62917;Q9H3S4;Q9H4Y5;Q9BUX1;Q9HAN9;P62277;Q9BXI3;Q02978;P05091;P14618-2;P14618-1;Q9BZQ4;P22694;Q6UWV6;P32019;Q9UP65;P05413;P27169;Q9NYA1;P33316-2;O00231;P35520;O00750;P11413;ENSG00000158874;P78417;Q8IZP7;O00555;ENSG00000118523;P62888;Q96HD9;Q9BYJ1;Q13057;Q16881;Q92835;P29279;P13807;P28066;Q8WXI4;Q9Y6Q9;Q06323;P35354;Q8NHU3;P50914;Q9NZ01;Q15165;P00367;O14521;Q15125;P48506;Q14353;Q15562;O002…	VDR;TRRAP;HSPB8;SPHK1;ASMT;REV1;FBLN1;ADARB1;ACTB;STX11;GMPPB;MYCN;RAD51;TLX3;BAG3;CBS;ARPC3;TBX21;PIM1;PITX2;ATF3;MYD88	P50570;O14561;Q15788;Q08426;P46597;Q15596;P49247;P61764;P08047;Q96RU7;Q14192;P60880;P51813;P19793;P02647;P10599;P11245;Q8IVS8;O00401;P11474	R-HSA-2426148;R-HSA-6799203;R-HSA-6799202;R-HSA-2404131;R-HSA-2426146;R-HSA-8942208;R-HSA-2404140;R-HSA-2426157;R-HSA-2426156;R-HSA-5340251;R-HSA-211983;R-HSA-2426153;R-HSA-2426152;R-HSA-2426155;R-HSA-381707;R-HSA-6793590;R-HSA-211991;R-HSA-2426161;R-HSA-381713;R-HSA-2426163;R-HSA-376851;R-HSA-4546387;R-HSA-211988;R-HSA-1675776;R-HSA-2076419;R-HSA-174367;R-HSA-8933547;R-HSA-212005;R-HSA-1482545;R…

## Sheet: Supplementary_Table_7
Table S7. Drug interactions with genes perturbed in the HSF1-based pathways and the TGFb signaling pathway.
Target	Drug(s)	FDA-approved	Anti-cancer	No. of targets	No. of clinical trials	Mode of action of cancer drugs
HMOX1	1-({2-[2-(4-CHLOROPHENYL)ETHYL]-1,3-DIOXOLAN-2-YL}METHYL)-1H-IMIDAZOLE	No	No	1
HMOX1	12-Phenylheme	No	No	1
HMOX1	1-(adamantan-1-yl)-2-(1H-imidazol-1-yl)ethanone	No	No	1
HMOX1	2-Phenylheme	No	No	1
HMOX1	Biliverdine Ix Alpha	No	No	3
HMOX1	Formic Acid	No	No	12
HMOX1	Heme	No	No	26
HMOX1	Verdoheme	No	No	1
HSPA1A	Adenosine-5'-Diphosphate	No	No	55
HSPA1A	pifithrin-mu	No	Yes	4		inhibitory
HSPA1L	pifithrin-mu	No	Yes	4		inhibitory
PIM1	2,3-diphenyl-1H-indole-7-carboxylic acid	No	No	1
PIM1	2-(4-Morpholinyl)-8-Phenyl-4h-1-Benzopyran-4-One	No	No	2
PIM1	(2S)-1,3-benzothiazol-2-yl{2-[(2-pyridin-3-ylethyl)amino]pyrimidin-4-yl}ethanenitrile	No	No	1
PIM1	3,4-Dihydroxy-1-Methylquinolin-2(1h)-One	No	No	1
PIM1	(3e)-3-[(4-Hydroxyphenyl)Imino]-1h-Indol-2(3h)-One	No	No	1
PIM1	4-[3-(4-chlorophenyl)-2,1-benzisoxazol-5-yl]pyrimidin-2-amine	No	No	1
PIM1	4-(4-hydroxy-3-methylphenyl)-6-phenylpyrimidin-2(5H)-one	No	No	1
PIM1	(4R)-7,8-dichloro-1',9-dimethyl-1-oxo-1,2,4,9-tetrahydrospiro[beta-carboline-3,4'-piperidine]-4-carbonitrile	No	No	2
PIM1	(4R)-7-chloro-9-methyl-1-oxo-1,2,4,9-tetrahydrospiro[beta-carboline-3,4'-piperidine]-4-carbonitrile	No	No	1
PIM1	5,7-DIHYDROXY-2-(3,4,5-TRIHYDROXYPHENYL)-4H-CHROMEN-4-ONE	No	No	1
PIM1	6-(5-BROMO-2-HYDROXYPHENYL)-2-OXO-4-PHENYL-1,2-DIHYDROPYRIDINE-3-CARBONITRILE	No	No	1
PIM1	IMIDAZOPYRIDAZIN 1	No	No	1
PIM1	N-cyclohexyl-3-[3-(trifluoromethyl)phenyl][1,2,4]triazolo[4,3-b]pyridazin-6-amine	No	No	1
PIM1	N-phenyl-1H-pyrrolo[2,3-b]pyridin-3-amine	No	No	1
PIM1	Phosphoaminophosphonic Acid-Adenylate Ester	No	No	26
PIM1	Phosphonoserine	No	No	13
PIM1	Quercetin	No	Yes	9	7	inhibitory
PIM1	Rbt205 Inhibitor	No	No	3
PIM1	S,S-(2-Hydroxyethyl)Thiocysteine	No	No	9
PIM1	Staurosporine	No	No	12
PLK1	1-[5-methyl-2-(trifluoromethyl)furan-3-yl]-3-[(2Z)-5-(2-{[6-(1H-1,2,4-triazol-3-ylamino)pyrimidin-4-yl]amino}ethyl)-1,3-thiazol-2(3H)-ylidene]urea	No	No	1
PLK1	(1S,6BR,9AS,11R,11BR)-9A,11B-DIMETHYL-1-[(METHYLOXY)METHYL]-3,6,9-TRIOXO-1,6,6B,7,8,9,9A,10,11,11B-DECAHYDRO-3H-FURO[4,3,2-DE]INDENO[4,5-H][2]BENZOPYRAN-11-YL ACETATE	No	No	4
PLK1	3-[3-(3-methyl-6-{[(1S)-1-phenylethyl]amino}-1H-pyrazolo[4,3-c]pyridin-1-yl)phenyl]propanamide	No	No	1
PLK1	3-[3-chloro-5-(5-{[(1S)-1-phenylethyl]amino}isoxazolo[5,4-c]pyridin-3-yl)phenyl]propan-1-ol	No	No	1
PLK1	4-(4-METHYLPIPERAZIN-1-YL)-N-[5-(2-THIENYLACETYL)-1,5-DIHYDROPYRROLO[3,4-C]PYRAZOL-3-YL]BENZAMIDE	No	No	2
PLK1	BI-2536	No	Yes	3	1	inhibitory
PLK1	BI-D1870	No	Yes	5		inhibitory
PLK1	GW843682X	No	Yes	1		inhibitory
PLK1	GW-843682X	No	Yes	2		inhibitory
PLK1	LFM-A13	No	Yes	2		inhibitory
PLK1	Rigosertib	No	No	1
PLK1	Volasertib	No	Yes	1	17	inhibitory
PTGS2	1-Phenylsulfonamide-3-Trifluoromethyl-5-Parabromophenylpyrazole	No	No	1
PTGS2	Aceclofenac	Yes	No	2
PTGS2	Acemetacin	Yes	No	2
PTGS2	Acetaminophen	Yes	Yes	2	13	inhibitory
PTGS2	Acetylsalicylic acid	Yes	Yes	3	43	inhibitory
PTGS2	Alminoprofen	Yes	No	2
PTGS2	Aloxiprin	Yes	No	2
PTGS2	Amfenac	No	No	2
PTGS2	Ampiroxicam	No	No	2
PTGS2	Antipyrine	Yes	No	2
PTGS2	Antrafenine	Yes	No	2
PTGS2	Apricoxib	No	Yes	1	5	inhibitory
PTGS2	Balsalazide	Yes	No	4
PTGS2	Benzydamine	Yes	No	2
PTGS2	Bromfenac	Yes	No	2
PTGS2	Carprofen	Yes	No	2
PTGS2	Celecoxib	Yes	Yes	2	200	inhibitory
PTGS2	Darbufelone	No	No	2
PTGS2	Deracoxib	No	No	1
PTGS2	Dexibuprofen	Yes	No	2
PTGS2	Dexketoprofen	Yes	No	2
PTGS2	Diclofenac	Yes	No	8
PTGS2	Diflunisal	Yes	No	2
PTGS2	Eltenac	No	No	1
PTGS2	Etodolac	Yes	Yes	3	7	inhibitory
PTGS2	Etoricoxib	Yes	Yes	1	4	inhibitory
PTGS2	Felbinac	Yes	No	2
PTGS2	Fenoprofen	Yes	No	2
PTGS2	Firocoxib	No	No	2
PTGS2	Floctafenine	Yes	No	2
PTGS2	Flufenamic Acid	Yes	No	4
PTGS2	Flurbiprofen	Yes	No	2
PTGS2	Heme	No	No	26
PTGS2	Ibuprofen	Yes	Yes	7	6	inhibitory
PTGS2	Indobufen	Yes	No	2
PTGS2	Indometacin	Yes	No	2
PTGS2	Indomethacin	Yes	Yes	7	3	inhibitory
PTGS2	Ketoprofen	Yes	Yes	3	1	inhibitory
PTGS2	Ketorolac	Yes	No	2	10
PTGS2	Lenalidomide	Yes	Yes	5	761	inhibitory
PTGS2	Lornoxicam	Yes	No	2
PTGS2	Loxoprofen	No	No	2
PTGS2	Lumiracoxib	Yes	No	2
PTGS2	Magnesium salicylate	Yes	No	2
PTGS2	Mavacoxib	No	No	1
PTGS2	Meclofenamic acid	Yes	No	16
PTGS2	Mefenamic acid	Yes	No	2
PTGS2	Meloxicam	Yes	Yes	2	3	inhibitory
PTGS2	Mesalazine	Yes	Yes	7	2	inhibitory
PTGS2	Nabumetone	Yes	No	2
PTGS2	Naproxen	Yes	Yes	2	8	inhibitory
PTGS2	Nepafenac	Yes	No	2
PTGS2	Niflumic Acid	Yes	No	10
PTGS2	Nimesulide	Yes	No	3
PTGS2	Oxaprozin	Yes	No	2
PTGS2	Oxyphenbutazone	Yes	No	3
PTGS2	Pamicogrel	No	No	2
PTGS2	parecoxib	Yes	No	2
PTGS2	Phenylbutazone	Yes	No	3
PTGS2	Piketoprofen	No	No	2
PTGS2	Piroxicam	Yes	No	2
PTGS2	Pomalidomide	Yes	Yes	2	96	inhibitory
PTGS2	Pranoprofen	Yes	No	2
PTGS2	Pravadoline	No	No	2
PTGS2	Proglumetacin	Yes	No	2
PTGS2	Prostaglandin G2	No	No	1
PTGS2	Resveratrol	No	Yes	4	23	inhibitory
PTGS2	Rofecoxib	Yes	Yes	2	1	inhibitory
PTGS2	Salicyclic acid	Yes	No	3
PTGS2	Salicylamide	Yes	No	2
PTGS2	Salicylate-sodium	Yes	No	2
PTGS2	Salsalate	Yes	No	2
PTGS2	Sulfasalazine	Yes	Yes	8	2	inhibitory
PTGS2	Sulindac	Yes	Yes	6	29	inhibitory
PTGS2	Suprofen	Yes	No	2
PTGS2	Tenoxicam	Yes	No	2
PTGS2	Thalidomide	Yes	Yes	2	46	inhibitory
PTGS2	Tiaprofenic acid	Yes	No	2
PTGS2	Tilmacoxib	No	No	1
PTGS2	Tolfenamic acid	Yes	Yes	2	2	inhibitory
PTGS2	Tolmetin	No	No	2
PTGS2	Trisalicylate-choline	Yes	No	1
PTGS2	Valdecoxib	Yes	Yes	1		inhibitory
PTGS2	Zaltoprofen	No	No	2
RHOB	Botulinum Toxin Type A	Yes	Yes	2	12	inhibitory
SPHK1	SKI-II	No	Yes	1		inhibitory
VDR	1,3-CYCLOHEXANEDIOL, 4-METHYLENE-5-[(2E)-[(1S,3AS,7AS)-OCTAHYDRO-1-(5-HYDROXY-5-METHYL-1,3-HEXADIYNYL)-7A-METHYL-4H-INDEN-4-YLIDENE]ETHYLIDENE]-, (1R,3S,5Z)	No	No	2
VDR	1alpha,25-Dihydroxyl-20-Epi-22-Oxa-24,26,27-Trihomovitamin D3	No	No	1
VDR	(1R,3R)-5-[(2E)-3-{(1S,3R)-2,2,3-trimethyl-3-[6,6,6-trifluoro-5-hydroxy-5-(trifluoromethyl)hex-3-yn-1-yl]cyclopentyl}prop-2-en-1-ylidene]cyclohexane-1,3-diol	No	No	2
VDR	5-{2-[1-(1-METHYL-PROPYL)-7A-METHYL-OCTAHYDRO-INDEN-4-YLIDENE]-ETHYLIDENE}-2-METHYLENE-CYCLOHEXANE-1,3-DIOL	No	No	2
VDR	Becocalcidiol	No	No	1
VDR	Dihydrotachysterol	Yes	No	1
VDR	Eldecalcitol	No	No	1
VDR	Falecalcitriol	No	No	1
VDR	Inecalcitol	No	No	1
VDR	Maxacalcitol	No	No	1
VDR	Paricalcitol	Yes	Yes	1	6	activatory
VDR	Seocalcitol	No	No	1
VDR	Tacalcitol	Yes	No	1
